# Supplementary material for: Dissecting aggregation and seeding dynamics of α-Syn polymorphs using the phasor approach to FLIM
Source: Commun Biol. 2022 Dec 8;5:1345. doi: 10.1038/s42003-022-04289-6 (PMC9729209; doi:10.1038/s42003-022-04289-6)
Supplement: Supplementary file 4 — Supplementary Data 1 [file 42003_2022_4289_MOESM4_ESM.xlsx]

## Sheet: Figure 1C
Lifetime	Control																													Fibril
1.60682	7.15774e-05	0.00011423	9.48642e-05	0.000127475	2.66953e-05	0.000116623	0.000109853	9.1482e-06	3.85452e-06	0.000152769	0.00217303	0.00326726	0.00385242	0.00205511	0.00299873	0.00217303	0.00715634	0.00490185	0.00340705	0.00461547	0.000173257	3.95154e-05	0.00141414	0.000138926	0.000105531	0.000385822	5.99859e-05	9.21562e-05	4.87079e-05	0.00215354	0.00535093	0.00551898	0.00497773	0.00328177	0.00453582	0.00502454	0.00173379	0.00261101	0.00377599	0.00539569	0.00379293	0.00354149	0.00136419	0.00139073	0.00173998	0.00148316	0.00598968	0.00379525	0.00441186
1.63127	4.53383e-05	9.53475e-05	8.1261e-05	4.40932e-05	1.3743e-05	0.000157601	9.69552e-05	1.13556e-05	4.86156e-07	0.000196286	0.00262128	0.00358385	0.00426685	0.0024552	0.00370578	0.00262128	0.00695434	0.00555427	0.00400985	0.00533923	8.13255e-05	7.06827e-05	0.0013308	0.000162192	0.000148231	0.000101046	5.64651e-05	0.000105287	1.7553e-06	0.00278663	0.00614067	0.00652494	0.00593932	0.00379613	0.00530863	0.00598797	0.00232	0.00333292	0.0044264	0.00628071	0.00412218	0.00450912	0.00190827	0.00174225	0.00218234	0.00132914	0.00673335	0.0042258	0.00515914
1.65573	8.06661e-05	0.000181613	0.000126418	0.000163995	1.39704e-05	0.000221444	0.00017784	0	0	0.000158369	0.00344446	0.00412506	0.00495205	0.00284348	0.00414138	0.00344446	0.00785722	0.00653792	0.00445872	0.00613942	6.90875e-05	2.26025e-05	0.00159439	8.53912e-05	5.98456e-05	0.000128504	2.14305e-05	0.000145927	9.00191e-05	0.00333221	0.007272	0.0076876	0.00642747	0.00473319	0.00598002	0.00708178	0.00304896	0.00385612	0.00537227	0.00719543	0.00446629	0.00562984	0.00213936	0.00223698	0.00264064	0.00212012	0.00780958	0.00505073	0.00557665
1.68018	0.00172424	0.0019756	0.00205838	0.00179781	3.51545e-07	0.00275232	0.00150082	0.00121853	0.00222956	0.000308468	0.00426558	0.0049072	0.00596427	0.00324998	0.00532589	0.00426558	0.00915632	0.00792984	0.00502005	0.00727839	3.75751e-05	2.37766e-05	0.00240198	0.000159395	0.000130897	8.18519e-05	6.65954e-05	0.000256028	3.14196e-05	0.00398992	0.00799829	0.008087	0.00729089	0.00499606	0.00705019	0.00812884	0.00365142	0.0050198	0.00635926	0.00793333	0.00498182	0.00589207	0.0026574	0.00223864	0.0036549	0.00752379	0.00901934	0.00629288	0.00629214
1.70464	0.00082585	0.00110483	0.00118043	0.0011846	0.00113463	0.00127532	0.00124459	0.000415053	0.000325098	0.00255246	0.00535765	0.00526987	0.00665481	0.0041838	0.00680663	0.00535765	0.010382	0.00927262	0.00579341	0.00805192	2.24536e-05	0.000112026	0.00314998	0.00011895	6.34403e-05	6.10419e-05	1.22974e-05	0.000102873	6.15301e-05	0.00459614	0.00893176	0.0091454	0.00872274	0.00594594	0.0082648	0.00923967	0.00443258	0.00610955	0.00714623	0.00942468	0.00517904	0.00698383	0.00307011	0.00322613	0.00434073	0.0048061	0.0101671	0.00724557	0.00687069
1.72909	0.000770247	0.00113821	0.00119256	0.00110476	0.000494	0.00138537	0.00151157	0.00027405	0.000357325	0.00126761	0.016865	0.0123227	0.00799228	0.0121348	0.0174879	0.016865	0.0203464	0.0248563	0.0126757	0.0148676	0	0.0025659	0.00432291	0.000117996	4.70809e-06	2.04109e-05	8.88188e-06	0.000302156	4.7407e-05	0.00554443	0.0104238	0.0107796	0.00953235	0.00733182	0.00939968	0.01108	0.00536766	0.00736586	0.0083347	0.0110216	0.00571261	0.00833123	0.00382177	0.00376504	0.00545127	0.00521421	0.0121469	0.00815476	0.00758954
1.75355	0.00111251	0.00145908	0.00183061	0.00189935	0.000334232	0.00214326	0.00105395	0.000210626	0.000400163	0.00129093	0.00962854	0.00764456	0.00925576	0.00628774	0.00968736	0.00962854	0.0136641	0.0127471	0.00834031	0.0108243	0	0.000687811	0.00540976	0.00018781	1.45307e-05	0	5.73748e-06	0.000289206	5.48058e-05	0.00639633	0.0111397	0.0115831	0.011287	0.0075848	0.0114079	0.0123279	0.00679882	0.00958018	0.00898681	0.0124244	0.00652844	0.00978278	0.00438992	0.00497312	0.00650257	0.00650055	0.0130785	0.00935077	0.0088191
1.77801	0.00159095	0.00230068	0.00231109	0.00247581	0.000269132	0.00297272	0.0014122	0.000412823	0.000542946	0.00188695	0.0110706	0.00846006	0.0108018	0.00811447	0.0115798	0.0110706	0.0149992	0.0153897	0.011051	0.0121188	0	0.000726443	0.0071056	0.000125837	0	0	6.93697e-06	0.000368336	4.48402e-05	0.00789157	0.0117964	0.0133599	0.0117283	0.00936019	0.0130623	0.0138963	0.00840892	0.0115871	0.0113357	0.0147738	0.00707092	0.0109409	0.00516388	0.00647225	0.00794934	0.00751061	0.0146845	0.0111197	0.0104301
1.80246	0.00234217	0.00334278	0.00378602	0.00371923	0.000484669	0.00439906	0.00170555	0.000508055	0.000627274	0.00249312	0.0137441	0.00954323	0.0125821	0.00910737	0.0132964	0.0137441	0.0172446	0.0166853	0.0124462	0.0139435	0	0.00113508	0.00970632	0.000202762	0.000127736	0	0	0.000468294	7.28468e-05	0.00983315	0.0146707	0.0147686	0.0146249	0.0117147	0.015031	0.0169103	0.010617	0.01446	0.0124998	0.0162286	0.00802417	0.0120674	0.00620314	0.00793268	0.00947094	0.0092989	0.0169289	0.0122234	0.0112776
1.82692	0.00372542	0.00469507	0.00578384	0.00556267	0.000613805	0.00608491	0.00536241	0.000550761	0.000599031	0.0034809	0.0159521	0.0111026	0.0134732	0.0108757	0.0156046	0.0159521	0.0203649	0.0191416	0.0150475	0.0163763	0	0.00142702	0.012513	8.02198e-05	1.24448e-05	0	1.78732e-05	0.000533814	0.000155663	0.0265114	0.028135	0.0162551	0.0306513	0.0269731	0.0319904	0.0341436	0.0313649	0.031161	0.0360744	0.0319289	0.009496	0.0149112	0.00748937	0.0251501	0.022332	0.0117528	0.0297977	0.0290183	0.0263288
1.85137	0.00547599	0.00651752	0.00825567	0.00833242	0.000712096	0.00887666	0.00425438	0.000980877	0.00119042	0.00497878	0.0189092	0.0130439	0.0222294	0.0125086	0.017576	0.0189092	0.0239569	0.0211489	0.0211618	0.0190792	0.0108633	0.00227066	0.025218	0.000110045	0.000463863	0	0.0164293	0.000920591	0.0001384	0.0172352	0.020854	0.0304649	0.0198859	0.0173069	0.0212139	0.0243039	0.0195497	0.0225027	0.0207521	0.0220784	0.0200215	0.0277784	0.0206532	0.0136549	0.0154147	0.0144753	0.0235674	0.0184799	0.0205152
1.87583	0.00918323	0.010424	0.0120923	0.0126965	0.00103818	0.0119857	0.00617104	0.00171425	0.00144188	0.00719075	0.0222237	0.0151575	0.0253492	0.015076	0.0199705	0.0222237	0.0278249	0.0237063	0.027692	0.0234671	0.0171581	0.00323549	0.0335081	0.000164153	0.028298	0.0253042	0.00930495	0.000950202	6.46304e-05	0.0185634	0.0255553	0.021709	0.0239318	0.0204982	0.0283196	0.0276322	0.0258045	0.0285557	0.0221042	0.0252779	0.0161422	0.0192662	0.013837	0.0164225	0.0190272	0.0162334	0.0269513	0.0223923	0.0273093
1.90028	0.0140645	0.0155652	0.0168204	0.0176928	0.00150062	0.0166915	0.00867817	0.00404028	0.00336915	0.011129	0.0260623	0.0185339	0.0220113	0.0175933	0.0229354	0.0260623	0.0362919	0.0266	0.038949	0.0308711	0.00935858	0.00508019	0.0270434	5.2144e-05	0.0102326	0.00895291	0.0147838	0.00164178	0.000341955	0.0235785	0.0310597	0.0266122	0.0287631	0.0261408	0.0328473	0.0315979	0.0329231	0.0348576	0.0264606	0.0281733	0.0235509	0.0219013	0.017109	0.0199745	0.0224487	0.0203617	0.03129	0.0264347	0.0374823
1.92474	0.0203911	0.0211772	0.0242923	0.0258457	0.00200216	0.0212188	0.0209352	0.00647333	0.00512037	0.0162041	0.0290743	0.0238177	0.0253586	0.0230834	0.0258192	0.0290743	0.0422702	0.0295027	0.0480847	0.037852	0.014597	0.00817056	0.0318122	0.000256875	0.0152252	0.01343	0.0240378	0.00188841	0.000524854	0.0284745	0.0385603	0.0337629	0.0323197	0.0337518	0.0418577	0.0364989	0.0393526	0.0376127	0.0338615	0.0314661	0.0298631	0.0248845	0.0223469	0.0243721	0.0261496	0.02514	0.0359722	0.0288904	0.0479812
1.9492	0.0466773	0.0450515	0.0464946	0.0468157	0.00300746	0.0292155	0.0437021	0.0453151	0.0102791	0.0221284	0.0325965	0.0326188	0.0303079	0.0279615	0.0301207	0.0325965	0.0531754	0.0332649	0.06006	0.0502843	0.0209699	0.0129272	0.0365886	9.69475e-05	0.0205653	0.0198781	0.0356638	0.00259245	0.000618405	0.0345836	0.0432951	0.0424886	0.0382431	0.0377862	0.0455694	0.038561	0.0462647	0.0429981	0.0360706	0.0347069	0.0458837	0.0270378	0.0293112	0.0290188	0.0304136	0.0400402	0.0408201	0.0382626	0.0588388
1.97365	0.0643667	0.06022	0.0610362	0.0613203	0.00421924	0.0688178	0.0605958	0.0741166	0.110346	0.0504695	0.0373352	0.0484644	0.0329675	0.0332328	0.0323514	0.0373352	0.0560384	0.0359503	0.0719684	0.0554928	0.029719	0.0201468	0.0417889	0.00721835	0.0266516	0.0281596	0.0530581	0.00360243	0.0132665	0.0404848	0.0484653	0.0463015	0.0411783	0.0473911	0.0477864	0.0418238	0.0514288	0.0448724	0.0411981	0.0373312	0.0621316	0.0297429	0.0387202	0.0347778	0.0371201	0.0483716	0.0445471	0.0421124	0.0657753
1.99811	0.0565223	0.0560271	0.0550357	0.0567258	0.0057393	0.0483349	0.0459666	0.058294	0.0501617	0.0672016	0.0618003	0.100626	0.039124	0.0855221	0.0691543	0.0618003	0.0882877	0.0724495	0.115328	0.0895666	0.0411718	0.0302628	0.0457857	0.0279398	0.0357192	0.0412084	0.0704339	0.0231593	0.0116322	0.0467728	0.0476117	0.0513728	0.0505488	0.0558465	0.0490945	0.0406346	0.0555016	0.0467416	0.043972	0.0386265	0.0718555	0.0339085	0.0506221	0.0381589	0.0438173	0.0405859	0.0436088	0.0459577	0.068996
2.02256	0.0650952	0.0668266	0.0625918	0.0654065	0.00850902	0.0560677	0.113244	0.0758446	0.0618494	0.0578209	0.0569021	0.0738862	0.0438697	0.0566965	0.0423938	0.0569021	0.0542953	0.0393962	0.0731407	0.0621696	0.0557852	0.0981503	0.0492017	0.00923225	0.0442786	0.0549388	0.0862912	0.0100896	0.00875917	0.048517	0.0541365	0.0510448	0.0463937	0.0565387	0.050811	0.0430047	0.0556037	0.0474577	0.0441161	0.0394304	0.0770913	0.0381908	0.0618742	0.044061	0.0478534	0.0437812	0.0455809	0.0494788	0.0670324
2.04702	0.0736227	0.0737777	0.0690222	0.0719363	0.0119393	0.0622711	0.0644475	0.0889237	0.0742363	0.0675079	0.0477999	0.0799853	0.0499229	0.0598807	0.0440542	0.0477999	0.0497666	0.0403608	0.0655823	0.0611371	0.0698789	0.0858297	0.0518909	0.0112267	0.0531164	0.0716387	0.0984745	0.0128434	0.011403	0.0517511	0.0495071	0.0530391	0.0440737	0.0572723	0.0449274	0.042664	0.0521525	0.0443929	0.0454032	0.0378033	0.0788885	0.0401274	0.0654202	0.0473255	0.0546633	0.0467344	0.0445663	0.0510864	0.0624374
2.07147	0.0792296	0.0775778	0.0731637	0.0741833	0.0157413	0.0676267	0.0690771	0.0978131	0.0831632	0.0747035	0.0471098	0.0726867	0.0547367	0.0656441	0.0465594	0.0471098	0.0422095	0.0387245	0.0588464	0.0544704	0.0815757	0.0783841	0.0529381	0.0135408	0.0618055	0.0843489	0.103507	0.0161053	0.0156915	0.0534937	0.0469374	0.051898	0.0448801	0.0546006	0.0433404	0.041543	0.0493606	0.0447007	0.0406703	0.0373322	0.0789581	0.0435898	0.0703246	0.050527	0.0533987	0.0480373	0.0395361	0.0485482	0.056002
2.09593	0.0797052	0.0767953	0.0732583	0.0758115	0.0618968	0.0699837	0.0695493	0.0983289	0.0866804	0.0786227	0.0468287	0.0686964	0.0545004	0.0659435	0.046816	0.0468287	0.039239	0.0359509	0.0498577	0.0463639	0.090736	0.0855852	0.0528961	0.0175417	0.0704452	0.0909528	0.100263	0.019571	0.0196971	0.0860297	0.0658181	0.0436461	0.068564	0.0842977	0.0625893	0.0605943	0.0789631	0.0666626	0.0737623	0.0567015	0.0661865	0.0420295	0.0705146	0.0943391	0.0807489	0.0490651	0.0534966	0.0756686	0.0675416
2.12039	0.0759937	0.0757163	0.0707801	0.0731768	0.034152	0.0690177	0.131625	0.0918896	0.0858542	0.0791944	0.044705	0.058203	0.0797967	0.0607369	0.0442408	0.044705	0.0329881	0.0345933	0.0406326	0.0404867	0.282026	0.0878569	0.0888285	0.0211048	0.0734639	0.162238	0.176617	0.0243737	0.0249715	0.0487509	0.0349625	0.0550663	0.0349219	0.043561	0.0347799	0.0361216	0.0394192	0.040529	0.0345039	0.034508	0.0864369	0.0667547	0.106228	0.0486896	0.0503371	0.0497491	0.0359804	0.0407051	0.0356201
2.14484	0.071125	0.0702841	0.0673803	0.0676223	0.0425695	0.0657869	0.0576138	0.0823187	0.0821251	0.0747247	0.0428142	0.0490591	0.0491245	0.0558137	0.0422233	0.0428142	0.0296877	0.0328095	0.0320409	0.033431	0.0599781	0.0848394	0.0472082	0.0259727	0.0912095	0.176871	0.0608442	0.0286762	0.0299415	0.0435291	0.0311416	0.0333275	0.0316112	0.0401782	0.0324849	0.0337294	0.03778	0.0372293	0.0325133	0.0352347	0.0447839	0.0388287	0.0504525	0.047947	0.0451613	0.0473878	0.033178	0.0365129	0.0292426
2.1693	0.0623967	0.0622266	0.0605283	0.0604978	0.0483616	0.0606806	0.0957182	0.0686085	0.070806	0.0676378	0.0401301	0.0392007	0.0438082	0.0457403	0.0384308	0.0401301	0.0257512	0.0305815	0.0269155	0.031024	0.0483764	0.0772118	0.044442	0.0310944	0.172074	0.049682	0.0425487	0.0341887	0.0363367	0.0391217	0.0290584	0.029907	0.0302689	0.0360477	0.0309532	0.0318531	0.0346838	0.0369299	0.031489	0.0321167	0.0346268	0.038193	0.0444059	0.0438051	0.0431103	0.0448898	0.0312554	0.0340923	0.025553
2.19375	0.0536982	0.0529762	0.0524933	0.0520929	0.0549628	0.0549079	0.0373046	0.0531785	0.0604266	0.0613579	0.0369793	0.0294583	0.0392929	0.041028	0.03514	0.0369793	0.0242195	0.0292828	0.0216787	0.0266246	0.0342874	0.0671891	0.0415065	0.0359011	0.0536303	0.0369824	0.0305767	0.0395799	0.0428211	0.0368331	0.0280993	0.0280725	0.0286198	0.0313488	0.0279739	0.030713	0.032761	0.0347848	0.0270715	0.0312791	0.0260851	0.0359396	0.036828	0.0399757	0.0368561	0.041132	0.0295886	0.0317686	0.0224623
2.21821	0.0784771	0.0728421	0.0734008	0.068163	0.0602209	0.0483197	0.0648198	0.09674	0.0492281	0.0520056	0.0331193	0.0238576	0.034791	0.0349017	0.0323961	0.0331193	0.0208851	0.0268894	0.0191791	0.0244514	0.0237767	0.0539311	0.0364486	0.0414046	0.0444051	0.0260833	0.0196912	0.0444863	0.0495743	0.0328202	0.0250491	0.0266291	0.0272225	0.0291768	0.0267352	0.0286615	0.0298298	0.0316236	0.0271907	0.0303787	0.0210319	0.0342713	0.0327364	0.0374666	0.0350545	0.0653691	0.028113	0.0285633	0.0199427
2.24266	0.0305512	0.0305047	0.0327424	0.0323463	0.0644358	0.0693134	0.0192835	0.014815	0.0965755	0.0743827	0.029866	0.0214699	0.0307648	0.0305474	0.0315507	0.029866	0.0210882	0.0275365	0.0171239	0.0226781	0.0170945	0.043597	0.0316514	0.0463223	0.0361278	0.0179493	0.0130701	0.0485161	0.0543297	0.0308424	0.0238091	0.0253001	0.0246606	0.0260413	0.0245622	0.0265736	0.0275057	0.0294055	0.0254817	0.0288044	0.0169238	0.0323118	0.0279807	0.0341587	0.0316943	0.0348076	0.0264067	0.0265518	0.0181495
2.26712	0.0235139	0.0233923	0.0264643	0.0249922	0.0656242	0.030406	0.0156968	0.00941196	0.0229686	0.0265992	0.0350475	0.02625	0.0273229	0.0405617	0.0453578	0.0350475	0.0281105	0.041784	0.0214176	0.0272203	0.0118399	0.0329207	0.027609	0.0510274	0.0277219	0.0126972	0.00844188	0.0530213	0.0595243	0.0272385	0.022379	0.0235423	0.0230543	0.0231139	0.023267	0.0240296	0.0244358	0.0266057	0.0240752	0.027927	0.0156128	0.0298898	0.0234219	0.0303707	0.0291574	0.0309185	0.0248226	0.0252122	0.0165738
2.29158	0.0172243	0.0185773	0.0198514	0.0192107	0.0649893	0.023911	0.0203812	0.00579024	0.0081026	0.0201718	0.0352813	0.0127659	0.0237474	0.0174114	0.023595	0.0352813	0.0156515	0.0201745	0.0111637	0.0173329	0.00829884	0.0249509	0.0233809	0.0563331	0.0211062	0.0088585	0.00537657	0.0563002	0.0632023	0.0243399	0.0208184	0.0221034	0.021789	0.0211294	0.02083	0.0231569	0.0223332	0.0248536	0.0232595	0.0254441	0.0133048	0.0287445	0.0211457	0.0284044	0.0267486	0.0271811	0.0229107	0.0230149	0.0150969
2.31603	0.013049	0.0141147	0.0155266	0.0148111	0.0625697	0.0187056	0.00663977	0.003502	0.0055342	0.0149039	0.0206801	0.0116749	0.021173	0.0149609	0.0213624	0.0206801	0.0138602	0.0192212	0.0103684	0.0152391	0.00600345	0.0437723	0.019502	0.0583375	0.0162377	0.00670006	0.00379223	0.0571309	0.0632093	0.0221194	0.0195206	0.0207652	0.0203161	0.0179186	0.0199082	0.0207883	0.0197384	0.0221199	0.0207793	0.0237117	0.011435	0.025621	0.0185729	0.0257398	0.0242409	0.0256537	0.0216934	0.0216767	0.0136829
2.34049	0.00927835	0.0101654	0.0117553	0.0107458	0.0591848	0.0152562	0.00663977	0.00244106	0.00346829	0.0109158	0.0177586	0.0102421	0.0180767	0.012882	0.0183414	0.0177586	0.0134843	0.0172729	0.00888388	0.013828	0.00441658	0.0075052	0.0159394	0.058103	0.0118365	0.00446958	0.00235808	0.0569696	0.0636122	0.0209181	0.0188378	0.0188885	0.0201882	0.0172922	0.0193668	0.0204411	0.0187101	0.0205895	0.0212773	0.0238862	0.0104463	0.0249656	0.016699	0.0242569	0.0231742	0.0225577	0.0225037	0.0201303	0.013771
2.36494	0.00696852	0.00751677	0.00881059	0.00785373	0.0538064	0.011767	0.00214838	0.00161161	0.00250326	0.00779456	0.0151511	0.0100008	0.0168058	0.0114953	0.0165024	0.0151511	0.0129151	0.0157825	0.00792062	0.0127299	0.0032751	0.00498379	0.0135348	0.0604539	0.00878777	0.00354546	0.00218056	0.0562994	0.13721	0.0285583	0.0240218	0.0189434	0.0289473	0.0236756	0.0260255	0.0278666	0.0255493	0.0268274	0.0321354	0.0310642	0.00949354	0.0238589	0.0158154	0.0354725	0.0297645	0.0194244	0.0256252	0.0285092	0.018158
2.3894	0.00485265	0.00548602	0.00638546	0.00583009	0.0474563	0.00883229	0.00219527	0.00107113	0.00181528	0.00603732	0.013596	0.00596346	0.0202935	0.00708541	0.0108155	0.013596	0.00917114	0.0112607	0.00556036	0.0100115	0.0124613	0.00343059	0.0198075	0.192433	0.00633387	0.0098783	0.00666197	0.0562346	0.0629932	0.0144088	0.0157015	0.022773	0.0162755	0.012996	0.0150411	0.0161567	0.0126194	0.0143583	0.0161006	0.0179506	0.0126073	0.0327236	0.0216762	0.0150259	0.016196	0.0172034	0.0174045	0.0155175	0.0114276
2.41386	0.00356827	0.00407459	0.0048276	0.00416953	0.0429101	0.00694511	0.00161955	0.000787809	0.00144649	0.00443952	0.00983114	0.0118559	0.0176121	0.0158924	0.0230332	0.00983114	0.0147115	0.0245362	0.00886931	0.0132447	0.0110263	0.00250201	0.0173575	0.0431226	0.00462974	0.0100711	0.00376145	0.107381	0.0452832	0.0122216	0.0139486	0.0150744	0.0147851	0.011073	0.0138343	0.0138666	0.0101995	0.0130141	0.0137251	0.0171194	0.00820466	0.0188416	0.0104931	0.0128882	0.0148368	0.0148053	0.0152706	0.0138112	0.010024
2.43831	0.00229567	0.00317683	0.00368021	0.00312393	0.0361915	0.00507607	0.0014452	0.000633177	0.00104187	0.00353392	0.0153588	0.0129937	0.0184993	0.017316	0.0244172	0.0153588	0.0164399	0.0274303	0.010033	0.0143632	0.010165	0.00185843	0.0176773	0.0377541	0.0150338	0.00622438	0.00225273	0.0417851	0.0388671	0.0109788	0.0125679	0.0134288	0.0131098	0.0100514	0.012338	0.0132155	0.00894576	0.010758	0.0128022	0.0149823	0.0073673	0.0167347	0.00911907	0.0111296	0.0119788	0.0131886	0.0142587	0.0123936	0.00936937
2.46277	0.00183024	0.00243853	0.00286263	0.00230407	0.0512907	0.003954	0.00198382	0.000474262	0.000798978	0.00237374	0.0199159	0.00780391	0.0109649	0.00956651	0.0146369	0.0199159	0.00941351	0.0160725	0.00579325	0.0082144	0.00501004	0.00119509	0.00964809	0.0309933	0.0101535	0.00763989	0.00249153	0.0377919	0.0332827	0.00988915	0.011717	0.0125998	0.0122976	0.00873537	0.0112908	0.0119663	0.00762669	0.00932595	0.0109939	0.0142699	0.00681921	0.015191	0.0081546	0.00937234	0.0108665	0.0111006	0.0128891	0.0109602	0.00865859
2.48722	0.00410344	0.00443819	0.0047577	0.00404576	0.0330261	0.00298722	0.00294957	0.00242698	0.000782639	0.00215937	0.0167645	0.00727499	0.0102889	0.00926027	0.0136666	0.0167645	0.00962227	0.0151497	0.00558281	0.00835495	0.00425813	0.00498467	0.00856818	0.0270993	0.00955525	0.00554997	0.00200683	0.033553	0.0275453	0.00632226	0.00839204	0.0112829	0.00826738	0.00587764	0.00762732	0.00836034	0.00474639	0.00614461	0.00795862	0.00992845	0.0067041	0.014101	0.00740684	0.00588575	0.00714861	0.0158692	0.0100892	0.00749042	0.00619563
2.51168	0.00358728	0.00377999	0.00419693	0.00347011	0.0157221	0.00378673	0.00239519	0.00230212	0.000591742	0.0044706	0.00995684	0.00960099	0.0130345	0.0116057	0.0172241	0.00995684	0.0128035	0.0195619	0.0072678	0.0107202	0.00450957	0.00483573	0.0102662	0.0221762	0.00881234	0.00293679	0.000995851	0.0290818	0.0221721	0.0128385	0.0131581	0.00881249	0.0161196	0.0116618	0.0128736	0.0140615	0.0113737	0.0110352	0.0186534	0.0160874	0.00516509	0.0102199	0.00468141	0.0156805	0.0130474	0.0143092	0.0128198	0.0143366	0.00948998
2.53613	0.00346944	0.00377667	0.00415076	0.00332781	0.0124897	0.00551143	0.00239519	0.00213757	0.00312018	0.00384519	0.0100388	0.00838362	0.00929586	0.0100495	0.0148224	0.0100388	0.0115331	0.0175075	0.00643934	0.009735	0.00287238	0.00442915	0.00677277	0.0190479	0.00655167	0.0030476	0.00106779	0.0252497	0.0173224	0.0141319	0.0147907	0.0116833	0.018387	0.0128639	0.0141426	0.0155497	0.0124454	0.0121852	0.0205525	0.0177818	0.00641511	0.0166916	0.0095744	0.0165574	0.0137127	0.0158358	0.0140893	0.0160144	0.0105726
2.56059	0.0018372	0.0019959	0.00223486	0.001825	0.00972561	0.00308504	0.00171405	0.0011277	0.00307963	0.00386069	0.0143977	0.0076275	0.00630506	0.00847947	0.0131493	0.0143977	0.0101381	0.0153809	0.00575366	0.00863227	0.00180471	0.00350475	0.00455896	0.0151438	0.00380673	0.00302288	0.00107023	0.0205971	0.013847	0.00798307	0.00861672	0.0132274	0.0106026	0.00761615	0.00844104	0.0093621	0.00704849	0.00709159	0.012552	0.0108029	0.00715086	0.0183796	0.0102365	0.0094688	0.00855658	0.00889517	0.00810739	0.00918731	0.00602738
2.58505	0.00161947	0.001839	0.00191142	0.00163632	0.00734298	0.00240546	0.00124602	0.000975793	0.00259958	0.00212476	0.00764446	0.00470599	0.00879857	0.00516893	0.00812952	0.00764446	0.00674547	0.0091745	0.0037369	0.00546221	0.00217267	0.00217128	0.00580617	0.0124229	0.00304796	0.0017461	0.000621982	0.0169912	0.01092	0.00775299	0.00860288	0.00738345	0.0106771	0.00738877	0.00835792	0.00906464	0.00654208	0.00682949	0.0117544	0.0103665	0.00420627	0.0105101	0.00600776	0.0086767	0.00729618	0.00790086	0.00815675	0.00913321	0.00595145
2.6095	0.00185747	0.00209528	0.00226853	0.0018932	0.00542528	0.00278703	0.00198303	0.0011218	0.00187118	0.00192594	0.00859472	0.00433155	0.00733957	0.00496694	0.00735894	0.00859472	0.00617846	0.00916963	0.00329532	0.00487479	0.00171724	0.00262652	0.004746	0.00998521	0.00333254	0.00127072	0.000465574	0.0145592	0.00878884	0.00982307	0.0115084	0.00734763	0.0139119	0.00919517	0.0104607	0.0116886	0.00809596	0.00779885	0.0158581	0.0128248	0.00425916	0.0104064	0.00585083	0.010587	0.00903363	0.0100525	0.0104714	0.011321	0.00761293
2.63396	0.0012468	0.0013227	0.00152539	0.00121827	0.00431965	0.00241813	0.000752308	0.000723179	0.0012035	0.00225482	0.00637479	0.00560243	0.00466818	0.00597861	0.00900426	0.00637479	0.00764821	0.0112162	0.00437249	0.00658122	0.000957257	0.00174813	0.00273948	0.00805421	0.00273545	0.00164137	0.000603136	0.0115335	0.00674205	0.00845912	0.0105833	0.00948425	0.0125146	0.0085049	0.0096407	0.0106925	0.00704007	0.0073186	0.0140317	0.0115897	0.00579494	0.0136919	0.00731575	0.00893039	0.00776324	0.00680984	0.00959774	0.0104025	0.00719087
2.65841	0.000833227	0.000892442	0.000956502	0.000796619	0.00353232	0.00154071	0.000653793	0.000456091	0.0011331	0.00154076	0.00422937	0.0039311	0.00802217	0.00410088	0.00621616	0.00422937	0.00547233	0.00754064	0.00304984	0.00445021	0.00147517	0.00110159	0.00437995	0.00695334	0.0019383	0.00130249		0.00967065	0.00475655	0.00759925	0.00905521	0.00830755	0.0114876	0.00740394	0.00867766	0.00940179	0.0059212	0.00620379	0.0125581	0.0104066	0.00517787	0.0120831	0.00625609	0.00775041	0.0069442	0.00459325	0.00847542	0.00890585	0.00655983
[truncated: 10 more columns]

## Sheet: Figure 1D, G
Mean τ, Intensity Weighted ns	Control	Fib	F65	F91	Ribbon
1	2.56089	2.45716	2.47873	2.52772	2.47471
	2.5406	2.51041	2.5405	2.46953	2.49648
	2.53581	2.47848	2.54203	2.55648	2.49967
	2.53476	2.50978	2.56629	2.54578	2.49511
	2.55484	2.55779	2.55999	2.55043	2.51264
	2.5375	2.5819	2.45797	2.45827	2.4954
	2.5468	2.36243	2.46732	2.43041	2.48164
	2.54109	2.62333	2.48882	2.48259	2.50043
	2.54195	2.42573	2.4771	2.46237	2.50462
	2.60266		2.4687	2.35738	2.5211
2	2.44594	2.44155	2.49261	2.45159	2.52779
	2.45939	2.44208	2.43207	2.43296	2.54919
	2.45029	2.4319	2.43304	2.44092	2.55428
	2.44985	2.42249	2.42446	2.45025	2.53223
	2.45734	2.42851	2.44266	2.39963	2.56039
	2.45402	2.4275	2.43593	2.40033	2.5648
	2.4521	2.41373	2.43458	2.37509	2.54903
	2.4486	2.40519	2.43079	2.39232	2.54896
	2.45508	2.48707	2.39392	2.36429	2.49222
		2.3764	2.39623	2.39402	2.49333
3	2.50194	2.46463	2.4046	2.427	2.45884
	2.48166	2.45961	2.40181	2.429	2.48626
	2.48173	2.45845	2.39583	2.414	2.451
	2.49827	2.45485	2.41032	2.43	2.43582
	2.48206	2.45982	2.41029	2.433	2.46897
	2.46139	2.45008	2.40714	2.428	2.4708
	2.46005	2.43754	2.38667	2.347	2.43003
	2.46607	2.43765	2.37828	2.41	2.46865
	2.45069	2.44333	2.36439	2.404	2.44361
	2.48269	2.45085	2.50012	2.435	2.44034

## Sheet: Figure 1D, G Stats 
	Control	Fib	F65	F91	Ribbon
Test for normal distribution							Number of families	1
Shapiro-Wilk test							Number of comparisons per family	4
W	0.8659	0.8857	0.9335	0.9282	0.9606		Alpha	0.05
P value	0.0016	0.0045	0.0609	0.0441	0.3205
Passed normality test (alpha=0.05)?	No	No	Yes	No	Yes		Dunn's multiple comparisons test	Mean rank diff.	Significant?	Summary	Adjusted P Value	A-?
P value summary	**	**	ns	*	ns		Control vs. Fib	31.41	Yes	*	0.021	B	Fib
							Control vs. F65	39	Yes	**	0.0019	C	F65
Number of values	29	29	30	30	30		Control vs. F91	48.13	Yes	****	<0.0001	D	F91
							Control vs. Ribbon	-4.537	No	ns	>0.9999	E	Ribbon
Table Analyzed	Asyn YFP weighted means
							Test details	Mean rank 1	Mean rank 2	Mean rank diff.	n1	n2	Z
Kruskal-Wallis test							Control vs. Fib	97.4	65.98	31.41	29	29	2.791
P value	<0.0001						Control vs. F65	97.4	58.4	39	29	30	3.493
Exact or approximate P value?	Approximate						Control vs. F91	97.4	49.27	48.13	29	30	4.312
P value summary	****						Control vs. Ribbon	97.4	101.9	-4.537	29	30	0.4064
Do the medians vary signif. (P < 0.05)?	Yes
Number of groups	5
Kruskal-Wallis statistic	36.34
Data summary
Number of treatments (columns)	5
Number of values (total)	148

## Sheet: Figure 1F
Lifetime	Control																													F65
1.60682	7.15774e-05	0.00011423	9.48642e-05	0.000127475	2.66953e-05	0.000116623	0.000109853	9.1482e-06	3.85452e-06	0.000152769	0.00217303	0.00326726	0.00385242	0.00205511	0.00299873	0.00217303	0.00715634	0.00490185	0.00340705	0.00461547	0.000173257	3.95154e-05	0.00141414	0.000138926	0.000105531	0.000385822	5.99859e-05	9.21562e-05	4.87079e-05	0.00337882	0.00295745	0.00551898	0.00229045	0.00278642	0.00216303	0.00244806	0.00545461	0.00390555	0.00421037	0.00311829	0.00170877	0.00234122	0.00164565	0.00229822	0.00208226	0.00199877	0.00112124	0.00367854	0.0028885
1.63127	4.53383e-05	9.53475e-05	8.1261e-05	4.40932e-05	1.3743e-05	0.000157601	9.69552e-05	1.13556e-05	4.86156e-07	0.000196286	0.00262128	0.00358385	0.00426685	0.0024552	0.00370578	0.00262128	0.00695434	0.00555427	0.00400985	0.00533923	8.13255e-05	7.06827e-05	0.0013308	0.000162192	0.000148231	0.000101046	5.64651e-05	0.000105287	1.7553e-06	0.00393505	0.00382278	0.00652494	0.00263186	0.00301579	0.00244994	0.00302806	0.00655775	0.00491049	0.00545641	0.00356133	0.00212259	0.0030139	0.00217658	0.00275537	0.0023578	0.00642556	0.00514279	0.00419618	0.00349513
1.65573	8.06661e-05	0.000181613	0.000126418	0.000163995	1.39704e-05	0.000221444	0.00017784	0	0	0.000158369	0.00344446	0.00412506	0.00495205	0.00284348	0.00414138	0.00344446	0.00785722	0.00653792	0.00445872	0.00613942	6.90875e-05	2.26025e-05	0.00159439	8.53912e-05	5.98456e-05	0.000128504	2.14305e-05	0.000145927	9.00191e-05	0.00449359	0.00445972	0.0076876	0.00340063	0.00392164	0.00316526	0.00360608	0.00708321	0.00606223	0.00623366	0.00425344	0.00280685	0.00364327	0.00289204	0.00321079	0.0028065	0.00358576	0.00258511	0.00515299	0.00411972
1.68018	0.00172424	0.0019756	0.00205838	0.00179781	3.51545e-07	0.00275232	0.00150082	0.00121853	0.00222956	0.000308468	0.00426558	0.0049072	0.00596427	0.00324998	0.00532589	0.00426558	0.00915632	0.00792984	0.00502005	0.00727839	3.75751e-05	2.37766e-05	0.00240198	0.000159395	0.000130897	8.18519e-05	6.65954e-05	0.000256028	3.14196e-05	0.00534988	0.00566609	0.008087	0.00436269	0.00466921	0.00367171	0.00482768	0.00778908	0.00741419	0.00718503	0.00482373	0.00327718	0.00405954	0.00310739	0.00352284	0.00344305	0.00414552	0.00302373	0.00610336	0.00492654
1.70464	0.00082585	0.00110483	0.00118043	0.0011846	0.00113463	0.00127532	0.00124459	0.000415053	0.000325098	0.00255246	0.00535765	0.00526987	0.00665481	0.0041838	0.00680663	0.00535765	0.010382	0.00927262	0.00579341	0.00805192	2.24536e-05	0.000112026	0.00314998	0.00011895	6.34403e-05	6.10419e-05	1.22974e-05	0.000102873	6.15301e-05	0.00645492	0.00672101	0.0091454	0.0052063	0.00596832	0.00471749	0.00600062	0.00889281	0.00905054	0.00818847	0.00561636	0.00421096	0.00543265	0.00390422	0.00413979	0.00446487	0.00544849	0.0037056	0.00742757	0.00605024
1.72909	0.000770247	0.00113821	0.00119256	0.00110476	0.000494	0.00138537	0.00151157	0.00027405	0.000357325	0.00126761	0.016865	0.0123227	0.00799228	0.0121348	0.0174879	0.016865	0.0203464	0.0248563	0.0126757	0.0148676	0	0.0025659	0.00432291	0.000117996	4.70809e-06	2.04109e-05	8.88188e-06	0.000302156	4.7407e-05	0.00787698	0.00779474	0.0107796	0.00697834	0.00689638	0.00560305	0.00702964	0.00938968	0.010604	0.00928038	0.00660235	0.00528902	0.00670375	0.00447113	0.00474146	0.00502568	0.00633399	0.0048723	0.008193	0.00757621
1.75355	0.00111251	0.00145908	0.00183061	0.00189935	0.000334232	0.00214326	0.00105395	0.000210626	0.000400163	0.00129093	0.00962854	0.00764456	0.00925576	0.00628774	0.00968736	0.00962854	0.0136641	0.0127471	0.00834031	0.0108243	0	0.000687811	0.00540976	0.00018781	1.45307e-05	0	5.73748e-06	0.000289206	5.48058e-05	0.00864112	0.00915511	0.0115831	0.00822506	0.00783105	0.00664913	0.00911233	0.0108974	0.0124173	0.011599	0.00787967	0.006435	0.00787847	0.00550184	0.00531385	0.00576508	0.00772197	0.00590501	0.00940452	0.0087402
1.77801	0.00159095	0.00230068	0.00231109	0.00247581	0.000269132	0.00297272	0.0014122	0.000412823	0.000542946	0.00188695	0.0110706	0.00846006	0.0108018	0.00811447	0.0115798	0.0110706	0.0149992	0.0153897	0.011051	0.0121188	0	0.000726443	0.0071056	0.000125837	0	0	6.93697e-06	0.000368336	4.48402e-05	0.0102378	0.0109744	0.0133599	0.0103102	0.0100639	0.00827476	0.011147	0.0117232	0.0148524	0.0141714	0.0088187	0.00833618	0.00901958	0.00655408	0.0062182	0.00761053	0.00835601	0.00708721	0.0114757	0.0103647
1.80246	0.00234217	0.00334278	0.00378602	0.00371923	0.000484669	0.00439906	0.00170555	0.000508055	0.000627274	0.00249312	0.0137441	0.00954323	0.0125821	0.00910737	0.0132964	0.0137441	0.0172446	0.0166853	0.0124462	0.0139435	0	0.00113508	0.00970632	0.000202762	0.000127736	0	0	0.000468294	7.28468e-05	0.0123249	0.0123806	0.0147686	0.0128073	0.011633	0.0103203	0.0137212	0.0130914	0.017532	0.0163643	0.0112224	0.00983859	0.0114575	0.00791256	0.00796407	0.00872821	0.0104062	0.00920166	0.0133441	0.0123851
1.82692	0.00372542	0.00469507	0.00578384	0.00556267	0.000613805	0.00608491	0.00536241	0.000550761	0.000599031	0.0034809	0.0159521	0.0111026	0.0134732	0.0108757	0.0156046	0.0159521	0.0203649	0.0191416	0.0150475	0.0163763	0	0.00142702	0.012513	8.02198e-05	1.24448e-05	0	1.78732e-05	0.000533814	0.000155663	0.0143484	0.0151052	0.0162551	0.0273892	0.0278719	0.0247616	0.0319116	0.0318553	0.0358467	0.0348951	0.0261144	0.0125869	0.0253087	0.0265269	0.0193265	0.0247824	0.0134128	0.0110568	0.0163801	0.01411
1.85137	0.00547599	0.00651752	0.00825567	0.00833242	0.000712096	0.00887666	0.00425438	0.000980877	0.00119042	0.00497878	0.0189092	0.0130439	0.0222294	0.0125086	0.017576	0.0189092	0.0239569	0.0211489	0.0211618	0.0190792	0.0108633	0.00227066	0.025218	0.000110045	0.000463863	0	0.0164293	0.000920591	0.0001384	0.0317736	0.0343458	0.0304649	0.0199873	0.0184228	0.017608	0.0221108	0.0194943	0.0248681	0.0263617	0.0165914	0.0302522	0.0177419	0.013941	0.0141525	0.014842	0.0151998	0.0134035	0.0316645	0.0319772
1.87583	0.00918323	0.010424	0.0120923	0.0126965	0.00103818	0.0119857	0.00617104	0.00171425	0.00144188	0.00719075	0.0222237	0.0151575	0.0253492	0.015076	0.0199705	0.0222237	0.0278249	0.0237063	0.027692	0.0234671	0.0171581	0.00323549	0.0335081	0.000164153	0.028298	0.0253042	0.00930495	0.000950202	6.46304e-05	0.0197391	0.0209874	0.021709	0.0238129	0.0232206	0.0219652	0.0254155	0.0211922	0.0296005	0.029694	0.0213394	0.0204922	0.0206064	0.0170255	0.019861	0.0187602	0.018275	0.0160692	0.0252826	0.0214076
1.90028	0.0140645	0.0155652	0.0168204	0.0176928	0.00150062	0.0166915	0.00867817	0.00404028	0.00336915	0.011129	0.0260623	0.0185339	0.0220113	0.0175933	0.0229354	0.0260623	0.0362919	0.0266	0.038949	0.0308711	0.00935858	0.00508019	0.0270434	5.2144e-05	0.0102326	0.00895291	0.0147838	0.00164178	0.000341955	0.0232069	0.02305	0.0266122	0.0289877	0.0272304	0.0273035	0.02985	0.0236476	0.0333012	0.0374643	0.0250035	0.0253479	0.0252572	0.0197499	0.025018	0.0224233	0.0407651	0.0395106	0.0304337	0.0255518
1.92474	0.0203911	0.0211772	0.0242923	0.0258457	0.00200216	0.0212188	0.0209352	0.00647333	0.00512037	0.0162041	0.0290743	0.0238177	0.0253586	0.0230834	0.0258192	0.0290743	0.0422702	0.0295027	0.0480847	0.037852	0.014597	0.00817056	0.0318122	0.000256875	0.0152252	0.01343	0.0240378	0.00188841	0.000524854	0.0252987	0.0258403	0.0337629	0.031849	0.0325092	0.033182	0.0343963	0.0319278	0.0374363	0.0455767	0.0313045	0.0310717	0.0297706	0.022778	0.0333987	0.0269514	0.0283311	0.0271315	0.0338558	0.0297995
1.9492	0.0466773	0.0450515	0.0464946	0.0468157	0.00300746	0.0292155	0.0437021	0.0453151	0.0102791	0.0221284	0.0325965	0.0326188	0.0303079	0.0279615	0.0301207	0.0325965	0.0531754	0.0332649	0.06006	0.0502843	0.0209699	0.0129272	0.0365886	9.69475e-05	0.0205653	0.0198781	0.0356638	0.00259245	0.000618405	0.0289544	0.0298557	0.0424886	0.0365299	0.0385415	0.0399987	0.0397713	0.0376274	0.0407039	0.0464027	0.0362265	0.0349636	0.0347979	0.0264697	0.0456374	0.0330399	0.0361298	0.0334836	0.040862	0.0330721
1.97365	0.0643667	0.06022	0.0610362	0.0613203	0.00421924	0.0688178	0.0605958	0.0741166	0.110346	0.0504695	0.0373352	0.0484644	0.0329675	0.0332328	0.0323514	0.0373352	0.0560384	0.0359503	0.0719684	0.0554928	0.029719	0.0201468	0.0417889	0.00721835	0.0266516	0.0281596	0.0530581	0.00360243	0.0132665	0.0360117	0.033325	0.0463015	0.0409864	0.042917	0.047366	0.043505	0.0450214	0.0423154	0.0523801	0.0430196	0.0407424	0.0407825	0.0308421	0.056751	0.0388049	0.0408651	0.0381538	0.0441419	0.039053
1.99811	0.0565223	0.0560271	0.0550357	0.0567258	0.0057393	0.0483349	0.0459666	0.058294	0.0501617	0.0672016	0.0618003	0.100626	0.039124	0.0855221	0.0691543	0.0618003	0.0882877	0.0724495	0.115328	0.0895666	0.0411718	0.0302628	0.0457857	0.0279398	0.0357192	0.0412084	0.0704339	0.0231593	0.0116322	0.0399834	0.0369848	0.0513728	0.0449725	0.0485022	0.0533561	0.0470386	0.0539045	0.0457349	0.051414	0.0480206	0.0443246	0.0454926	0.0351513	0.0692886	0.0449944	0.0442274	0.0442917	0.052315	0.0406378
2.02256	0.0650952	0.0668266	0.0625918	0.0654065	0.00850902	0.0560677	0.113244	0.0758446	0.0618494	0.0578209	0.0569021	0.0738862	0.0438697	0.0566965	0.0423938	0.0569021	0.0542953	0.0393962	0.0731407	0.0621696	0.0557852	0.0981503	0.0492017	0.00923225	0.0442786	0.0549388	0.0862912	0.0100896	0.00875917	0.0451335	0.0394702	0.0510448	0.0475272	0.0520984	0.0582535	0.0503011	0.0549986	0.0462539	0.0520262	0.0522107	0.049081	0.0488143	0.038763	0.0711228	0.0476594	0.0465051	0.0468851	0.0524896	0.0438038
2.04702	0.0736227	0.0737777	0.0690222	0.0719363	0.0119393	0.0622711	0.0644475	0.0889237	0.0742363	0.0675079	0.0477999	0.0799853	0.0499229	0.0598807	0.0440542	0.0477999	0.0497666	0.0403608	0.0655823	0.0611371	0.0698789	0.0858297	0.0518909	0.0112267	0.0531164	0.0716387	0.0984745	0.0128434	0.011403	0.048066	0.0414521	0.0530391	0.0495532	0.0521464	0.0597697	0.0490773	0.0509171	0.0438666	0.0491208	0.0526124	0.0515011	0.0505694	0.0415918	0.0769892	0.0515072	0.0486403	0.0505861	0.0524712	0.0475748
2.07147	0.0792296	0.0775778	0.0731637	0.0741833	0.0157413	0.0676267	0.0690771	0.0978131	0.0831632	0.0747035	0.0471098	0.0726867	0.0547367	0.0656441	0.0465594	0.0471098	0.0422095	0.0387245	0.0588464	0.0544704	0.0815757	0.0783841	0.0529381	0.0135408	0.0618055	0.0843489	0.103507	0.0161053	0.0156915	0.0502606	0.0437884	0.051898	0.0506463	0.0522333	0.0567199	0.0500278	0.0531181	0.0447075	0.0456513	0.0536502	0.0513532	0.0511644	0.0448859	0.0717356	0.0529692	0.0487342	0.0513933	0.0501602	0.0459092
2.09593	0.0797052	0.0767953	0.0732583	0.0758115	0.0618968	0.0699837	0.0695493	0.0983289	0.0866804	0.0786227	0.0468287	0.0686964	0.0545004	0.0659435	0.046816	0.0468287	0.039239	0.0359509	0.0498577	0.0463639	0.090736	0.0855852	0.0528961	0.0175417	0.0704452	0.0909528	0.100263	0.019571	0.0196971	0.0502618	0.043032	0.0436461	0.0732364	0.0775967	0.0852753	0.0761695	0.0870048	0.0645771	0.0660887	0.0840844	0.0487329	0.0749508	0.0872565	0.103911	0.086274	0.0493744	0.0517211	0.0479364	0.0460787
2.12039	0.0759937	0.0757163	0.0707801	0.0731768	0.034152	0.0690177	0.131625	0.0918896	0.0858542	0.0791944	0.044705	0.058203	0.0797967	0.0607369	0.0442408	0.044705	0.0329881	0.0345933	0.0406326	0.0404867	0.282026	0.0878569	0.0888285	0.0211048	0.0734639	0.162238	0.176617	0.0243737	0.0249715	0.0765316	0.072553	0.0550663	0.0477192	0.0453529	0.0500067	0.0450466	0.0362053	0.0397366	0.0383892	0.0482655	0.0746111	0.0459115	0.0449936	0.0528393	0.0477077	0.0450851	0.0508528	0.0637458	0.0679763
2.14484	0.071125	0.0702841	0.0673803	0.0676223	0.0425695	0.0657869	0.0576138	0.0823187	0.0821251	0.0747247	0.0428142	0.0490591	0.0491245	0.0558137	0.0422233	0.0428142	0.0296877	0.0328095	0.0320409	0.033431	0.0599781	0.0848394	0.0472082	0.0259727	0.0912095	0.176871	0.0608442	0.0286762	0.0299415	0.0419777	0.0413646	0.0333275	0.0449629	0.0414815	0.0460086	0.0431238	0.0289127	0.0372364	0.0348654	0.0421474	0.0451738	0.0418785	0.0435259	0.0467636	0.0443229	0.046073	0.0485402	0.0396378	0.0412065
2.1693	0.0623967	0.0622266	0.0605283	0.0604978	0.0483616	0.0606806	0.0957182	0.0686085	0.070806	0.0676378	0.0401301	0.0392007	0.0438082	0.0457403	0.0384308	0.0401301	0.0257512	0.0305815	0.0269155	0.031024	0.0483764	0.0772118	0.044442	0.0310944	0.172074	0.049682	0.0425487	0.0341887	0.0363367	0.0379222	0.0389261	0.029907	0.0432573	0.0381732	0.0420486	0.0392094	0.0267647	0.0362808	0.0311527	0.0389478	0.0418415	0.0391528	0.0417098	0.036916	0.0398515	0.0645868	0.0727568	0.0372948	0.0393729
2.19375	0.0536982	0.0529762	0.0524933	0.0520929	0.0549628	0.0549079	0.0373046	0.0531785	0.0604266	0.0613579	0.0369793	0.0294583	0.0392929	0.041028	0.03514	0.0369793	0.0242195	0.0292828	0.0216787	0.0266246	0.0342874	0.0671891	0.0415065	0.0359011	0.0536303	0.0369824	0.0305767	0.0395799	0.0428211	0.0342396	0.0363223	0.0280725	0.039219	0.0355854	0.0373146	0.0355318	0.0242542	0.0325599	0.0293943	0.0355752	0.038761	0.0364045	0.0384577	0.030407	0.0373236	0.0379161	0.04002	0.03245	0.0380998
2.21821	0.0784771	0.0728421	0.0734008	0.068163	0.0602209	0.0483197	0.0648198	0.09674	0.0492281	0.0520056	0.0331193	0.0238576	0.034791	0.0349017	0.0323961	0.0331193	0.0208851	0.0268894	0.0191791	0.0244514	0.0237767	0.0539311	0.0364486	0.0414046	0.0444051	0.0260833	0.0196912	0.0444863	0.0495743	0.0312578	0.0336214	0.0266291	0.0361581	0.0330984	0.0323751	0.0331546	0.0223817	0.0302226	0.0274112	0.0316663	0.0360006	0.0332372	0.0361899	0.0238697	0.0348166	0.0349399	0.0371709	0.0304579	0.0340817
2.24266	0.0305512	0.0305047	0.0327424	0.0323463	0.0644358	0.0693134	0.0192835	0.014815	0.0965755	0.0743827	0.029866	0.0214699	0.0307648	0.0305474	0.0315507	0.029866	0.0210882	0.0275365	0.0171239	0.0226781	0.0170945	0.043597	0.0316514	0.0463223	0.0361278	0.0179493	0.0130701	0.0485161	0.0543297	0.0292476	0.031743	0.0253001	0.0324138	0.0298292	0.0284264	0.0288402	0.0209771	0.0277321	0.0246984	0.0288673	0.033281	0.0302387	0.0339035	0.0205665	0.0321695	0.0321993	0.0336494	0.0278352	0.0322134
2.26712	0.0235139	0.0233923	0.0264643	0.0249922	0.0656242	0.030406	0.0156968	0.00941196	0.0229686	0.0265992	0.0350475	0.02625	0.0273229	0.0405617	0.0453578	0.0350475	0.0281105	0.041784	0.0214176	0.0272203	0.0118399	0.0329207	0.027609	0.0510274	0.0277219	0.0126972	0.00844188	0.0530213	0.0595243	0.0262737	0.0295638	0.0235423	0.029341	0.0266898	0.0255314	0.026301	0.0204529	0.0250904	0.0220016	0.0255004	0.0304412	0.0283612	0.0324964	0.0162777	0.0274105	0.0299892	0.0314132	0.0242847	0.0302605
2.29158	0.0172243	0.0185773	0.0198514	0.0192107	0.0649893	0.023911	0.0203812	0.00579024	0.0081026	0.0201718	0.0352813	0.0127659	0.0237474	0.0174114	0.023595	0.0352813	0.0156515	0.0201745	0.0111637	0.0173329	0.00829884	0.0249509	0.0233809	0.0563331	0.0211062	0.0088585	0.00537657	0.0563002	0.0632023	0.0249709	0.027061	0.0221034	0.0266301	0.0238524	0.0217764	0.0234753	0.0193811	0.0228719	0.0194536	0.0223389	0.0271446	0.0250058	0.0293999	0.0149623	0.0252784	0.0276773	0.0282558	0.0228354	0.0277405
2.31603	0.013049	0.0141147	0.0155266	0.0148111	0.0625697	0.0187056	0.00663977	0.003502	0.0055342	0.0149039	0.0206801	0.0116749	0.021173	0.0149609	0.0213624	0.0206801	0.0138602	0.0192212	0.0103684	0.0152391	0.00600345	0.0437723	0.019502	0.0583375	0.0162377	0.00670006	0.00379223	0.0571309	0.0632093	0.0225322	0.0245916	0.0207652	0.0235082	0.0221569	0.0186467	0.0210235	0.0182118	0.0211753	0.0172099	0.0198715	0.0246211	0.0228715	0.0262884	0.0129393	0.0230353	0.025071	0.025052	0.020983	0.0249273
2.34049	0.00927835	0.0101654	0.0117553	0.0107458	0.0591848	0.0152562	0.00663977	0.00244106	0.00346829	0.0109158	0.0177586	0.0102421	0.0180767	0.012882	0.0183414	0.0177586	0.0134843	0.0172729	0.00888388	0.013828	0.00441658	0.0075052	0.0159394	0.058103	0.0118365	0.00446958	0.00235808	0.0569696	0.0636122	0.0208185	0.0231677	0.0188885	0.0212353	0.0201056	0.0179674	0.0195961	0.0179947	0.0190332	0.0175798	0.0188592	0.0217772	0.0213476	0.0245112	0.0117556	0.0218261	0.0223026	0.02329	0.0185473	0.0233227
2.36494	0.00696852	0.00751677	0.00881059	0.00785373	0.0538064	0.011767	0.00214838	0.00161161	0.00250326	0.00779456	0.0151511	0.0100008	0.0168058	0.0114953	0.0165024	0.0151511	0.0129151	0.0157825	0.00792062	0.0127299	0.0032751	0.00498379	0.0135348	0.0604539	0.00878777	0.00354546	0.00218056	0.0562994	0.13721	0.0210452	0.0219852	0.0189434	0.025939	0.0263297	0.0222923	0.0261109	0.0275476	0.0250042	0.0217554	0.0252817	0.0200634	0.0282279	0.0422518	0.0149125	0.030803	0.0199787	0.019976	0.0178003	0.0218531
2.3894	0.00485265	0.00548602	0.00638546	0.00583009	0.0474563	0.00883229	0.00219527	0.00107113	0.00181528	0.00603732	0.013596	0.00596346	0.0202935	0.00708541	0.0108155	0.013596	0.00917114	0.0112607	0.00556036	0.0100115	0.0124613	0.00343059	0.0198075	0.192433	0.00633387	0.0098783	0.00666197	0.0562346	0.0629932	0.0295899	0.031871	0.022773	0.0140323	0.0137828	0.0114305	0.0125243	0.0138438	0.0139176	0.0116737	0.0129822	0.025714	0.0160706	0.0172442	0.00830461	0.0153277	0.0180278	0.0181609	0.022485	0.0287708
2.41386	0.00356827	0.00407459	0.0048276	0.00416953	0.0429101	0.00694511	0.00161955	0.000787809	0.00144649	0.00443952	0.00983114	0.0118559	0.0176121	0.0158924	0.0230332	0.00983114	0.0147115	0.0245362	0.00886931	0.0132447	0.0110263	0.00250201	0.0173575	0.0431226	0.00462974	0.0100711	0.00376145	0.107381	0.0452832	0.0154057	0.0156864	0.0150744	0.012263	0.0120012	0.0096302	0.0105686	0.0123386	0.0122623	0.0098479	0.011848	0.0130062	0.0137465	0.0150109	0.00717457	0.0132371	0.017051	0.0164023	0.0131923	0.014993
2.43831	0.00229567	0.00317683	0.00368021	0.00312393	0.0361915	0.00507607	0.0014452	0.000633177	0.00104187	0.00353392	0.0153588	0.0129937	0.0184993	0.017316	0.0244172	0.0153588	0.0164399	0.0274303	0.010033	0.0143632	0.010165	0.00185843	0.0176773	0.0377541	0.0150338	0.00622438	0.00225273	0.0417851	0.0388671	0.0130942	0.013605	0.0134288	0.0101056	0.0100495	0.00785743	0.00939446	0.0114235	0.0102414	0.00946029	0.0103518	0.011716	0.0123163	0.0136295	0.00624403	0.0115291	0.0231007	0.0219393	0.0122546	0.0142652
2.46277	0.00183024	0.00243853	0.00286263	0.00230407	0.0512907	0.003954	0.00198382	0.000474262	0.000798978	0.00237374	0.0199159	0.00780391	0.0109649	0.00956651	0.0146369	0.0199159	0.00941351	0.0160725	0.00579325	0.0082144	0.00501004	0.00119509	0.00964809	0.0309933	0.0101535	0.00763989	0.00249153	0.0377919	0.0332827	0.011314	0.0127979	0.0125998	0.00854789	0.00878766	0.00702471	0.00777065	0.010187	0.00910631	0.00816739	0.00964243	0.00937715	0.0109403	0.0116769	0.0056552	0.0103222	0.0123683	0.0109085	0.0109463	0.0119431
2.48722	0.00410344	0.00443819	0.0047577	0.00404576	0.0330261	0.00298722	0.00294957	0.00242698	0.000782639	0.00215937	0.0167645	0.00727499	0.0102889	0.00926027	0.0136666	0.0167645	0.00962227	0.0151497	0.00558281	0.00835495	0.00425813	0.00498467	0.00856818	0.0270993	0.00955525	0.00554997	0.00200683	0.033553	0.0275453	0.0105533	0.0104844	0.0112829	0.00537988	0.00537015	0.00445033	0.00470069	0.00713464	0.00561255	0.00530917	0.00623692	0.00872258	0.00726512	0.00933488	0.0039077	0.00645198	0.0103843	0.00883952	0.00939039	0.0101433
2.51168	0.00358728	0.00377999	0.00419693	0.00347011	0.0157221	0.00378673	0.00239519	0.00230212	0.000591742	0.0044706	0.00995684	0.00960099	0.0130345	0.0116057	0.0172241	0.00995684	0.0128035	0.0195619	0.0072678	0.0107202	0.00450957	0.00483573	0.0102662	0.0221762	0.00881234	0.00293679	0.000995851	0.0290818	0.0221721	0.00691474	0.00734496	0.00881249	0.00966896	0.0112372	0.00874603	0.0105964	0.0158144	0.0110115	0.00959962	0.0120619	0.00541481	0.0129978	0.0153018	0.00723976	0.013872	0.0089847	0.00791564	0.00700976	0.00678799
2.53613	0.00346944	0.00377667	0.00415076	0.00332781	0.0124897	0.00551143	0.00239519	0.00213757	0.00312018	0.00384519	0.0100388	0.00838362	0.00929586	0.0100495	0.0148224	0.0100388	0.0115331	0.0175075	0.00643934	0.009735	0.00287238	0.00442915	0.00677277	0.0190479	0.00655167	0.0030476	0.00106779	0.0252497	0.0173224	0.0144809	0.0161387	0.0116833	0.0102803	0.0116307	0.00936252	0.0113633	0.0176508	0.0117959	0.0104107	0.013288	0.0106337	0.0139464	0.0172678	0.00790649	0.0150427	0.0075337	0.00669772	0.010132	0.0128245
2.56059	0.0018372	0.0019959	0.00223486	0.001825	0.00972561	0.00308504	0.00171405	0.0011277	0.00307963	0.00386069	0.0143977	0.0076275	0.00630506	0.00847947	0.0131493	0.0143977	0.0101381	0.0153809	0.00575366	0.00863227	0.00180471	0.00350475	0.00455896	0.0151438	0.00380673	0.00302288	0.00107023	0.0205971	0.013847	0.015493	0.0177996	0.0132274	0.0055898	0.00696278	0.00551451	0.00651778	0.0100602	0.00672418	0.00635048	0.00771998	0.0109791	0.00803807	0.0186213	0.00449263	0.00865587	0.00487858	0.0041742	0.0111248	0.0141809
2.58505	0.00161947	0.001839	0.00191142	0.00163632	0.00734298	0.00240546	0.00124602	0.000975793	0.00259958	0.00212476	0.00764446	0.00470599	0.00879857	0.00516893	0.00812952	0.00764446	0.00674547	0.0091745	0.0037369	0.00546221	0.00217267	0.00217128	0.00580617	0.0124229	0.00304796	0.0017461	0.000621982	0.0169912	0.01092	0.00961082	0.00968228	0.00738345	0.00521174	0.00608821	0.00497272	0.00593193	0.0100614	0.00613191	0.00566699	0.00724391	0.00656124	0.00758246	0.0114978	0.00442439	0.00826001	0.00994299	0.00897477	0.00665998	0.00787243
2.6095	0.00185747	0.00209528	0.00226853	0.0018932	0.00542528	0.00278703	0.00198303	0.0011218	0.00187118	0.00192594	0.00859472	0.00433155	0.00733957	0.00496694	0.00735894	0.00859472	0.00617846	0.00916963	0.00329532	0.00487479	0.00171724	0.00262652	0.004746	0.00998521	0.00333254	0.00127072	0.000465574	0.0145592	0.00878884	0.00910934	0.00968173	0.00734763	0.0063424	0.0080532	0.00613868	0.00704735	0.0136309	0.00760103	0.00748276	0.00942532	0.00620362	0.00977704	0.00920295	0.0055024	0.0103182	0.0107256	0.00979734	0.0060911	0.007892
2.63396	0.0012468	0.0013227	0.00152539	0.00121827	0.00431965	0.00241813	0.000752308	0.000723179	0.0012035	0.00225482	0.00637479	0.00560243	0.00466818	0.00597861	0.00900426	0.00637479	0.00764821	0.0112162	0.00437249	0.00658122	0.000957257	0.00174813	0.00273948	0.00805421	0.00273545	0.00164137	0.000603136	0.0115335	0.00674205	0.0115006	0.0122377	0.00948425	0.00568016	0.00713519	0.00529858	0.00627666	0.0121009	0.00682144	0.00658544	0.00852973	0.00712532	0.00846786	0.0162216	0.00506528	0.00917989	0.00630114	0.00559577	0.0078728	0.00975017
2.65841	0.000833227	0.000892442	0.000956502	0.000796619	0.00353232	0.00154071	0.000653793	0.000456091	0.0011331	0.00154076	0.00422937	0.0039311	0.00802217	0.00410088	0.00621616	0.00422937	0.00547233	0.00754064	0.00304984	0.00445021	0.00147517	0.00110159	0.00437995	0.00695334	0.0019383	0.00130249		0.00967065	0.00475655	0.0103855	0.0106021	0.00830755	0.0048234	0.00617041	0.0046054	0.00539938	0.011082	0.00586953	0.00576957	0.00727475	0.00635482	0.00740802	0.00811527	0.00451637	0.00796576	0	0.00328605	0	0
[truncated: 73 more columns]
