# Supplementary material for: Dissecting aggregation and seeding dynamics of α-Syn polymorphs using the phasor approach to FLIM
Source: Commun Biol. 2022 Dec 8;5:1345. doi: 10.1038/s42003-022-04289-6 (PMC9729209; doi:10.1038/s42003-022-04289-6)
Supplement: Supplementary file 5 — Supplementary Data 2 [file 42003_2022_4289_MOESM5_ESM.xlsx]

## Sheet: Figure 2D
Time [ns]	Fibril-atto647															F65-atto647															F91-atto647															Ribbon-atto647
0.00387181	1.45965e-05	6.38347e-05	1.12134e-05	5.90293e-06	0.000222748	3.10246e-06	1.74677e-06	3.35728e-07	5.30686e-06	0.0004495	1.0136e-06	4.40462e-07	3.98733e-07	1.36847e-07	3.47533e-06	4.01487e-06	0.000336104	8.48204e-05	0.000151204	1.52685e-06	0.00282642	0.00109568	0.000674098	0.000581206	2.9305e-05	2.33878e-06	6.94593e-06	2.67102e-06	2.22549e-07	9.85058e-06	8.96228e-05	4.15218e-06	6.77878e-05	3.06473e-06	4.12534e-05	1.6486e-05	5.57727e-06	1.85581e-05	1.84776e-05	3.8405e-05	1.11831e-05	2.05958e-06	2.8619e-06	3.23273e-06	0	0	0.000242045	0	0
0.0290793	2.75263e-05	1.73323e-05	2.0388e-06	4.4272e-06	2.5385e-05	4.91222e-06	1.19876e-06	0	2.03432e-06	8.29837e-05	1.66879e-06	1.18925e-05	4.09226e-07	8.26377e-06	2.34716e-06	6.63211e-06	2.34627e-05	4.92237e-06	0.00014116	7.63427e-07	0.000432581	0.000209518	0.000114086	5.67714e-05	4.39184e-06	1.47712e-06	4.01775e-06	3.87517e-06	1.24627e-05	5.99773e-06	2.11133e-05	1.1393e-06	1.40993e-05	1.73098e-06	2.84924e-05	3.72494e-06	3.91317e-06	1.18772e-05	6.48156e-06	4.88443e-06	1.3796e-05	2.76285e-06	3.58437e-06	0	5.67451e-06	0	0.000104133	2.26885e-05	0.00033754
0.0542868	9.31665e-05	3.03836e-05	4.2481e-05	2.45955e-05	0.000112947	2.7767e-05	0	9.06464e-06	1.84156e-05	0.000110433	6.77786e-06	2.20231e-07	0	0	1.35139e-05	5.57457e-05	8.85719e-05	3.44219e-05	0.000101643	1.22148e-05	0.000694094	0.000319049	0.00018015	0.000116442	4.91979e-06	8.15574e-06	4.86215e-05	1.97656e-05	0	6.18574e-05	2.38185e-05	3.30386e-07	2.17833e-05	1.7033e-07	2.56305e-05	4.74777e-06	6.94632e-07	5.9386e-06	6.75788e-06	1.27965e-05	7.08619e-05	2.27257e-05	3.20629e-05	1.22844e-05	9.10524e-07	4.76253e-05	0.000582327	5.3468e-06	0
0.0794942	0.000137831	3.19584e-05	1.74088e-05	1.1068e-05	0.000157646	3.19553e-05	8.81092e-06	8.39319e-08	9.2078e-06	0.000544407	1.35146e-06	4.36057e-05	5.25174e-06	4.06302e-05	4.04561e-06	4.51586e-05	0.000196852	0.000102884	0.00139738	6.10742e-06	0.0031229	0.0012699	0.000840805	0.000701865	4.80614e-05	1.82431e-06	1.00664e-05	1.49603e-05	4.01244e-05	1.27799e-05	0.000183602	2.05495e-05	0.000117851	1.63032e-05	0.000127576	2.66741e-05	3.87562e-05	3.32284e-05	3.54675e-05	4.07042e-05	4.27397e-05	1.63008e-05	2.8234e-05	1.67186e-06	1.89503e-05	0	0.000804151	6.82205e-05	0
0.104702	8.91758e-05	0.000148067	0.000104637	8.07226e-05	0.000610214	3.33514e-05	1.79957e-05	7.38601e-06	6.75835e-05	0.000739294	0	1.84645e-05	4.28463e-07	7.56924e-06	1.17939e-05	3.9323e-05	0.000875711	0.000269709	0.000215549	2.06339e-05	0.0036454	0.00188363	0.00139139	0.0013426	0.00010228	7.6318e-06	2.64418e-05	1.28432e-05	2.09333e-05	4.06502e-05	0.000301256	8.13841e-07	0.000237508	4.50612e-05	0.000187924	3.39671e-05	0.000111345	6.99606e-05	4.07104e-05	0.000111951	2.98552e-05	2.75481e-05	3.73427e-05	6.73324e-06	1.63142e-05	7.01898e-05	0.000150653	9.61734e-05	0.000108884
0.129909	0.000107688	5.1223e-05	1.87579e-05	1.17567e-05	0.000198954	2.55953e-05	1.4428e-06	0	1.37876e-05	0.000309709	1.32168e-05	1.17702e-05	2.39939e-06	2.34199e-05	0	1.70576e-05	0.000186664	7.66214e-05	0.000574566	3.92298e-06	0.00143716	0.000660831	0.000601219	0.00115769	2.38e-05	0	4.79936e-05	6.5462e-07	2.68491e-05	1.31076e-06	7.4378e-05	4.31336e-05	7.46411e-05	1.33615e-07	7.68575e-05	1.30901e-05	1.42359e-05	7.86887e-05	1.54405e-05	3.43929e-05	0.000133507	2.09438e-06	3.50088e-06	0	0	9.17364e-05	0.000696646	0	0
0.155117	0.000195738	9.91689e-05	3.4291e-05	5.14047e-05	0.000446513	3.7488e-05	1.38472e-05	6.0431e-06	2.91224e-05	0.000494044	9.08233e-06	7.07697e-07	0	0	4.31811e-05	0.000188016	0.000246495	0.000213988	0.000501079	3.82986e-05	0.00191751	0.00158093	0.00121236	0.00528281	7.12088e-05	3.63978e-05	2.45601e-05	3.04398e-05	6.45392e-06	2.3832e-06	0.000210226	4.0692e-07	0.000174111	2.02852e-05	0.000144527	3.11995e-05	6.62593e-05	4.73565e-05	2.66528e-05	7.6895e-05	8.69906e-05	6.94254e-05	9.26828e-05	2.26291e-05	2.89742e-05	7.85434e-06	0.000490244	7.00059e-05	2.7221e-06
0.180324	0.000509269	8.11601e-05	1.28087e-05	2.53334e-05	0.000454105	4.88637e-05	0	1.67864e-06	1.52504e-05	0.00109302	1.7738e-05	7.54782e-05	1.14653e-05	7.64399e-05	2.5472e-06	2.68594e-05	0.000989544	0.000379507	0.00237307	3.2913e-05	0.00628205	0.00411228	0.00238907	0.0291846	0.000204562	0	0.00107285	0	0	4.76773e-05	0.000190852	2.33979e-05	0.000199728	1.21939e-06	0.000185695	4.81211e-05	1.10246e-05	3.32928e-05	6.39807e-05	6.35836e-05	0.000330255	5.99431e-06	7.28675e-06	0	3.34455e-05	7.47507e-05	0.000461639	1.88076e-05	0.000150497
0.205532	0.000333835	0.000145226	0.000165652	0.000126913	0.000410468	9.8503e-05	1.65301e-05	2.45003e-05	0.000107184	0.000447255	0	0.000187153	8.10845e-06	0	5.84985e-05	0.00182172	0.00138195	0.00135468	0.00276367	6.93278e-05	0.00259633	0.00258444	0.00492211	0.0747661	0.00018984	0.0026321	0.0248457	0.00209111	0	0.00300054	0.00022072	2.37181e-06	0.000170622	2.91691e-05	0.00032446	3.16754e-05	5.41215e-05	5.44455e-05	4.14673e-05	7.70303e-05	0.000105473	0.000139425	0.000195391	4.1379e-05	9.73534e-05	6.74148e-05	0.00168376	2.27727e-06	0.000253968
0.230739	0.000453677	0.000217356	0.000765446	0.000128585	0.00089219	0.000101244	2.65484e-05	1.67152e-05	0.00060847	0.00118347	1.38525e-05	3.21484e-05	1.90155e-05	0.000178035	3.58551e-06	0.0111548	0.000602777	0.00276924	0.00747458	3.521e-05	0.00361743	0.00358349	0.00862378	0.0767941	0.00026484	0.00410574	0.022114	0.00731753	0.00220676	0.00935107	0.000408305	1.6974e-06	0.000314899	3.98923e-05	0.000213237	6.09291e-05	9.9252e-05	0.000174411	6.166e-05	0.000163187	0.00013538	9.398e-06	3.80007e-05	5.31947e-06	1.09944e-05	2.60403e-05	0.000893557	2.50595e-05	2.29032e-05
0.255947	0.000315479	0.000267295	0.00355492	0.000102613	0.00116878	9.62796e-05	0.000255534	4.65848e-05	0.00128053	0.00313358	0	8.76519e-05	4.95793e-07	2.35671e-05	2.6704e-05	0.0509758	0.00173572	0.00952978	0.031468	2.32474e-05	0.00398573	0.00448448	0.0126105	0.0533679	0.000529526	0.00498366	0.0186952	0.0109169	0.0525369	0.0164443	0.000855381	7.30422e-05	0.000489492	8.10775e-05	0.000540301	8.14247e-05	0.000311674	0.000225906	7.3634e-05	0.000242968	0.000171128	8.58751e-05	9.75786e-05	1.86027e-05	3.33378e-05	2.5349e-06	0.00126929	0.000128656	0.00074041
0.281154	0.000383628	0.000173227	0.00921687	0.000156329	0.00167743	0.000165258	0.000521428	5.14401e-05	0.00415919	0.00578738	4.88514e-05	5.7513e-05	2.6932e-06	7.64399e-05	8.49066e-07	0.0796049	0.00509543	0.00750858	0.074534	1.64171e-05	0.00802509	0.00542944	0.0131933	0.0175011	0.000531522	0.00724708	0.0170996	0.0111662	0.0545888	0.0124735	0.000624082	2.96385e-05	0.000408137	2.4442e-06	0.000475768	7.76985e-05	4.47339e-05	5.51097e-05	9.58085e-05	0.000183844	0.000399786	7.05101e-06	2.02843e-05	0	2.3322e-06	0.000421484	0.00120807	1.52941e-05	0
0.306361	0.00100297	0.000254359	0.011249	6.40468e-05	0.00239227	8.5783e-05	0.00525675	0.000468399	0.00702651	0.0112906	0.00208559	0.000163788	6.19436e-06	6.24639e-06	0.000262038	0.06159	0.00983934	0.00948176	0.0789454	0.000252935	0.00356178	0.00362688	0.0114479	0.0102147	0.000434586	0.0101015	0.0146317	0.0105993	0.0415057	0.010691	0.000844769	7.33078e-05	0.00041683	4.12023e-05	0.000488632	5.55422e-05	0.000144883	0.000204129	6.88377e-05	0.000192064	0.00134025	0.000244818	0.000273457	0	0.000120254	9.50587e-06	0.000115562	0.000355901	0
0.331569	0.00147722	0.000210586	0.00848046	6.24727e-05	0.00452726	8.63517e-05	0.0147288	0.00134414	0.012932	0.0166838	0.00362049	0.000391051	1.00995e-07	0.000666783	0.0050594	0.059152	0.0136601	0.00933365	0.0739026	0.00510562	0.00463912	0.00448662	0.011477	0.00691448	0.000554421	0.016778	0.0216677	0.018113	0.0301752	0.015268	0.00112961	4.29919e-06	0.000502797	9.17553e-06	0.000636675	4.79111e-05	3.03165e-05	9.60372e-05	8.00524e-05	0.000188402	0.00102111	0.000243306	0.000566158	0.000117754	6.00254e-05	0.000409943	0.00328559	1.77493e-05	0.000468201
0.356776	0.00307835	0.000222495	0.00637387	0.000313839	0.00475837	0.000562372	0.0161959	0.00227617	0.0179287	0.0177988	0.00594563	0.0174545	4.73828e-05	0.00202064	0.0123577	0.0247254	0.0164447	0.0104027	0.0319246	0.00466851	0.00474806	0.00418718	0.0108108	0.00622467	0.000444777	0.00992453	0.0102898	0.00729335	0.0196709	0.0102084	0.00175971	6.08126e-05	0.000657343	0.000131811	0.000967192	6.4395e-06	0	0.000188561	9.71258e-05	0.000727927	0.00499923	0.000249445	0.00043578	7.3054e-05	0.000204674	0.000175868	0.00165101	6.23512e-05	0
0.381984	0.0106464	0.000673723	0.00679721	0.00246865	0.0069999	0.00110701	0.0130284	0.00388753	0.0220236	0.0229174	0.00800317	0.0246953	2.54411e-05	0.00956142	0.0184523	0.0185389	0.0142248	0.0120687	0.0226116	0.00827772	0.010153	0.00865019	0.0129838	0.00734586	0.000806099	0.00825724	0.0101541	0.00788281	0.0170897	0.0165131	0.00577779	6.36524e-06	0.0132434	5.47757e-05	0.00399594	0.00101702	0.00634232	0.000192902	0.000410342	0.00762903	0.0204267	0.000314885	0.00294278	4.03321e-05	2.26981e-05	6.19129e-05	0.00192901	0.000226192	0
0.407191	0.0162625	0.000606182	0.00295742	0.00375116	0.00935054	0.00106125	0.00974276	0.00282574	0.0111857	0.0154237	0.00836346	0.0352777	4.19063e-05	0.00888936	0.0198005	0.0164138	0.0171314	0.0118269	0.0167248	0.00968413	0.00602972	0.00666625	0.010319	0.0062597	0.000807043	0.0068842	0.0101243	0.00563367	0.0211259	0.0163154	0.00738552	3.64633e-05	0.0361909	0.000208806	0.00847365	0.00306175	0.0305376	0.00215846	0.000448652	0.0244848	0.0426178	0.00149679	0.00611595	2.91813e-05	0.000670291	0.000211808	0.00116645	1.57323e-05	0.00074842
0.432399	0.019099	0.000422432	0.00324976	0.0145155	0.00682876	0.0018321	0.00567965	0.00297375	0.00658681	0.0123231	0.00840171	0.0409489	2.53497e-05	0.00388877	0.0223562	0.0159544	0.0191402	0.00992995	0.0140213	0.00952057	0.00722133	0.00670643	0.00850377	0.00493283	0.000512936	0.00651187	0.010384	0.00477232	0.0118201	0.0155596	0.012204	0.000185861	0.0716512	6.46043e-05	0.0194431	0.0134283	0.0698211	0.00422602	0.00174111	0.0437217	0.071966	0.00947278	0.0201705	1.46222e-05	0.00174767	6.53216e-05	0.00179454	1.72881e-05	0.000656182
0.457606	0.0244862	0.000942621	0.00433762	0.0322036	0.00726654	0.00161028	0.00334911	0.00293033	0.00596802	0.0111454	0.0141493	0.0402349	2.09794e-05	0.00570511	0.0216742	0.0196874	0.023447	0.00970607	0.0135551	0.0103365	0.0061729	0.0068962	0.00889953	0.00498115	0.00051308	0.00711412	0.0121325	0.00472021	0.0129672	0.0158338	0.0202981	0.000370301	0.0972471	0.000113011	0.0444905	0.0406527	0.110966	0.0103946	0.00500388	0.0521361	0.106555	0.0197446	0.0284456	0	0.0058096	9.06706e-05	0.00473998	0.000627311	0.000186896
0.482814	0.0305615	0.000945266	0.00436716	0.0408609	0.00897703	0.00217224	0.00233261	0.00279731	0.00478006	0.0116085	0.00998097	0.0470032	1.60857e-05	0.00310979	0.0269706	0.0245644	0.0314081	0.0100397	0.0177164	0.0162837	0.0121053	0.00926778	0.0089479	0.00744189	0.000513129	0.0119688	0.0184427	0.00699895	0.00796313	0.0230295	0.028741	0.000296264	0.0920861	0.000126531	0.0488947	0.0736872	0.113441	0.0170161	0.00899443	0.0535762	0.0688406	0.0507805	0.046954	0.00024885	0.0184304	5.13029e-05	0.00288851	7.15464e-05	0.00257059
0.508021	0.0237206	0.00140262	0.00945298	0.0602339	0.00921551	0.00400719	0.00181911	0.00397457	0.00849682	0.0104589	0.0125985	0.037151	0	0.00365805	0.0175782	0.0165039	0.030752	0.0108506	0.0110913	0.0110902	0.00801659	0.00780266	0.00798307	0.00664901	0.000684593	0.00957148	0.0108325	0.00338338	0.0100097	0.0144757	0.0379969	0.000797244	0.0702713	0.00040408	0.0617468	0.0926683	0.0937954	0.0217208	0.013308	0.0458832	0.0538416	0.0370019	0.0312293	0.000192152	0.0192745	0.001449	0.00267266	0.00120781	0.000133383
0.533229	0.022535	0.00379937	0.00857475	0.0361735	0.0114568	0.00249179	0.00389175	0.00256076	0.00646715	0.0142907	0.0152728	0.0257232	0.000382787	0.00485403	0.0173252	0.0147481	0.0321274	0.0116369	0.0126474	0.0119857	0.0116631	0.0105724	0.0100174	0.00959381	0.00141999	0.0106433	0.00916498	0.00283593	0.0105197	0.0177779	0.0536966	0.000792589	0.0665198	0.000864846	0.0501152	0.104231	0.0927305	0.0270089	0.015418	0.0491507	0.04434	0.0457505	0.0325618	0.000602685	0.0323468	0.000184087	0.00338589	0.000205966	1.20982e-06
0.558436	0.0219846	0.00402586	0.00779342	0.028811	0.0101398	0.00263512	0.00158959	0.0027606	0.0069155	0.0106936	0.0161018	0.0223793	0.00071604	0.00215726	0.016179	0.0148744	0.0404285	0.00760989	0.0129656	0.0131431	0.00862704	0.0077493	0.00637137	0.0068211	0.000843905	0.00965387	0.0101583	0.0041916	0.0115685	0.0193555	0.0365842	0.00282229	0.0449117	0.000402659	0.0309754	0.0600741	0.0485677	0.0147151	0.00662345	0.0336826	0.039453	0.0393144	0.0289714	0.000609854	0.0377968	0.00194312	0.00315732	0.000111123	2.05669e-05
0.583644	0.0209565	0.00647936	0.00903267	0.0232404	0.0122672	0.00235564	0.00190798	0.00239598	0.00598518	0.0130979	0.0207061	0.0225228	0.00300532	0.00293683	0.0171105	0.0140294	0.04629	0.00974908	0.0102994	0.0144081	0.0151041	0.00962275	0.00726633	0.00825707	0.00128317	0.00929522	0.00991611	0.00479173	0.0191864	0.0190231	0.0384794	0.0044132	0.0338845	0.00100298	0.0248071	0.0427635	0.0368773	0.0122649	0.0079347	0.0313337	0.0484256	0.0323001	0.0319144	0.00348715	0.0335823	0.000158124	0.00640039	0.000130369	0
0.608851	0.0262625	0.00783156	0.00968387	0.0184285	0.0121789	0.00310804	0.00235967	0.00216087	0.0058493	0.0133554	0.024605	0.0218097	0.00223338	0.00417168	0.0243588	0.0197063	0.0413194	0.0087483	0.0136236	0.0333889	0.0106248	0.00846094	0.00562971	0.00694152	0.00199082	0.0149024	0.0136347	0.0129889	0.0129706	0.0291714	0.0356289	0.010866	0.0272405	0.00125461	0.0183789	0.0336016	0.0291464	0.0125028	0.00648924	0.0313755	0.0309321	0.0417126	0.0421589	0.00536676	0.0341885	0.000220373	0.00251527	9.01837e-05	0
0.634059	0.0234727	0.00959011	0.00929131	0.0148353	0.0125492	0.00367889	0.00256494	0.00216155	0.00602192	0.0129686	0.0201156	0.0357132	0.00190712	0.00478151	0.019744	0.0112559	0.0527483	0.00857962	0.0101354	0.0194809	0.0106873	0.00890045	0.0055305	0.00666844	0.00236753	0.00962772	0.00791704	0.0090096	0.0138058	0.0207908	0.0336785	0.0123834	0.0224387	0.00134384	0.01661	0.0273665	0.0231868	0.0162161	0.00497564	0.0310781	0.0276708	0.0314745	0.0365923	0.00700956	0.0275297	0.000340195	0.0054169	0.000107407	0.00335569
0.659266	0.0197738	0.0179218	0.0138752	0.0179514	0.015285	0.00644494	0.00585659	0.00331453	0.00689152	0.0185169	0.0208821	0.0269663	0.00235993	0.00994523	0.0180251	0.012475	0.0304458	0.0102905	0.0108788	0.0152741	0.0130127	0.0104278	0.00707839	0.00811904	0.00627576	0.00826469	0.00737077	0.00968383	0.0126984	0.0174604	0.0426134	0.00822819	0.024736	0.00478927	0.0207507	0.0410229	0.0259514	0.027695	0.00818116	0.0389023	0.0254062	0.0271813	0.0398094	0.0120542	0.0180006	0.000243168	0.00555662	0.00128661	0.000966438
0.684474	0.0197985	0.0172768	0.00957101	0.0129834	0.0154206	0.00550412	0.00373915	0.00192455	0.00489685	0.0153532	0.0190196	0.0280844	0.00429283	0.0246288	0.0178541	0.0113704	0.0282171	0.0108825	0.00841611	0.0184109	0.0139257	0.0105962	0.00622682	0.00708985	0.00574996	0.00897076	0.00832665	0.0100246	0.0128833	0.0175853	0.0326759	0.0103419	0.0168178	0.00524316	0.0140587	0.0396032	0.0160249	0.0347395	0.00707927	0.0287944	0.0240081	0.0262433	0.0397241	0.0327513	0.0132122	0.000411345	0.00585292	0.000983797	0.00100543
0.709681	0.0197377	0.0182421	0.00748748	0.0111142	0.0135773	0.00622141	0.00381514	0.00138259	0.00425009	0.0143163	0.0181853	0.0290287	0.00825162	0.0184	0.0176391	0.012317	0.0200892	0.00807115	0.00863083	0.0149422	0.0123512	0.00915918	0.00507667	0.00583126	0.00572979	0.00831351	0.00788267	0.0108362	0.0113011	0.0160306	0.0298149	0.0113906	0.0139793	0.00938382	0.014204	0.0480657	0.0128801	0.0341331	0.00903608	0.0259095	0.023225	0.0264265	0.0400077	0.0272264	0.0151225	0.000626912	0.0089842	0.000692724	0.00302111
0.734888	0.0232724	0.0146607	0.00753383	0.0110115	0.0107053	0.00690069	0.00236061	0.00180786	0.00646794	0.0126153	0.0217994	0.029967	0.0314498	0.0201691	0.0168071	0.0124144	0.0166024	0.00738873	0.00894316	0.0244057	0.00944542	0.00797078	0.00368551	0.00560032	0.00514398	0.00613015	0.0073795	0.0109549	0.018073	0.0170229	0.0253453	0.0162483	0.0107904	0.0076415	0.011016	0.0433328	0.0098886	0.0262042	0.00662626	0.0199458	0.0232868	0.0245504	0.0410678	0.0326868	0.0142316	0.00366668	0.0065753	0.00134429	0
0.760096	0.0212047	0.0227594	0.00858781	0.0125271	0.0158836	0.00985036	0.00513435	0.00238561	0.00679623	0.0156321	0.0129937	0.0395505	0.026663	0.0241308	0.0209045	0.0142676	0.0147918	0.0108669	0.0105227	0.0235471	0.0140429	0.010677	0.00624183	0.00830496	0.00836251	0.00955688	0.010284	0.0193559	0.0115439	0.0221344	0.031084	0.0233159	0.0124048	0.017458	0.014644	0.04664	0.0128702	0.0370846	0.0117778	0.0224153	0.0184297	0.030561	0.0478177	0.0335494	0.019204	0.000841269	0.00771599	0.000420037	1.90547e-05
0.785303	0.0184629	0.0236737	0.0129423	0.0199864	0.0124626	0.0188124	0.0065323	0.0074259	0.0149005	0.0162095	0.0118691	0.0249733	0.0364574	0.0243059	0.0154739	0.010535	0.0107334	0.00784813	0.00752187	0.0225814	0.0124899	0.0098907	0.00541963	0.0069448	0.0128368	0.00581377	0.00724584	0.00977074	0.010228	0.0136514	0.0292422	0.0601743	0.0119888	0.0258653	0.0167657	0.0457311	0.012034	0.0291591	0.0323107	0.0200279	0.0140562	0.0185243	0.0274613	0.0325482	0.0158159	0.00338656	0.00750121	0.000356052	0.00053935
0.810511	0.0150582	0.0394176	0.00713015	0.0119166	0.0201999	0.0133791	0.0145241	0.00445106	0.0112371	0.0192809	0.0095386	0.0226679	0.0451025	0.0302573	0.0125159	0.00908182	0.009603	0.0136648	0.00668776	0.0168962	0.014847	0.0137257	0.00690038	0.00890132	0.0161779	0.00501812	0.0057681	0.00753083	0.0111998	0.00836866	0.0324443	0.0486478	0.0141892	0.0427277	0.0134112	0.0437498	0.0157125	0.0547706	0.0517459	0.0253583	0.0140545	0.0145797	0.0222382	0.0317945	0.0119664	0.000333445	0.0115152	0.000611131	1.59571e-05
0.835718	0.0185353	0.0216541	0.00730067	0.0124059	0.0156103	0.0131935	0.00818567	0.00563595	0.0118656	0.0133232	0.010227	0.0158724	0.0522712	0.0302375	0.0129234	0.0114351	0.00779659	0.0119565	0.00785156	0.0289936	0.00955792	0.010714	0.00549817	0.00649547	0.0105146	0.00598317	0.00750885	0.0074119	0.0108076	0.0126449	0.0204725	0.0590103	0.00970538	0.0291306	0.0119047	0.0247488	0.0100742	0.0212261	0.0429945	0.0139432	0.0130441	0.0137525	0.0222558	0.042751	0.0113374	0.00143616	0.0142457	0.000578828	0.000185103
0.860926	0.0162226	0.0219259	0.00767983	0.0135394	0.0126636	0.0162584	0.00879007	0.00634592	0.0133657	0.0143769	0.0161182	0.0187513	0.0536209	0.0242919	0.0201626	0.0103816	0.0118331	0.00970355	0.00902353	0.02626	0.0139826	0.0113586	0.00549079	0.0081381	0.0108748	0.0175728	0.0152794	0.00787698	0.0163471	0.0221788	0.0194411	0.044258	0.0099548	0.0291331	0.0127421	0.0210734	0.00860339	0.0193491	0.0524761	0.0129118	0.018602	0.0149174	0.0289115	0.0271309	0.0193389	0.00111396	0.0126629	0.000477461	0.00485631
0.886133	0.0245735	0.0219828	0.00706328	0.0111818	0.013889	0.0162433	0.00856908	0.00748471	0.0140074	0.013009	0.00942932	0.0179358	0.0587924	0.0205491	0.0110353	0.0167448	0.0089437	0.0109934	0.00870507	0.0693359	0.00902633	0.00955549	0.00518589	0.00648433	0.00985313	0.0106592	0.00872338	0.0198616	0.0115683	0.010703	0.016642	0.0620533	0.00939076	0.0315715	0.0130895	0.0165661	0.00964276	0.0212567	0.0514586	0.0113083	0.0101437	0.0223602	0.0147543	0.0224294	0.010703	0.002806	0.0110751	0.00782296	0.00310854
0.911341	0.0150283	0.0177356	0.00710119	0.0113242	0.0120753	0.0178143	0.00807732	0.00868149	0.0152402	0.013901	0.00815616	0.0232443	0.0710207	0.0191682	0.0103687	0.0109285	0.0107676	0.0112348	0.00782261	0.0286875	0.0100062	0.0114135	0.00533039	0.00732389	0.00993772	0.0122721	0.00670133	0.00570641	0.0111906	0.010175	0.0160016	0.0560055	0.00824987	0.0307959	0.0132693	0.0139815	0.00893949	0.0176403	0.0482477	0.00994892	0.00924538	0.0127458	0.012963	0.0132258	0.00989402	0.00250964	0.0136771	0.00451063	0.00333797
0.936548	0.0139071	0.0164772	0.0075185	0.0111983	0.0135831	0.0184009	0.00856109	0.0106707	0.0148415	0.0123026	0.00766341	0.0121309	0.0374454	0.032567	0.0109745	0.0110474	0.0079051	0.0129592	0.00636167	0.0277232	0.00910669	0.0122439	0.00491905	0.0068795	0.010695	0.0146463	0.00773384	0.00655083	0.00833934	0.00998516	0.0156736	0.0848602	0.00911779	0.0339436	0.0130926	0.0121959	0.00864519	0.0180687	0.0452741	0.00868952	0.00993126	0.0128995	0.0127992	0.0228621	0.00977756	0.00278834	0.0136544	0.00861554	0.00239021
0.986963	0.0153381	0.0158654	0.00786669	0.0108698	0.0143706	0.0173811	0.00895599	0.0111524	0.0144658	0.0132517	0.00825647	0.0100734	0.0236681	0.0195579	0.00986654	0.0110684	0.0089642	0.0143234	0.0076622	0.0270099	0.0126259	0.0129331	0.00664091	0.00845178	0.00912917	0.0175002	0.00737093	0.00542889	0.00889422	0.00964285	0.0142612	0.0324305	0.00909649	0.0315768	0.0133117	0.00963134	0.00844682	0.0162723	0.0403968	0.00828243	0.00876405	0.0117688	0.0108647	0.0177673	0.00932025	0.00636673	0.0185031	0.007651	0.000520197
1.01217	0.0135566	0.0127715	0.00917198	0.0118728	0.0124457	0.0175896	0.00955457	0.0125281	0.0147565	0.0117353	0.00866403	0.00982689	0.0302066	0.0163851	0.0101419	0.00950071	0.00720788	0.012684	0.00600075	0.0237183	0.00868737	0.0137926	0.00480523	0.00781586	0.0102096	0.020065	0.00834019	0.00631597	0.0107636	0.00963223	0.0127745	0.0293794	0.00869062	0.0262071	0.0134389	0.00888884	0.00810074	0.0179623	0.0373912	0.00718319	0.00862064	0.0119712	0.0106257	0.0169047	0.0102729	0.00383297	0.0125542	0.00779109	1.78866e-05
1.03738	0.0132043	0.0134105	0.00851539	0.0104844	0.0135979	0.0160177	0.0097677	0.0133998	0.0134186	0.0115754	0.00851097	0.00996758	0.0232464	0.015135	0.0102742	0.0107932	0.00794007	0.0143342	0.00637133	0.0219459	0.00908429	0.0105192	0.00546411	0.00770977	0.00984269	0.0227444	0.0087015	0.00648272	0.0105249	0.00977577	0.0139729	0.0200771	0.00849435	0.0259311	0.0126001	0.00728313	0.0081198	0.0174292	0.0369748	0.00722394	0.00833245	0.0122423	0.0103853	0.0147607	0.0109114	0.00528054	0.0246914	0.0106167	0.00705442
1.06259	0.0142756	0.0101906	0.0113943	0.0149545	0.013318	0.0181135	0.00958713	0.0135785	0.0138973	0.0116744	0.00961972	0.00966149	0.0509181	0.0153132	0.0107243	0.010018	0.00812673	0.0145743	0.0072263	0.0250543	0.00917029	0.0116571	0.00583349	0.00795768	0.0090665	0.0237911	0.00879622	0.00629664	0.0186316	0.00970654	0.0131189	0.019637	0.00870859	0.0248889	0.0134878	0.00595429	0.00782783	0.0161479	0.0305439	0.00657905	0.00767045	0.01198	0.0098621	0.0149144	0.0104638	0.00349651	0.0166863	0.0187191	0.00307722
1.08779	0.0128118	0.0102643	0.0162131	0.0195412	0.0140882	0.0256805	0.00929685	0.0250769	0.0207346	0.0125946	0.0101389	0.00935935	0.0145977	0.0144482	0.0111295	0.00995736	0.00941367	0.0149302	0.00575038	0.021285	0.0132707	0.0135027	0.00635225	0.00888074	0.0107103	0.0267924	0.0096372	0.00700912	0.010158	0.0109961	0.0128446	0.0146461	0.00889082	0.0243631	0.0156453	0.00534518	0.00817863	0.0147203	0.0304313	0.00679081	0.00787331	0.0130958	0.0103586	0.0142391	0.0111008	0.00502051	0.0202537	0.0130334	0
1.113	0.0133012	0.012682	0.0107869	0.011911	0.0161189	0.0154483	0.0217458	0.0140948	0.0114657	0.0168261	0.0101155	0.0095901	0.0145192	0.0154228	0.0108918	0.010827	0.00765989	0.017756	0.00688022	0.0192124	0.0136588	0.0192435	0.0098658	0.0136673	0.016327	0.0287532	0.00937883	0.00668301	0.00879292	0.0107955	0.0177856	0.0132052	0.0114733	0.0374248	0.0153243	0.00695172	0.0106668	0.0256656	0.0403798	0.00864128	0.0073836	0.0127661	0.00929977	0.0131995	0.0114279	0.00575028	0.0198348	0.0364116	0.0331811
1.13821	0.0131452	0.00755909	0.0130017	0.0136924	0.0134937	0.0150469	0.00922977	0.0148814	0.0112414	0.0113174	0.0157505	0.00930266	0.0115416	0.0160704	0.0126688	0.00973929	0.00756	0.0148798	0.00517655	0.0192068	0.0101124	0.012212	0.00599125	0.00940132	0.00938345	0.0270167	0.0103948	0.00825457	0.0102489	0.012131	0.0112362	0.0129236	0.0081406	0.0192336	0.0138191	0.00404182	0.00751628	0.0126176	0.0229331	0.00527569	0.00860501	0.0141617	0.0109833	0.0125023	0.0124711	0.0112704	0.0225692	0.019135	0.00207821
1.16342	0.0143227	0.00745256	0.0124775	0.0134482	0.0142879	0.0141693	0.0108139	0.0126474	0.0117108	0.0111368	0.0156831	0.00961089	0.0112051	0.0147804	0.01938	0.0113047	0.00778031	0.0164218	0.00760264	0.0201946	0.0114095	0.0109275	0.00587654	0.00919544	0.00949946	0.0538228	0.0202183	0.0221244	0.00920564	0.0219688	0.0107537	0.0117029	0.00802896	0.0181814	0.012468	0.00346353	0.0075363	0.0137434	0.0196461	0.0050207	0.0093945	0.0194886	0.0134763	0.0105031	0.0164838	0.00694904	0.0205939	0.0292109	0.00823956
1.18862	0.0162203	0.00777775	0.0143923	0.0146576	0.0153529	0.0155933	0.0111619	0.0126463	0.0117603	0.0127195	0.0131018	0.0146946	0.0091127	0.0158551	0.0124707	0.0141194	0.00884364	0.0172819	0.00658488	0.0372624	0.015979	0.0141853	0.00752532	0.0115762	0.00972555	0.0283669	0.0109336	0.00870053	0.00967048	0.0123889	0.0115669	0.0113119	0.00875152	0.018343	0.0154052	0.00329361	0.00753592	0.0123529	0.0194724	0.00510293	0.00686318	0.0122271	0.00924463	0.0108445	0.0145057	0.0112437	0.019629	0.0199215	0.00432292
1.21383	0.0124534	0.00729007	0.0140811	0.0154306	0.0143283	0.0150509	0.0123737	0.0125234	0.0127045	0.0109297	0.0132154	0.00984031	0.00998154	0.0154077	0.0144727	0.00933745	0.00941457	0.0173914	0.00563465	0.0151732	0.0125385	0.0121398	0.00661799	0.0102748	0.0101557	0.0283787	0.0125176	0.00972835	0.0100311	0.0125255	0.011033	0.0112483	0.00802511	0.0174307	0.0134035	0.00274369	0.00690705	0.0128223	0.0170225	0.00464401	0.00768384	0.0135882	0.0103418	0.0111491	0.0136517	0.015441	0.0215368	0.0161528	0.000289809
1.23904	0.0126474	0.00699625	0.0168323	0.017077	0.0142456	0.0155863	0.0127729	0.0132502	0.0128328	0.0127421	0.0140504	0.0103922	0.00832792	0.0178941	0.0136503	0.0105106	0.00814153	0.0180781	0.00575815	0.0135964	0.0180844	0.0131019	0.00777434	0.0113605	0.0100057	0.0284709	0.0116748	0.00948537	0.00940099	0.0130767	0.0102289	0.0099124	0.00828395	0.0177417	0.0135402	0.00255195	0.00686923	0.0120494	0.0163758	0.00447315	0.00676288	0.0119251	0.00881064	0.0103915	0.0132984	0.0116937	0.0160774	0.019018	0.0143087
1.26425	0.0132983	0.00730913	0.0175955	0.0159351	0.0143649	0.0164338	0.0136328	0.0127232	0.0129812	0.0118676	0.0148161	0.00978566	0.00874816	0.0250837	0.0149813	0.00941418	0.00717654	0.0174269	0.00710299	0.0140814	0.0170401	0.0123818	0.00743828	0.011185	0.010663	0.0280864	0.0134731	0.0114386	0.00978857	0.0138928	0.0103421	0.0120954	0.0078978	0.0176828	0.0152677	0.00251315	0.00709894	0.012568	0.0161696	0.00447808	0.00730601	0.0139719	0.0105394	0.0117007	0.0157843	0.016225	0.0220031	0.0120801	0.00438596
1.28945	0.0124864	0.00726204	0.0171226	0.0159944	0.0154779	0.0168856	0.0128498	0.0145585	0.0137426	0.0121423	0.016236	0.0101417	0.00790472	0.0207801	0.0150806	0.0103456	0.0104248	0.0191751	0.00524367	0.0131788	0.0187229	0.0124024	0.00823431	0.0126668	0.009465	0.0252372	0.0143126	0.0111088	0.0109788	0.0143865	0.0106773	0.0181662	0.00775966	0.016642	0.0130306	0.00243531	0.00622644	0.0129915	0.0144321	0.00416691	0.00687503	0.013327	0.00943798	0.0201484	0.0154091	0.0110716	0.0270065	0.0181589	0.00468415
1.31466	0.0118887	0.00805575	0.0182972	0.0162299	0.0153484	0.0168113	0.0145225	0.0145161	0.0142418	0.0127468	0.0166834	0.0102761	0.00743015	0.0174589	0.0161852	0.00953731	0.00812022	0.0206756	0.00555129	0.0127792	0.016546	0.0111837	0.00839602	0.0122185	0.0114237	0.0247296	0.0151349	0.012029	0.00974268	0.0145139	0.0106543	0.00980027	0.00864803	0.0164967	0.0155693	0.00215289	0.00650124	0.0129619	0.0138523	0.00441649	0.00698449	0.0133525	0.009997	0.0174489	0.016216	0.0166949	0.019261	0.0185824	0.00632337
1.33987	0.0128631	0.00730223	0.0200883	0.0157704	0.0137088	0.0173362	0.0149134	0.0141736	0.0151483	0.0112938	0.0173678	0.0107467	0.00702645	0.0177224	0.0165515	0.0101676	0.00875225	0.0184819	0.00561329	0.011947	0.0203419	0.0112449	0.00689492	0.0116381	0.0104318	0.023095	0.0165889	0.0136857	0.0124057	0.0152272	0.00985732	0.00974542	0.00710502	0.0167879	0.0138304	0.00195599	0.00583305	0.0122383	0.0131065	0.00415241	0.00692227	0.0137395	0.0103225	0.0111063	0.0172703	0.0147131	0.0218922	0.0258927	0.00700101
1.36508	0.0130598	0.00892745	0.032336	0.0243998	0.018729	0.027154	0.0225327	0.0304178	0.0247751	0.0176539	0.0196089	0.00997714	0.00788979	0.0188122	0.017352	0.0104789	0.00765033	0.0221265	0.00718739	0.0117187	0.0256061	0.0161327	0.014152	0.019932	0.0202794	0.0218886	0.0164907	0.0146849	0.0109585	0.0165391	0.0130853	0.0104622	0.0101374	0.0226627	0.0195893	0.00272	0.00748494	0.0126294	0.0194322	0.00549495	0.00667529	0.0136513	0.0102287	0.0114524	0.0169429	0.0200122	0.0201746	0.0198625	0.00917219
1.39028	0.0131018	0.0129519	0.0208862	0.016136	0.0220168	0.0187051	0.0303123	0.0178697	0.0168477	0.0158696	0.0202549	0.0108332	0.0149559	0.0188935	0.0174853	0.0101186	0.00882924	0.02561	0.00573617	0.010894	0.0257773	0.0152064	0.0130923	0.0179685	0.0177414	0.0205086	0.0173577	0.0157574	0.0200121	0.0153366	0.0133058	0.0103233	0.00957843	0.0225252	0.0153635	0.00254399	0.00687374	0.0210802	0.0143445	0.00611908	0.00674341	0.0136521	0.0101951	0.0126655	0.0185662	0.0204632	0.0245545	0.0195936	0.00521709
1.41549	0.0125615	0.00931338	0.025215	0.0163977	0.0156893	0.0195465	0.0205081	0.0190479	0.0172443	0.0127203	0.0352679	0.0100835	0.0148696	0.0194045	0.0181294	0.0104572	0.00959736	0.0194589	0.00653279	0.0116185	0.0194353	0.0132146	0.011047	0.0151545	0.0151203	0.0184946	0.0184402	0.0157875	0.0123732	0.0162053	0.00965915	0.0109506	0.00751694	0.0164204	0.0151761	0.00180014	0.00541305	0.0129062	0.0111693	0.00480411	0.00664561	0.0131185	0.00970716	0.0133016	0.0186576	0.0212369	0.0292307	0.0212794	0.017555
1.4407	0.0140613	0.0111942	0.0246174	0.0173815	0.0192739	0.020863	0.0222227	0.0222119	0.019606	0.0143342	0.0222655	0.0125193	0.00828226	0.0204554	0.0274588	0.010268	0.0092069	0.0225855	0.00611238	0.0101184	0.0259756	0.0152814	0.0120555	0.014731	0.0156748	0.0324969	0.0314543	0.0429408	0.0133981	0.0280077	0.0111734	0.0110271	0.00823802	0.0165662	0.0154149	0.00203837	0.00529948	0.0158308	0.0113459	0.00573236	0.00831579	0.0193224	0.012563	0.0144125	0.0275379	0.0269552	0.0219312	0.022697	0.0111385
1.46591	0.0182135	0.011401	0.0250697	0.018438	0.0179843	0.0234084	0.0227501	0.0228333	0.020359	0.0149267	0.0235507	0.0131986	0.00917161	0.0201472	0.0190904	0.0143146	0.0120495	0.0201717	0.0118464	0.0209125	0.0312711	0.0164959	0.013787	0.0177683	0.0174291	0.0158794	0.020058	0.0211526	0.012633	0.0169421	0.00980201	0.0112994	0.00749833	0.0166221	0.0151996	0.00198206	0.00459645	0.0139926	0.0113178	0.00555716	0.00599232	0.0138163	0.0100469	0.0145365	0.0208101	0.0260903	0.0247132	0.0277788	0.00839778
1.49111	0.0131035	0.0121051	0.026526	0.0179038	0.020971	0.0227775	0.0251986	0.0249699	0.0204282	0.0139701	0.0246069	0.00997234	0.00873755	0.0210641	0.0191862	0.0107862	0.0124844	0.0226011	0.0104549	0.00897255	0.0296821	0.0159294	0.0146325	0.0190706	0.0197484	0.0160147	0.0210935	0.0228357	0.0155712	0.0174637	0.00998401	0.0116441	0.00771049	0.0171694	0.0156527	0.00190172	0.0049915	0.0167626	0.0109997	0.00727395	0.00621364	0.0135134	0.010274	0.0160535	0.0207295	0.0321273	0.0180051	0.0280436	0.027864
1.51632	0.0149278	0.0129902	0.0286402	0.0171602	0.0208002	0.0240098	0.0258477	0.0272609	0.022235	0.0149736	0.0247133	0.0104927	0.00996243	0.0212614	0.0194379	0.0116163	0.0111449	0.0231659	0.00925673	0.00919137	0.0316311	0.0189346	0.0144843	0.0202983	0.0223702	0.0156127	0.0224175	0.0253033	0.0144204	0.0183437	0.0102818	0.0108689	0.00751162	0.0173882	0.0146934	0.00189171	0.00456866	0.0164232	0.0101958	0.00848907	0.00597013	0.0132308	0.0101352	0.0161219	0.021672	0.0311872	0.0276953	0.0520703	0.0144327
1.54153	0.0128131	0.014248	0.0306206	0.0170772	0.0211393	0.0273747	0.0276514	0.0306046	0.0247978	0.015947	0.0250485	0.00932384	0.00989308	0.0199749	0.0198367	0.0111807	0.0119054	0.0222121	0.011703	0.0103875	0.0411811	0.0190625	0.0180752	0.0202153	0.0265565	0.0150394	0.0234535	0.0256962	0.014629	0.0171585	0.00997203	0.0124198	0.00754761	0.0175307	0.0156523	0.00195625	0.00431256	0.0194511	0.0097097	0.0115691	0.00641774	0.012975	0.0101831	0.0187675	0.0219746	0.0341761	0.02672	0.0364057	0.146747
1.56673	0.0149207	0.0196062	0.0299485	0.0178014	0.0255184	0.0272692	0.0303741	0.0310378	0.0250154	0.0184426	0.0265706	0.0101423	0.0114369	0.0325638	0.0204142	0.0117148	0.0129962	0.0252108	0.0106513	0.00980462	0.0326813	0.0234369	0.0182668	0.0207618	0.0283566	0.0149275	0.0236112	0.0272886	0.0161758	0.0177663	0.0108342	0.012826	0.00784894	0.0187425	0.01579	0.00213258	0.00420795	0.0207694	0.0105568	0.0153892	0.00608152	0.013227	0.00986267	0.0183663	0.0224909	0.0375787	0.0239094	0.0289304	0.0221698
1.59194	0.0148943	0.0209742	0.0327104	0.0175462	0.0242612	0.0297562	0.0320041	0.0357355	0.0286526	0.0188867	0.0259365	0.00940433	0.0123172	0.0216948	0.020441	0.0114849	0.0135329	0.0231409	0.0177153	0.0100194	0.0406824	0.0227144	0.0241482	0.0244662	0.0345298	0.015042	0.023875	0.029661	0.0163664	0.018654	0.00925445	0.0126457	0.00738934	0.0189027	0.015479	0.00223827	0.00404326	0.0198586	0.00966971	0.019808	0.00575873	0.0132534	0.00968205	0.0263613	0.0226267	0.0502726	0.025589	0.0373807	0.0324971
1.61715	0.0150918	0.027451	0.0341492	0.0169214	0.0287702	0.0320543	0.0349316	0.0383169	0.0309059	0.0198971	0.025618	0.00915514	0.0132242	0.0218476	0.020697	0.0116373	0.0139268	0.026559	0.0150171	0.0103008	0.0308753	0.0318955	0.0260299	0.0224775	0.0389464	0.0146578	0.0261077	0.0310572	0.0172904	0.0192835	0.0113339	0.0186421	0.00736824	0.0202359	0.014509	0.00211442	0.00368752	0.0225426	0.00874778	0.0250034	0.00632818	0.0126653	0.00982842	0.0409112	0.0230907	0.0545946	0.0271757	0.0286858	0.0520056
1.64236	0.0173647	0.0364249	0.0551876	0.0259574	0.0303245	0.0545237	0.0370324	0.0774345	0.0558664	0.0361936	0.025398	0.00949306	0.0142258	0.0219322	0.0196606	0.0121476	0.0162678	0.0253788	0.0248851	0.0107865	0.0316434	0.0475145	0.0397557	0.0255196	0.0585287	0.0139472	0.0233736	0.0328701	0.0181715	0.0175809	0.0123259	0.0136036	0.00726157	0.0228567	0.0161959	0.00236212	0.0036672	0.0173447	0.0110394	0.026136	0.00523685	0.0116126	0.00915924	0.0247371	0.022405	0.0496235	0.0322336	0.0396552	0.0272081
1.66756	0.0148756	0.0771314	0.0356787	0.0200419	0.048826	0.0391469	0.0727101	0.0482191	0.0357518	0.0475916	0.025039	0.00898835	0.0158286	0.0215058	0.0194389	0.0113229	0.0222648	0.0385599	0.0179274	0.00993794	0.038894	0.0715784	0.0716257	0.0334787	0.0837928	0.015659	0.0265061	0.0330358	0.0195043	0.018198	0.0149173	0.0130485	0.00856402	0.034782	0.0175501	0.00306106	0.00424695	0.0260953	0.0115607	0.0406309	0.00621375	0.0118443	0.00962418	0.0259152	0.0231055	0.0517384	0.0233584	0.043086	0.0528414
1.69277	0.0185047	0.0493385	0.0341403	0.018575	0.0304014	0.0393238	0.0417282	0.0492773	0.0372548	0.0405105	0.0338317	0.00887438	0.0166818	0.0216011	0.0198288	0.0125025	0.0160893	0.0271314	0.0316721	0.0107154	0.0171376	0.0541514	0.0614969	0.0241589	0.0593545	0.0142473	0.0257185	0.0345777	0.0295934	0.0173084	0.00947092	0.0143575	0.00652349	0.0251623	0.0144904	0.00206137	0.00295793	0.0126358	0.00774922	0.023743	0.00518733	0.0118332	0.00868764	0.0282824	0.0228978	0.0575236	0.0296569	0.0454655	0.0607695
1.71798	0.0184449	0.055	0.0319328	0.0200006	0.0354124	0.0402384	0.0439683	0.0518226	0.0356898	0.0310371	0.0277826	0.00839446	0.0409839	0.021526	0.0276352	0.0110959	0.0177311	0.0276073	0.0377018	0.0102606	0.0186251	0.0528665	0.0725036	0.0220618	0.0596892	0.0229834	0.0417773	0.0716668	0.0232182	0.0268451	0.00874006	0.0130261	0.0065708	0.023496	0.0142163	0.00216818	0.0028364	0.0111631	0.0076913	0.0208898	0.00735378	0.0152637	0.0109776	0.0293765	0.0306067	0.0509777	0.0272142	0.044883	0.0533721
1.74319	0.0311206	0.055249	0.0286849	0.0182599	0.0289487	0.0353981	0.0430184	0.0475129	0.0338596	0.0296477	0.02313	0.0110821	0.0342506	0.0214124	0.0194893	0.017144	0.0226369	0.0238362	0.0447992	0.019441	0.0154864	0.0359737	0.0710296	0.023888	0.0572372	0.0139537	0.028564	0.0374261	0.0211412	0.0171179	0.00792051	0.0145839	0.00630151	0.024066	0.0135918	0.00222171	0.00278119	0.0102192	0.00702955	0.0150688	0.0058884	0.0120207	0.00985459	0.0310881	0.0235362	0.0553785	0.0311037	0.0462583	0.0735575
1.76839	0.0229545	0.0459263	0.0283991	0.0184185	0.0290775	0.0315962	0.0413018	0.0438206	0.031015	0.0260001	0.0222781	0.00831221	0.025201	0.0219388	0.0177415	0.0130957	0.0322604	0.0261027	0.0298538	0.011765	0.0147605	0.0383797	0.059041	0.0211822	0.0544109	0.0129855	0.0257146	0.0372783	0.0226284	0.0160867	0.00644054	0.0143072	0.00638373	0.02175	0.0143591	0.00225235	0.00251358	0.00916729	0.00693669	0.0114537	0.00502343	0.0105737	0.00826835	0.032176	0.0208375	0.072941	0.0463448	0.0517988	0.0742052
1.7936	0.0211049	0.0457762	0.0255476	0.0158601	0.0273034	0.0304083	0.0394692	0.038418	0.0291473	0.0231023	0.0210693	0.00776451	0.0275339	0.0203867	0.0177009	0.011281	0.0228713	0.0219774	0.0242418	0.0110611	0.0120642	0.0250392	0.0555326	0.017644	0.0470866	0.0130275	0.0269098	0.0385355	0.0222612	0.0160048	0.00614768	0.0151724	0.00576883	0.021437	0.0129962	0.00193315	0.00233832	0.00910519	0.00626712	0.00915559	0.00531809	0.0102487	0.00873208	0.0336123	0.0217882	0.0625596	0.0314494	0.047884	0.0974882
1.81881	0.0232853	0.0393415	0.0224937	0.0140214	0.023364	0.0268099	0.0358019	0.0342458	0.0262023	0.0164737	0.0198743	0.00755062	0.0299129	0.0207699	0.0164234	0.0120291	0.0225787	0.0199962	0.0193201	0.0115038	0.00958677	0.0162222	0.045539	0.0190105	0.0397762	0.0123217	0.0259527	0.0373164	0.0244175	0.0150918	0.00538485	0.0146667	0.00540823	0.0188054	0.0125943	0.00161152	0.0021982	0.00843827	0.00582051	0.00688492	0.00520086	0.00933769	0.00773901	0.035368	0.0205001	0.0731693	0.0371255	0.0544667	0.0886729
[truncated: 11 more columns]

## Sheet: Figure 2E
Time [ns]	Monomeric
0.00387181	2.81536e-05	2.0985e-05	8.49715e-05	1.78018e-06	0.000405037	1.03638e-05	0.000160226	5.19312e-05	3.04957e-05	0.000149992	3.04167e-06	0.000133705	3.34956e-07	0.000232972	3.97914e-05
0.0290793	0.000234742	0.000286353	3.14685e-05	7.06624e-05	5.88724e-05	4.44779e-05	0.00021701	6.58351e-05	0.000106654	3.44826e-05	5.85803e-07	0.00015317	5.43921e-06	9.72592e-05	2.12126e-05
0.0542868	4.74358e-05	3.82536e-05	0.000685432	8.75489e-05	0.000155597	4.80564e-05	0.000119767	0.00014197	0.000118121	7.76894e-05	5.89464e-06	0.000240827	0	0.000890192	6.11599e-05
0.0794942	0.000137102	0.000109493	1.68998e-05	0.000145815	0.000148104	1.79954e-05	0.00205278	0.000203247	4.14622e-05	0.000892807	2.67554e-07	0.000138951	5.0507e-06	0.000147856	4.49078e-05
0.104702	9.23743e-05	4.77492e-05	0.000115762	0.000205092	2.32439e-05	2.15474e-05	0.00038528	0.000162799	5.07366e-05	0.000273836	5.03565e-06	0.000131851	4.85644e-07	0.000370076	2.26746e-05
0.129909	0.0003769	0.000382269	0.000247407	0.000217731	0.000547405	8.62323e-05	0.000110296	0.0001461	0.000236299	0.000136638	2.54824e-05	0.000377844	5.67725e-06	0.000217501	0.000152034
0.155117	7.79285e-05	5.13592e-05	0.000178052	7.43098e-05	0.000120891	2.86509e-05	0.000743422	0.000228497	5.38982e-05	0.000495412	6.0468e-05	0.000617188	1.77295e-05	0.00120139	0.000265162
0.180324	0.000190634	0.000134991	0.000906093	0.000197303	0.000244656	6.36698e-05	0.000485688	7.58119e-06	0.000136041	0.000448512	1.02023e-06	0.000204965	5.65302e-05	0.000315405	7.26356e-05
0.205532	0.000130128	8.99282e-05	0.000223073	5.76402e-05	5.23031e-05	5.33849e-05	0.000154454	0.000356306	7.59888e-05	0.000125245	1.3603e-06	0.000421321	1.3598e-06	0.000619828	0.00010327
0.230739	0.000499646	0.000498582	7.01978e-05	0.000404556	0.000252609	0.000112921	0.00298698	0.000205031	0.000321698	0.00144754	1.70038e-06	0.000478534	7.77031e-07	0.000435143	0.000191524
0.255947	0.000221496	0.000134633	0.00050371	0.000503709	0.000748068	4.6396e-05	0.0007194	0.000256977	6.88528e-05	1.52672e-05	6.65386e-05	0.000391921	4.3251e-07	0.00153865	0.000208887
0.281154	0.000278261	0.000229084	0.000250086	0.000713204	0.000542444	5.75082e-05	0.000998591	0.000264227	0.000143548	0.00102393	4.04718e-05	0.000959323	3.34338e-05	0.000640356	0.000299939
0.306361	0.000269237	0.000172931	0.000840948	0.000268739	0.000436034	9.42097e-05	0.00110445	0.000589627	0.000124354	0.000690491	7.47032e-05	0.00106641	5.3519e-05	0.00107719	0.000333586
0.331569	0.000692926	0.00059087	0.00096574	0.000248033	0.000339832	0.000171659	0.000814098	0.00043302	0.000384953	0.00110759	8.37233e-06	0.000657007	7.81222e-05	0.000512781	0.00030753
0.356776	0.000565143	0.000405208	0.000429531	0.000259458	0.000263327	0.00012391	0.00394668	0.00050351	0.000198672	8.72581e-05	2.836e-05	0.000902089	2.09943e-06	0.00204033	0.000321714
0.381984	0.000375339	0.000205992	0.000725045	0.000659188	0.000916382	9.42684e-05	0.000747971	0.000198501	0.000202662	0.00207223	1.37326e-05	0.0012247	1.10765e-05	0.0011122	0.00034823
0.407191	0.000891984	0.000755089	0.000547684	0.000161004	0.00100483	0.000101437	0.000767214	0.000450919	0.000176894	0.00109387	0.000159524	0.00069849	1.03947e-05	0.00129315	0.000726681
0.432399	0.000604839	0.000409144	0.000656599	0.00108098	0.000704006	0.000188169	0.00173625	0.000532675	0.000444786	0.000420328	6.21564e-05	0.00204061	9.32258e-05	0.00174386	0.000678857
0.457606	0.000507947	0.000400101	0.00111072	0.000541526	0.00104884	0.000254673	0.000705796	0.00116232	0.000379757	0.00133856	0.000157961	0.00200621	0.000100651	0.00237393	0.000723624
0.482814	0.00113395	0.000683637	0.00158588	0.00118084	0.000304929	0.000210614	0.00211541	0.000807703	0.000388625	0.000422645	2.76728e-05	0.00109059	0.000147465	0.0015431	0.000715071
0.508021	0.00133417	0.000948217	0.00110711	0.000788777	0.00113088	0.000138177	0.00398559	0.00243246	0.000227712	0.00181408	0.000318089	0.000990279	1.43751e-05	0.00134727	0.00129568
0.533229	0.000769013	0.000490853	0.00175492	0.000518195	0.00107484	0.000267515	0.00241654	0.000543667	0.000562346	0.00320747	8.2482e-05	0.00327955	0.000163337	0.00323296	0.000909074
0.558436	0.000662018	0.000402352	0.000143126	0.000842208	0.00100553	0.000217161	0.00200449	0.000518513	0.00039552	0.00384395	0.000638977	0.00132576	0.000197011	0.00167916	0.00215228
0.583644	0.00205398	0.00134883	0.00219729	0.000724338	0.000676465	0.000190177	0.00211231	0.000622006	0.000338623	0.000580438	0.000142316	0.00401768	0.000416421	0.00296687	0.00145001
0.608851	0.000967463	0.000613657	0.00142924	0.000593937	0.00185762	0.000474138	0.00208217	0.0010063	0.000672252	0.00171983	0.000328259	0.0039783	0.000188109	0.00287714	0.00119265
0.634059	0.00222636	0.00133933	0.00153757	0.0019471	0.00199829	0.000479479	0.00581	0.000472169	0.000807878	0.0019564	0.000401052	0.00217273	0.000420082	0.00345732	0.00240547
0.659266	0.0019515	0.00106271	0.000750268	0.00155902	0.00109454	0.00018835	0.000204825	0.00378938	0.000383013	0.000893011	0.000309775	0.00446507	7.07319e-05	0.00266053	0.00143281
0.684474	0.00185711	0.00125413	0.00232859	0.00208923	0.00170949	0.000191265	0.00540783	0.00119671	0.000326291	0.00359745	0.000203248	0.00310098	0.000347796	0.00305844	0.00212179
0.709681	0.00198904	0.00115077	0.00335883	0.00121244	0.00131945	0.000791511	0.00397512	0.00376457	0.00127295	0.00268244	0.000263145	0.00418584	0.000100399	0.00345716	0.00239028
0.734888	0.00215637	0.00119223	0.00230702	0.000796568	0.0031725	0.000452641	0.00516339	0.000988971	0.000668947	0.00471858	0.000243955	0.00470487	8.88565e-05	0.00451872	0.00196306
0.760096	0.00237314	0.00134822	0.00160144	0.00358573	0.00140793	0.00106185	0.00290593	0.00135377	0.00147639	0.00321759	0.000659944	0.00423662	0.000159624	0.00376639	0.00338264
0.785303	0.00298138	0.00182207	0.0014381	0.00253648	0.00451339	0.000694925	0.00622602	0.00160785	0.00121924	0.00619054	0.000483844	0.00617604	0.000280719	0.00389301	0.0024311
0.810511	0.00295254	0.00157181	0.00396316	0.00143837	0.00223681	0.000553996	0.00493736	0.00160198	0.00101375	0.00190848	0.00121552	0.00477134	0.000138578	0.00432818	0.00521841
0.835718	0.00309473	0.00171924	0.00412484	0.00565899	0.0040057	0.000818663	0.00494349	0.00113081	0.00115943	0.00479787	0.00281346	0.00887602	0.000497897	0.00546396	0.00698724
0.860926	0.00325542	0.00191653	0.0020291	0.00136915	0.0022832	0.000838586	0.0032401	0.00652139	0.00115709	0.00411934	0.000947493	0.00993482	0.000566942	0.00600281	0.00393413
0.886133	0.00467417	0.00231795	0.00657583	0.00481583	0.00450423	0.000866006	0.00676927	0.00394025	0.00130417	0.00412736	0.00166196	0.00638533	0.0030108	0.00534865	0.00589601
0.911341	0.00611929	0.00339305	0.00386583	0.00237813	0.00260601	0.00129751	0.0109425	0.0051435	0.00154342	0.0037127	0.00101654	0.0100868	0.000946922	0.00502898	0.00536221
0.936548	0.00494653	0.00262859	0.00486538	0.00522989	0.00388343	0.00115966	0.00756924	0.00205192	0.00149734	0.00574856	0.00230885	0.00800573	0.00114992	0.00764303	0.00692775
0.986963	0.00552695	0.00243707	0.00481834	0.00263724	0.00428237	0.00135251	0.00486235	0.00203678	0.0018643	0.00785373	0.00213806	0.0112185	0.00134301	0.00622514	0.00703213
1.01217	0.00701131	0.00371852	0.00761408	0.00359157	0.00515361	0.00142714	0.00743423	0.00676159	0.00176037	0.00771907	0.00254251	0.0099258	0.00153086	0.00703384	0.00745282
1.03738	0.0067662	0.00322872	0.00221445	0.00398464	0.00387199	0.00197318	0.00583432	0.00605087	0.00218655	0.00651097	0.00316192	0.011025	0.00186765	0.00711155	0.00894883
1.06259	0.00720571	0.0040878	0.0058942	0.00411164	0.00663727	0.00592412	0.0123523	0.000340871	0.00558743	0.00562792	0.00314933	0.0130148	0.00232121	0.00777922	0.00915538
1.08779	0.00836683	0.00497933	0.00682307	0.00412315	0.00596129	0.00363841	0.00767563	0.020455	0.00288165	0.00538601	0.00427741	0.01111	0.00280646	0.0090099	0.00935514
1.113	0.00857911	0.00558315	0.00823902	0.00556192	0.00508662	0.00435962	0.0155959	0.00443043	0.00373049	0.00990112	0.00398685	0.0152005	0.00313859	0.00795181	0.0109453
1.13821	0.0104658	0.00624011	0.00492825	0.00437444	0.00948892	0.00403602	0.010444	0.0125654	0.00473428	0.0118175	0.0163734	0.013863	0.00397157	0.0130145	0.0223203
1.16342	0.0102538	0.00652055	0.0101283	0.00404878	0.0126057	0.00485275	0.0148596	0.00142054	0.00448771	0.00345309	0.00784374	0.0220704	0.00469589	0.0123058	0.0133692
1.18862	0.0173031	0.0139745	0.00814294	0.00983492	0.0080393	0.0059168	0.00720977	0.00913226	0.00558039	0.025541	0.00893122	0.0204907	0.0223734	0.0104477	0.0143498
1.21383	0.0168641	0.0177259	0.00723008	0.00700707	0.00930115	0.00714214	0.0173453	0.00998594	0.00648854	0.0107426	0.0104487	0.0178457	0.00900901	0.0129786	0.0159862
1.23904	0.0142436	0.0128111	0.0144795	0.0236915	0.0115114	0.00771621	0.017277	0.00859068	0.00623653	0.013483	0.0117416	0.021695	0.0107085	0.0142803	0.0185348
1.26425	0.0173833	0.015316	0.0149489	0.00729947	0.0109646	0.00935798	0.0104747	0.00906955	0.00874638	0.011176	0.0140483	0.0202133	0.0123088	0.0156847	0.0192464
1.28945	0.0181037	0.0193921	0.0175434	0.00940634	0.0131809	0.00964424	0.015464	0.00988177	0.00913578	0.0133017	0.0144737	0.0232552	0.0147201	0.0176354	0.0212982
1.31466	0.0208574	0.0250172	0.0157065	0.0128037	0.0117646	0.0282926	0.0186026	0.0120857	0.0230419	0.0199131	0.0168717	0.0245391	0.0168695	0.020967	0.0242445
1.33987	0.0230507	0.0317978	0.0189051	0.0121701	0.0142042	0.0272399	0.0190885	0.00510062	0.0226104	0.0103365	0.0193079	0.0263714	0.0183926	0.0261234	0.024113
1.36508	0.0251204	0.0351971	0.0107912	0.0170128	0.015809	0.0204796	0.0173497	0.0187164	0.017435	0.0166874	0.0218956	0.02825	0.0209697	0.0337402	0.0289984
1.39028	0.0303494	0.0468805	0.0206269	0.0141351	0.0199565	0.0244879	0.0217113	0.0147278	0.0201896	0.0163791	0.0256657	0.0279712	0.0234511	0.0430559	0.0306854
1.41549	0.0337191	0.0523002	0.017818	0.0174043	0.0129962	0.0263324	0.0198007	0.00955745	0.0217463	0.0189655	0.0825851	0.0318189	0.0253269	0.0607938	0.105467
1.4407	0.0372555	0.0596368	0.022663	0.0180712	0.0216567	0.0338528	0.0170526	0.0282465	0.025256	0.0268577	0.0417588	0.0293989	0.0288466	0.087627	0.0515349
1.46591	0.0495332	0.0771249	0.0211411	0.0218004	0.0208066	0.0398173	0.0307729	0.0325089	0.0282648	0.0135867	0.0403554	0.0501692	0.0833921	0.0655034	0.0523383
1.49111	0.0683222	0.0971546	0.0259464	0.0189127	0.0209747	0.0464381	0.0293881	0.0628133	0.0342134	0.0289791	0.0457735	0.036939	0.112105	0.0642536	0.0454062
1.51632	0.0509105	0.0536328	0.0258298	0.0267538	0.0442761	0.0532636	0.0477386	0.0310107	0.0380964	0.0224029	0.0470471	0.0342501	0.0559636	0.0541507	0.0423765
1.54153	0.0502762	0.048894	0.0272728	0.0242416	0.0355871	0.0611258	0.0284362	0.0380337	0.0444616	0.0228216	0.048951	0.037282	0.0547523	0.0513293	0.0373844
1.56673	0.0508731	0.0476559	0.0298403	0.0249147	0.0318194	0.0677405	0.0301754	0.0282361	0.0457546	0.0356733	0.0503572	0.0342961	0.051499	0.042923	0.0350009
1.59194	0.0474521	0.0429995	0.0316616	0.0354643	0.0349179	0.0933292	0.0396402	0.0426582	0.0732459	0.0361388	0.0503742	0.0357831	0.0458274	0.0385147	0.0328254
1.61715	0.0438697	0.0397429	0.0381854	0.103134	0.0403553	0.135606	0.0363738	0.0426752	0.129396	0.0879529	0.0498809	0.0358765	0.046577	0.0317431	0.0328564
1.64236	0.0454661	0.0320411	0.0739102	0.0481967	0.0432242	0.0536685	0.0443007	0.0414573	0.0643187	0.0389414	0.0462987	0.0335468	0.0448534	0.027571	0.0297781
1.66756	0.0419617	0.031503	0.0488925	0.0493201	0.0483501	0.044682	0.0393788	0.0520476	0.0635493	0.0457989	0.0454045	0.0358261	0.0410501	0.0230145	0.0280246
1.69277	0.0334517	0.0264296	0.0485308	0.054589	0.055983	0.0392816	0.0435306	0.0546439	0.0575059	0.0575274	0.104727	0.032935	0.0377322	0.0290452	0.0524261
1.71798	0.0346954	0.0238757	0.0601285	0.0593337	0.0576173	0.0356468	0.0461822	0.0608936	0.0517725	0.0377351	0.0346202	0.0314724	0.0359482	0.0167373	0.0234704
1.74319	0.0418914	0.0331204	0.0662597	0.0664303	0.0682612	0.0281839	0.052674	0.0568951	0.0470965	0.0599967	0.0312939	0.0427595	0.0449957	0.0161418	0.0228329
1.76839	0.0257789	0.0185071	0.063063	0.0704328	0.0724948	0.0232174	0.0563616	0.0740482	0.0406294	0.0665951	0.0281196	0.0265615	0.0680873	0.0120377	0.0200152
1.7936	0.024111	0.0159676	0.0781354	0.0812308	0.076228	0.0203394	0.0543367	0.0785257	0.0360339	0.0591047	0.0266802	0.025585	0.0233112	0.0125292	0.0207118
1.81881	0.0192603	0.0123395	0.0861343	0.0888113	0.0978342	0.0171219	0.0585076	0.0689414	0.0322511	0.0739017	0.0241322	0.0228107	0.0198714	0.0116058	0.0184238

## Sheet: Figure 2F
	Fib	F65	F91	Ribbon	Monomers
	1.64989	1.54612	0.815621	1.69944	1.70549
	1.63412	1.55692	0.789816	1.74532	1.65777
	1.65423	1.59837	1.28583	1.73778	1.69266
	1.52271	1.34218	1.23115	1.70447	1.7249
	1.44293	1.68081	1.06025	1.57855	1.69889
	1.42784	1.41944	0.985102	1.80645	1.66986
	1.03736	1.55117	1.19259	1.76401	1.62704
	1.50392	1.65835	1.13768	1.81102	1.68362
	1.40261	1.42452	1.56662	1.81704	1.64733
	1.34832	1.36889	1.46567	1.74977	1.651
	1.3337	1.17099	1.13371	1.82008	1.68464
	1.62875	1.34905	1.37869	1.82498	1.6957
	1.6367	1.71076	1.0227	1.77505	1.63785
	1.44473	1.24149	1.46221	1.74335	1.74609
	1.65668	1.26382	1.39684	1.80205	1.77261
					1.76245
					1.74835

## Sheet: Figure 2F Stats
Table Analyzed	Atto647 weighted means					Number of families	1
						Number of comparisons per family	10
ANOVA summary						Alpha	0.05
	Fib	F65	F91	Ribbon	monomer
Test for normal distribution							Number of families	1
Shapiro-Wilk test							Number of comparisons per family	10
W	0.8577	0.9539	0.9666	0.852	0.9577		Alpha	0.05
P value	0.0223	0.5879	0.8056	0.0186	0.5891
Passed normality test (alpha=0.05)?	No	Yes	Yes	No	Yes		Dunn's multiple comparisons test	Mean rank diff.	Significant?	Summary	Adjusted P Value
P value summary	*	ns	ns	*	ns		Fib vs. F65	1.7	No	ns	>0.9999	A-B
							Fib vs. F91	17.07	No	ns	0.3669	A-C
Number of values	15	15	15	15	17		Fib vs. Ribbon	-35.9	Yes	***	0.0001	A-D
							Fib vs. monomer	-24.14	Yes	*	0.0232	A-E
							F65 vs. F91	15.37	No	ns	0.5996	B-C
Table Analyzed	Weighted means and monomer						F65 vs. Ribbon	-37.6	Yes	****	<0.0001	B-D
							F65 vs. monomer	-25.84	Yes	*	0.0111	B-E
Kruskal-Wallis test							F91 vs. Ribbon	-52.97	Yes	****	<0.0001	C-D
P value	<0.0001						F91 vs. monomer	-41.2	Yes	****	<0.0001	C-E
Exact or approximate P value?	Approximate						Ribbon vs. monomer	11.76	No	ns	>0.9999	D-E
P value summary	****
Do the medians vary signif. (P < 0.05)?	Yes						Test details	Mean rank 1	Mean rank 2	Mean rank diff.	n1	n2	Z
Number of groups	5						Fib vs. F65	30.33	28.63	1.7	15	15	0.2081
Kruskal-Wallis statistic	55.68						Fib vs. F91	30.33	13.27	17.07	15	15	2.089
							Fib vs. Ribbon	30.33	66.23	-35.9	15	15	4.395
Data summary							Fib vs. monomer	30.33	54.47	-24.14	15	17	3.046
Number of treatments (columns)	5						F65 vs. F91	28.63	13.27	15.37	15	15	1.881
Number of values (total)	77						F65 vs. Ribbon	28.63	66.23	-37.6	15	15	4.603
							F65 vs. monomer	28.63	54.47	-25.84	15	17	3.26
							F91 vs. Ribbon	13.27	66.23	-52.97	15	15	6.484
							F91 vs. monomer	13.27	54.47	-41.2	15	17	5.199
							Ribbon vs. monomer	66.23	54.47	11.76	15	17	1.484
