# Supplementary material for: Dissecting aggregation and seeding dynamics of α-Syn polymorphs using the phasor approach to FLIM
Source: Commun Biol. 2022 Dec 8;5:1345. doi: 10.1038/s42003-022-04289-6 (PMC9729209; doi:10.1038/s42003-022-04289-6)
Supplement: Supplementary file 6 — Supplementary Data 3 [file 42003_2022_4289_MOESM6_ESM.xlsx]

## Sheet: Figure 3B
Time [ns]	Fibrils-atto647													F65-atto647														F91-atto647
0.00387181	0.00182177	0.00282395	0.000106803	0.00178033	0.0059681	0.000449787	0.0059707	0.00184454	0.00100883	0.0025134	0.000637484	2.5692e-05	1.16106e-05	0.00354019	0.0107847	0.00566761	0.00477999	1.16091e-05	6.85294e-06	0.000107196	0.000549321	0.000139202	2.37584e-05	3.82367e-05	1.22724e-05	0.000675593	3.22705e-05	0.00066601	0.000998443	0.000323203	0.00074268	0.0011776	1.16091e-05	6.85294e-06	0.000107196	0.000549321	0.000139202	0.00172506	0.00267471	0.00154112	0.0025183
0.0290793	0.000102912	0.00042928	8.48519e-05	0.000362523	0.00183715	0.000623909	0.00278703	0.00175674	0.000537854	0.00121156	0.000398762	1.36458e-05	3.5896e-06	0.00248873	0.00583005	0.00358536	0.00310611	1.4119e-05	7.37247e-06	3.02051e-05	0.000112602	3.9732e-05	2.04373e-06	5.69538e-06	2.19694e-06	0.000433149	1.85007e-05	0.000448252	0.000510695	0.00119879	0.00217278	0.0038398	1.4119e-05	7.37247e-06	3.02051e-05	0.000112602	3.9732e-05	0.000157815	0.00024272	0.00013318	0.000206973
0.0542868	0.000684682	0.000719169	6.45822e-05	0.000560393	0.00334244	0.00118589	0.00505876	0.00255181	0.00060721	0.00124205	0.000557981	2.40451e-05	2.19488e-05	0.00385828	0.00896202	0.00578555	0.00495293	1.57441e-05	2.19566e-05	5.16589e-05	0.00020932	4.93276e-05	3.24443e-05	3.71977e-05	1.96995e-05	0.000377597	3.16129e-05	0.00111578	0.00120116	0.00097302	0.00136052	0.00240548	1.57441e-05	2.19566e-05	5.16589e-05	0.00020932	4.93276e-05	0.00023484	0.000299327	0.000242907	0.000427954
0.0794942	0.000672512	0.00233534	0.000801484	0.00155281	0.00674055	0.00285176	0.00799609	0.00563353	0.00284846	0.0070258	0.00186892	0.000137387	4.49068e-05	0.006647	0.0144639	0.0125948	0.0106612	3.45601e-05	2.84462e-05	0.000171565	0.000648436	0.000163184	1.56775e-05	3.7184e-05	2.39624e-05	0.00418427	3.00376e-05	0.000770106	0.000828112	0.00334563	0.00767955	0.0113239	3.45601e-05	2.84462e-05	0.000171565	0.000648436	0.000163184	0.00155399	0.00245275	0.0013872	0.00221445
0.104702	0.00475597	0.00297699	0.000161039	0.00189406	0.00743393	0.00737926	0.0100065	0.0108876	0.000713041	0.00144167	0.000543186	0.000142694	0.000139513	0.0110842	0.0216213	0.023479	0.0192547	6.10624e-05	4.77525e-05	0.000231945	0.000711503	0.000229137	0.000124574	7.42629e-05	3.61081e-05	0.000919748	0.000148506	0.0025149	0.00296626	0.00172486	0.0025275	0.00406886	6.10624e-05	4.77525e-05	0.000231945	0.000711503	0.000229137	0.00165078	0.00285024	0.00156069	0.00239365
0.129909	0.00106605	0.00133293	0.000352846	0.000851307	0.00573592	0.00448949	0.00826038	0.00534782	0.0019089	0.00416183	0.0013587	0.000183081	1.51808e-05	0.00621816	0.0152443	0.0155003	0.0139022	2.43626e-05	2.83036e-05	0.000101115	0.00043393	9.53878e-05	7.06162e-05	0.000158154	0.000100744	0.00259733	0.00027881	0.00213611	0.00215115	0.00265413	0.00467135	0.00715627	2.43626e-05	2.83036e-05	0.000101115	0.00043393	9.53878e-05	0.000421018	0.000612083	0.000448901	0.000666048
0.155117	0.00175893	0.00209902	0.000344032	0.00128813	0.00539592	0.00781673	0.00911572	0.0121561	0.00159502	0.00402765	0.00123198	0.000113374	7.14466e-05	0.0110031	0.0228971	0.0295803	0.0257268	5.86831e-05	3.31205e-05	0.000177037	0.000473642	0.000154828	0.000322547	0.000426423	8.45107e-05	0.00379201	0.000491566	0.00219215	0.00272999	0.00322432	0.00408456	0.00651499	5.86831e-05	3.31205e-05	0.000177037	0.000473642	0.000154828	0.00045183	0.00102083	0.000538999	0.000665874
0.180324	0.00391658	0.00452416	0.00117663	0.00285998	0.0135635	0.00998686	0.0165029	0.0148774	0.00461159	0.0127708	0.00306476	0.00020218	2.56081e-05	0.0156633	0.0449793	0.0429837	0.0476405	9.43568e-05	6.13783e-05	0.000376371	0.00157488	0.000385423	9.762e-05	0.000341111	0.000474652	0.0137881	0.000336979	0.00443557	0.00449804	0.00614407	0.0111063	0.0159884	9.43568e-05	6.13783e-05	0.000376371	0.00157488	0.000385423	0.00293832	0.00476758	0.00270797	0.00434902
0.205532	0.00462451	0.00277907	0.0012612	0.0013893	0.00427226	0.0118064	0.00747709	0.0121465	0.00188849	0.0067619	0.00156863	0.000209975	3.72506e-05	0.0257715	0.0782922	0.0665938	0.0826264	0.000141979	0.000124163	0.000175432	0.00045784	0.000168559	0.000200254	0.000798729	0.000218009	0.0254531	0.00228644	0.00726856	0.00679603	0.0047683	0.00759951	0.00958176	0.000141979	0.000124163	0.000175432	0.00045784	0.000168559	0.000544838	0.0011844	0.000534288	0.000769944
0.230739	0.00273092	0.0061798	0.001548	0.00289826	0.00895432	0.0154168	0.0135288	0.0176071	0.00325777	0.0151408	0.00219791	0.000571925	0.000173189	0.134733	0.150482	0.104842	0.138061	0.0001146	0.000183203	0.000417513	0.00112821	0.000392771	0.00136836	0.00536344	0.000743979	0.0690413	0.0072495	0.00499627	0.00504375	0.00562023	0.0110161	0.0124793	0.0001146	0.000183203	0.000417513	0.00112821	0.000392771	0.000995576	0.00236629	0.00107134	0.00160345
0.255947	0.00296229	0.0225817	0.00209679	0.00761808	0.00587557	0.0201608	0.0117175	0.0210597	0.00304207	0.0248548	0.00231436	0.000556528	0.000342821	0.34993	0.180808	0.136616	0.168697	0.000159743	8.0081e-05	0.000431111	0.000811353	0.000451033	0.0259429	0.0328511	0.00291373	0.100275	0.028395	0.00960918	0.00924337	0.00681006	0.0205068	0.013781	0.000159743	8.0081e-05	0.000431111	0.000811353	0.000451033	0.00119437	0.00349721	0.00136343	0.00119672
0.281154	0.00691058	0.0336312	0.00339995	0.0110181	0.0148067	0.020772	0.0198752	0.0225075	0.0250111	0.0414292	0.00412458	0.000792709	0.000236614	0.130522	0.0942786	0.0885148	0.0951085	0.00022971	0.000200162	0.000641841	0.00232339	0.000652444	0.117223	0.0891642	0.019631	0.126937	0.0598917	0.0160806	0.0129148	0.0111888	0.044151	0.0269744	0.00022971	0.000200162	0.000641841	0.00232339	0.000652444	0.00348994	0.00729855	0.00368935	0.00514581
0.306361	0.00381945	0.0726643	0.00581343	0.0189559	0.00636115	0.0233405	0.012824	0.0223455	0.0510278	0.0324187	0.00628464	0.0018895	0.00022888	0.0688302	0.0600019	0.0615586	0.0664846	0.0001232	5.4367e-05	0.000461989	0.00104888	0.00045226	0.128288	0.128534	0.0747871	0.0889071	0.0906857	0.0265889	0.0209991	0.014382	0.0695194	0.0352278	0.0001232	5.4367e-05	0.000461989	0.00104888	0.00045226	0.00149553	0.00407434	0.00167867	0.00140281
0.331569	0.00775746	0.182649	0.0596468	0.0502917	0.00852864	0.0251456	0.0219214	0.0240244	0.0598014	0.0266111	0.00619522	0.00627192	0.00166865	0.0425574	0.0347423	0.0478228	0.0424497	0.000193844	0.000128979	0.000557631	0.00156949	0.000432129	0.0601043	0.0972114	0.121932	0.063245	0.074164	0.0559558	0.0441064	0.0269624	0.110084	0.0742719	0.000193844	0.000128979	0.000557631	0.00156949	0.000432129	0.00161075	0.00671572	0.00236987	0.00265821
0.356776	0.0270775	0.261431	0.149135	0.120326	0.00775329	0.0261936	0.0521116	0.0328582	0.0705563	0.0330322	0.016656	0.0208642	0.00890979	0.0238881	0.0239692	0.037081	0.0309469	0.000272257	0.00310016	0.000603358	0.00151414	0.000378069	0.0348523	0.0608179	0.154824	0.0423862	0.06012	0.070481	0.0556899	0.0390085	0.119338	0.0923462	0.000272257	0.00310016	0.000603358	0.00151414	0.000378069	0.00173869	0.00872413	0.00249624	0.00308423
0.381984	0.0485848	0.233484	0.281058	0.299626	0.0196619	0.0457507	0.137717	0.0609964	0.0568682	0.0178901	0.0263045	0.0438686	0.0332165	0.0244418	0.0252196	0.0332661	0.0298789	0.00176987	0.0053683	0.0058699	0.00519044	0.00395922	0.025632	0.0399108	0.0881512	0.0347078	0.043649	0.0873728	0.070454	0.0556494	0.114298	0.107971	0.00176987	0.0053683	0.0058699	0.00519044	0.00395922	0.0183989	0.037688	0.027562	0.0223084
0.407191	0.0948623	0.0772267	0.252917	0.226655	0.0197777	0.0513197	0.152863	0.0623682	0.060069	0.0235776	0.0536243	0.0734716	0.0932185	0.0124224	0.0151883	0.0229352	0.0191785	0.00602631	0.0262707	0.012524	0.0146796	0.0132709	0.0206433	0.0307983	0.05561	0.0185947	0.0331056	0.080109	0.059245	0.0630232	0.0900522	0.0839894	0.00602631	0.0262707	0.012524	0.0146796	0.0132709	0.0259721	0.0557876	0.0433207	0.033432
0.432399	0.191789	0.0257302	0.126	0.116266	0.0450445	0.0475922	0.113348	0.064591	0.0249815	0.012909	0.0292249	0.079748	0.124256	0.0105757	0.0128931	0.0181169	0.0162086	0.0199194	0.0678745	0.0358488	0.0430022	0.0380314	0.0239446	0.0238237	0.038703	0.0185387	0.0269774	0.0663795	0.0565016	0.0587329	0.0719641	0.0646939	0.0199194	0.0678745	0.0358488	0.0430022	0.0380314	0.0481805	0.078972	0.0638618	0.0600809
0.457606	0.245199	0.0161355	0.049142	0.054838	0.0921759	0.0427552	0.0694815	0.0577974	0.0255737	0.021777	0.025573	0.0669106	0.0938549	0.00665471	0.00990751	0.0165395	0.0126987	0.0671124	0.112276	0.0746777	0.0658958	0.0813014	0.01443	0.0162753	0.0286959	0.0109248	0.0186444	0.0506546	0.0486886	0.0585882	0.0545107	0.0521421	0.0671124	0.112276	0.0746777	0.0658958	0.0813014	0.0848041	0.100469	0.109296	0.0964938
0.482814	0.206365	0.00971418	0.0309496	0.0251072	0.123767	0.0410052	0.0475649	0.0519239	0.0178592	0.0120789	0.0211338	0.0568184	0.0743638	0.00765265	0.0117812	0.0152127	0.0129504	0.10001	0.180058	0.1082	0.0933688	0.113897	0.0147143	0.0130158	0.0210276	0.0159288	0.0161267	0.0444952	0.041599	0.0504392	0.0408536	0.0386807	0.10001	0.180058	0.1082	0.0933688	0.113897	0.117086	0.122998	0.136412	0.111541
0.508021	0.0626427	0.00605394	0.0083924	0.0131839	0.120836	0.0374893	0.0359042	0.042533	0.0141876	0.0137027	0.0198301	0.0454984	0.0520881	0.0056858	0.00814102	0.0128453	0.0105329	0.0909706	0.112573	0.15242	0.131482	0.179932	0.0129558	0.0110964	0.0208428	0.00945098	0.0126961	0.030284	0.0312294	0.0388874	0.0297137	0.0278083	0.0909706	0.112573	0.15242	0.131482	0.179932	0.136402	0.108963	0.143631	0.121197
0.533229	0.0173743	0.00689692	0.00560288	0.0109937	0.13451	0.0333992	0.026393	0.0403069	0.0163575	0.0138566	0.0195122	0.0338204	0.0405552	0.00708528	0.00950932	0.0134824	0.0105145	0.0648189	0.0894145	0.0955058	0.075651	0.103383	0.0115335	0.0108044	0.0144763	0.0117068	0.0126617	0.0247193	0.0252506	0.028258	0.0221647	0.0226895	0.0648189	0.0894145	0.0955058	0.075651	0.103383	0.185285	0.12484	0.158276	0.163428
0.558436	0.00939782	0.00288361	0.00391991	0.00378971	0.0639516	0.0291364	0.0134692	0.0271703	0.0146058	0.0144826	0.0152857	0.0312506	0.0360882	0.00336318	0.00458561	0.00918475	0.00714481	0.0505347	0.060113	0.0703255	0.0687722	0.0778202	0.0108122	0.00926768	0.0108415	0.0102139	0.011561	0.0226507	0.0240804	0.0287891	0.0195328	0.0217057	0.0505347	0.060113	0.0703255	0.0687722	0.0778202	0.0875663	0.0633386	0.0639389	0.0720688
0.583644	0.00804695	0.00320395	0.00251309	0.00348224	0.0457023	0.0280474	0.0181737	0.0269323	0.00974562	0.0118039	0.0114635	0.0258796	0.0274159	0.00488233	0.00848938	0.0117572	0.00837994	0.0418031	0.0448486	0.0536506	0.0502016	0.0534173	0.0131756	0.0101574	0.0097586	0.0111628	0.0124769	0.0210455	0.0222692	0.0225776	0.0134975	0.0152151	0.0418031	0.0448486	0.0536506	0.0502016	0.0534173	0.0655179	0.0507907	0.0482726	0.0581834
0.608851	0.00425572	0.00163858	0.00307914	0.0021686	0.0282057	0.0268412	0.0124842	0.0218514	0.00890573	0.0114565	0.0097632	0.0187641	0.0169041	0.00381316	0.00581906	0.00866448	0.00690064	0.0315808	0.0342304	0.039398	0.0362276	0.0411902	0.00980545	0.00751961	0.00850891	0.00804177	0.0107455	0.0206499	0.0213089	0.0235423	0.0143528	0.0178121	0.0315808	0.0342304	0.039398	0.0362276	0.0411902	0.039794	0.0363794	0.0344602	0.0417279
0.634059	0.00544325	0.00139895	0.001153	0.00178074	0.0220398	0.0256044	0.0107072	0.0183986	0.0141733	0.0170184	0.0174632	0.0165152	0.0147754	0.0031058	0.00530704	0.00830254	0.0058714	0.0294921	0.0326729	0.0396597	0.032811	0.045239	0.00928845	0.00691125	0.00782213	0.00768499	0.00968857	0.016776	0.0177814	0.0205972	0.00913048	0.012657	0.0294921	0.0326729	0.0396597	0.032811	0.045239	0.0282978	0.0250597	0.0230131	0.0294059
0.659266	0.00186223	0.00170444	0.00104196	0.00206597	0.0205364	0.0236303	0.009541	0.0205603	0.0101284	0.0099766	0.0113319	0.01657	0.0114515	0.00433142	0.00520713	0.00834144	0.00660963	0.018571	0.0171196	0.0241417	0.0220712	0.0192728	0.00743644	0.00731679	0.00697437	0.0111759	0.0101829	0.0160794	0.0181307	0.0208518	0.0103257	0.015412	0.018571	0.0171196	0.0241417	0.0220712	0.0192728	0.0323736	0.0286144	0.0253081	0.0295496
0.684474	0.00374109	0.0013689	0.000793895	0.00141212	0.0119671	0.0254088	0.0100246	0.0193783	0.0132574	0.0153726	0.0155267	0.0136588	0.0107576	0.00287051	0.00576262	0.00762393	0.00604133	0.0149718	0.0126037	0.0173218	0.0156402	0.0170796	0.00988215	0.00745162	0.00915705	0.00694428	0.010078	0.0164974	0.0179918	0.016583	0.00563852	0.00955014	0.0149718	0.0126037	0.0173218	0.0156402	0.0170796	0.0166337	0.0168347	0.0134492	0.0155389
0.709681	0.0016038	0.00102974	0.000890577	0.000969711	0.0100369	0.0219287	0.00792647	0.0147164	0.0108137	0.0112196	0.013581	0.0157524	0.0106915	0.00285417	0.00418833	0.0059577	0.00445961	0.012572	0.0102067	0.00972984	0.0113801	0.0101914	0.00990408	0.00973491	0.00657841	0.00897389	0.0109453	0.0148621	0.0174836	0.0156763	0.00584833	0.00993801	0.012572	0.0102067	0.00972984	0.0113801	0.0101914	0.00957901	0.00909414	0.00866602	0.00942464
0.734888	0.00176332	0.000535329	0.00055671	0.000681763	0.00751091	0.0207232	0.00654263	0.0122279	0.0123944	0.0185398	0.0142368	0.0134798	0.00814624	0.00208079	0.00351744	0.00527659	0.00411065	0.0102055	0.00801613	0.0140846	0.0138676	0.0117347	0.00988858	0.00780957	0.00509064	0.00629024	0.00905126	0.0137103	0.0159598	0.016887	0.00468038	0.00950386	0.0102055	0.00801613	0.0140846	0.0138676	0.0117347	0.0064046	0.00623359	0.00605279	0.00569231
0.760096	0.00192729	0.00112649	0.000714521	0.00113479	0.00858573	0.0181448	0.00818889	0.0169038	0.00838172	0.0106529	0.0118822	0.0115403	0.00706649	0.0030099	0.00499358	0.00768953	0.00520362	0.0132434	0.0127737	0.0121213	0.0111391	0.0101231	0.00853802	0.00722543	0.00482167	0.0119067	0.00975353	0.0130164	0.0145401	0.0164136	0.00651669	0.0112922	0.0132434	0.0127737	0.0121213	0.0111391	0.0101231	0.0103072	0.0092652	0.00749722	0.00786709
0.785303	0.00190644	0.000644827	0.000348575	0.000831549	0.00729235	0.0183832	0.00580722	0.0114325	0.0100855	0.0125652	0.0119664	0.0106777	0.00621967	0.00213622	0.00346622	0.00491235	0.00386846	0.00648215	0.00619423	0.0126436	0.0138726	0.0106055	0.00823611	0.00868152	0.00562344	0.00581276	0.010254	0.0137818	0.0160477	0.0154394	0.00348148	0.00761593	0.00648215	0.00619423	0.0126436	0.0138726	0.0106055	0.00828929	0.00758444	0.00694059	0.00630433
0.810511	0.00113588	0.000830674	0.000303814	0.00115583	0.00738001	0.0203024	0.00718923	0.0141043	0.0104957	0.0116366	0.0142928	0.0124102	0.00586807	0.00262828	0.00447834	0.0062731	0.00456041	0.00659556	0.00513764	0.00809063	0.00986561	0.00636426	0.00948759	0.0073352	0.00600161	0.00758186	0.0101838	0.0138257	0.0156873	0.0136875	0.00364658	0.00761782	0.00659556	0.00513764	0.00809063	0.00986561	0.00636426	0.00822243	0.00678341	0.00642892	0.00792921
0.835718	0.000987217	0.000417978	0.000364767	0.000456275	0.00545577	0.0156636	0.00498131	0.0132611	0.0121304	0.0178261	0.0148266	0.0108688	0.00603247	0.00209693	0.00357494	0.00515417	0.00371053	0.00779606	0.00480873	0.00774606	0.00990791	0.00612236	0.00805711	0.0079041	0.00613315	0.00638557	0.00956072	0.0114955	0.0137707	0.0146987	0.00316598	0.00730528	0.00779606	0.00480873	0.00774606	0.00990791	0.00612236	0.00305682	0.00395438	0.00271925	0.0038562
0.860926	0.0017312	0.000882571	0.000352386	0.000774213	0.00724028	0.0153975	0.00668966	0.0112468	0.0105684	0.0119113	0.014346	0.0141365	0.00747905	0.00228588	0.00453108	0.00575391	0.00382004	0.00673851	0.00432611	0.00613326	0.00777498	0.00557491	0.00857892	0.00816708	0.00697136	0.0108434	0.00987118	0.0122022	0.014041	0.0148456	0.00480961	0.00942928	0.00673851	0.00432611	0.00613326	0.00777498	0.00557491	0.00467063	0.00541596	0.00383216	0.00577938
0.886133	0.000817494	0.000275736	0.000410017	0.000354462	0.00384845	0.0145754	0.00349894	0.01005	0.00973035	0.0115746	0.0131783	0.0111232	0.00644615	0.00179801	0.00253998	0.00399764	0.00280939	0.00666052	0.00443768	0.00588291	0.00894793	0.0046957	0.00962365	0.00833618	0.00609639	0.00630814	0.0107164	0.0141912	0.0162214	0.0139783	0.00285399	0.00690227	0.00666052	0.00443768	0.00588291	0.00894793	0.0046957	0.00246936	0.00240738	0.00241406	0.00223557
0.911341	0.00108599	0.000376924	0.000261186	0.00039205	0.00407677	0.0137234	0.0043006	0.00873932	0.0108501	0.0123394	0.0150063	0.0112515	0.00610318	0.00193383	0.00301921	0.00410999	0.00281692	0.00718203	0.00393529	0.00612455	0.0078845	0.00528117	0.00873964	0.00928603	0.00463569	0.00652436	0.011556	0.0103761	0.0126798	0.0122317	0.00296798	0.0066519	0.00718203	0.00393529	0.00612455	0.0078845	0.00528117	0.00236854	0.00311803	0.00237769	0.00329955
0.936548	0.000592059	0.000266905	0.000144259	0.00037234	0.00358117	0.0127929	0.00381775	0.00960603	0.0131731	0.0178949	0.0156836	0.0105147	0.00529582	0.00181839	0.00262486	0.00409231	0.00275861	0.00701124	0.00368253	0.00588976	0.00828149	0.00495683	0.00982296	0.00760084	0.00596829	0.00615075	0.0102524	0.0116624	0.013653	0.0115091	0.00217356	0.00508726	0.00701124	0.00368253	0.00588976	0.00828149	0.00495683	0.00158412	0.00239649	0.00208714	0.00200213
0.986963	0.00148314	0.000699689	0.00024332	0.00067609	0.00581992	0.0117502	0.00524033	0.0093241	0.0125689	0.0134795	0.0177789	0.0111533	0.00681479	0.00214195	0.00417408	0.00472879	0.00309275	0.0076026	0.00401102	0.00550965	0.00715158	0.00446692	0.00936824	0.0100295	0.00529486	0.0101745	0.0110313	0.00922821	0.0116143	0.0146741	0.00396336	0.00869723	0.0076026	0.00401102	0.00550965	0.00715158	0.00446692	0.00346068	0.00418091	0.00308981	0.00469224
1.01217	0.000472091	0.000249034	0.000205626	0.000259401	0.00307074	0.0112172	0.00351134	0.00822516	0.0105965	0.013481	0.0151912	0.0109727	0.00533172	0.00169473	0.00258275	0.00340463	0.00237152	0.00749041	0.0035676	0.00502824	0.00664104	0.00427616	0.011783	0.0112262	0.00585789	0.00620824	0.0130586	0.0108154	0.0134072	0.0117123	0.00203731	0.00522366	0.00749041	0.0035676	0.00502824	0.00664104	0.00427616	0.00106238	0.00151049	0.00140788	0.00206557
1.03738	0.000759866	0.000274896	0.000160157	0.000336844	0.00331548	0.0104906	0.00327675	0.00747169	0.00951372	0.0111016	0.0142027	0.0111117	0.00603639	0.00172128	0.00244748	0.00331296	0.00249386	0.00796775	0.00386219	0.00487268	0.00689888	0.00403431	0.0130357	0.0082884	0.00595628	0.00689458	0.0107602	0.00874003	0.0108928	0.0114845	0.00259217	0.00618884	0.00796775	0.00386219	0.00487268	0.00689888	0.00403431	0.00118518	0.00241186	0.00180569	0.00235725
1.06259	0.00040924	0.000159801	0.000186919	0.000215918	0.00307837	0.00985249	0.00307037	0.0075219	0.014459	0.0200721	0.0185	0.0109972	0.00611636	0.00181383	0.00239661	0.00337656	0.00218059	0.00928427	0.00494591	0.00586268	0.00776148	0.0044415	0.00967484	0.0104101	0.00609965	0.00501845	0.012213	0.00939391	0.0120654	0.0120146	0.00278281	0.00635675	0.00928427	0.00494591	0.00586268	0.00776148	0.0044415	0.00103347	0.00177646	0.000983734	0.00196769
1.08779	0.00133054	0.000587225	0.000111212	0.00049843	0.00466505	0.0099275	0.00430747	0.00708627	0.0113808	0.0122633	0.0153165	0.0109844	0.00585209	0.00181173	0.0032992	0.00380387	0.00274805	0.00852429	0.0035892	0.00650733	0.00809892	0.00525384	0.0112316	0.00845751	0.0058909	0.0105704	0.0100911	0.00706773	0.00906134	0.0114277	0.00203782	0.0050366	0.00852429	0.0035892	0.00650733	0.00809892	0.00525384	0.00262053	0.0029403	0.00256167	0.0040893
1.113	0.000361943	0.000260214	0.000141907	0.000295659	0.00280195	0.0090731	0.00311742	0.00759465	0.0120133	0.0151939	0.0161791	0.0106094	0.00738821	0.00183408	0.00246522	0.00326727	0.00240873	0.00912282	0.00420992	0.00467722	0.00685342	0.00395889	0.00972111	0.0103	0.0067043	0.0056723	0.0120774	0.00839012	0.0104688	0.00925577	0.00193228	0.00440418	0.00912282	0.00420992	0.00467722	0.00685342	0.00395889	0.00155348	0.0015442	0.00137817	0.00190712
1.13821	0.000610382	0.00025691	0.000112079	0.00030756	0.00285602	0.0103503	0.00284254	0.00614166	0.0102254	0.0114963	0.0149213	0.0113988	0.00686349	0.00137484	0.0022246	0.00275615	0.00213966	0.0078906	0.0033026	0.00487028	0.00559414	0.00372034	0.011805	0.00881507	0.00642307	0.00767158	0.0105663	0.00694522	0.00909702	0.0111943	0.00229346	0.00512386	0.0078906	0.0033026	0.00487028	0.00559414	0.00372034	0.00134377	0.00126013	0.00131238	0.0021065
1.16342	0.000358392	0.00014176	0.000174466	0.000152846	0.00200745	0.00793105	0.00229297	0.00566547	0.0125177	0.0167811	0.0163599	0.0124767	0.00739856	0.00118898	0.00173696	0.00245367	0.00167995	0.0100228	0.00421485	0.00576298	0.00867813	0.00445091	0.0102543	0.00974677	0.00644687	0.00871443	0.0126588	0.00834765	0.0111273	0.00964214	0.00175392	0.00439264	0.0100228	0.00421485	0.00576298	0.00867813	0.00445091	0.00104603	0.000749399	0.000976704	0.00117291
1.18862	0.00109706	0.00049409	0.000127756	0.000524142	0.00441583	0.00767132	0.00394872	0.00648402	0.0127751	0.014394	0.0183413	0.0110457	0.00713334	0.00187171	0.00318131	0.00367425	0.00253348	0.00884721	0.00341147	0.0053219	0.00650885	0.00379369	0.0111562	0.0103757	0.00709098	0.00678541	0.0104379	0.00657639	0.00846954	0.00878318	0.00172807	0.00416229	0.00884721	0.00341147	0.0053219	0.00650885	0.00379369	0.0024624	0.00305795	0.00220926	0.00363533
1.21383	0.000323772	0.000123485	8.6349e-05	0.000174462	0.0022231	0.00778747	0.00246946	0.00551091	0.0100574	0.0138749	0.0144516	0.010665	0.00941582	0.00141392	0.001916	0.00235738	0.00170912	0.00971424	0.00371142	0.00509147	0.00719236	0.00393823	0.0121906	0.00887809	0.00903627	0.00621742	0.0119575	0.00601198	0.00821509	0.00928412	0.00137194	0.00388756	0.00971424	0.00371142	0.00509147	0.00719236	0.00393823	0.000779893	0.000665588	0.00055633	0.00138745
1.23904	0.000535389	0.000184539	8.40462e-05	0.000253307	0.00279254	0.00672648	0.00277644	0.00500818	0.0138803	0.0163458	0.0196383	0.0108775	0.0071932	0.00141213	0.00234459	0.00263182	0.00184724	0.0108137	0.00422314	0.00492348	0.00624838	0.00362547	0.0103681	0.0100167	0.00673475	0.00756356	0.010751	0.00660898	0.00854315	0.0100816	0.00247603	0.00537326	0.0108137	0.00422314	0.00492348	0.00624838	0.00362547	0.000956925	0.00105578	0.00116893	0.00184486
1.26425	0.000231682	0.000168716	0.000107727	0.000181158	0.00200485	0.00651837	0.00202246	0.00494251	0.0127871	0.0148211	0.0192417	0.0109579	0.0079354	0.0012497	0.00182088	0.00228944	0.00156672	0.00931248	0.00356919	0.00518041	0.00749878	0.00400458	0.0121793	0.00944841	0.00765348	0.00623066	0.0132926	0.00597383	0.00850542	0.00663136	0.000904948	0.00247723	0.00931248	0.00356919	0.00518041	0.00749878	0.00400458	0.000752434	0.000919621	0.000884606	0.00150844
1.28945	0.000966323	0.000347219	8.76092e-05	0.00040082	0.00330595	0.00631099	0.00290108	0.00494571	0.010174	0.0137962	0.0142389	0.00994693	0.00800952	0.00139482	0.0026071	0.00273795	0.0020385	0.0117815	0.00412241	0.00588233	0.00747635	0.00446093	0.0141317	0.0118452	0.00655106	0.00630457	0.0113156	0.00549616	0.00737357	0.00787086	0.00139772	0.00337015	0.0117815	0.00412241	0.00588233	0.00747635	0.00446093	0.00153288	0.00235273	0.00167838	0.00267462
1.31466	0.000246715	0.000170964	7.49084e-05	0.000200133	0.00252597	0.00586558	0.00229401	0.00507471	0.0122577	0.0136988	0.0182688	0.0102872	0.00818264	0.00135262	0.00185246	0.00250598	0.00175921	0.00970078	0.00383788	0.00454212	0.00637335	0.00342225	0.0135018	0.010529	0.00739453	0.005946	0.0102561	0.00488298	0.00683931	0.0075374	0.000984498	0.00277366	0.00970078	0.00383788	0.00454212	0.00637335	0.00342225	0.000965736	0.000727166	0.00090289	0.00154563
1.33987	0.000451641	0.000130861	6.16743e-05	0.000206136	0.00216495	0.00568294	0.00210306	0.00405758	0.0134895	0.0195323	0.0180552	0.0107077	0.00811945	0.00111562	0.00187505	0.00185513	0.00146995	0.0134899	0.00524894	0.00640471	0.00837369	0.00478213	0.0104861	0.0101368	0.00737256	0.00906039	0.011337	0.00507242	0.00690162	0.00804589	0.00208925	0.00428137	0.0134899	0.00524894	0.00640471	0.00837369	0.00478213	0.000978507	0.000782915	0.000891683	0.00152635
1.36508	0.000313679	0.000284037	9.81212e-05	0.000295572	0.00254166	0.00491798	0.00255793	0.00515376	0.00884924	0.00974229	0.0143472	0.00971097	0.00921812	0.00162849	0.00226897	0.00289186	0.00194828	0.0127562	0.00414182	0.00605427	0.00772694	0.00437254	0.0121503	0.00961266	0.00751559	0.00370651	0.0107762	0.00493426	0.00671621	0.0064026	0.000870214	0.00245112	0.0127562	0.00414182	0.00605427	0.00772694	0.00437254	0.00146662	0.00190766	0.00143679	0.0025333
1.39028	0.000705175	0.000225294	6.70076e-05	0.000216317	0.0021957	0.00546615	0.00215959	0.00472279	0.0109836	0.013259	0.0157371	0.0101296	0.00799043	0.00127037	0.0019903	0.00231714	0.00161131	0.0103982	0.00376658	0.00463454	0.00652388	0.003525	0.00974667	0.00936476	0.00764058	0.00564573	0.0108216	0.00449987	0.0063999	0.00598451	0.0010411	0.00255475	0.0103982	0.00376658	0.00463454	0.00652388	0.003525	0.000929737	0.00151336	0.00109164	0.00176951
1.41549	0.000322051	0.000149916	6.36327e-05	0.000183331	0.00215935	0.00561888	0.00199291	0.00340729	0.01112	0.012512	0.0164329	0.00915069	0.00960144	0.00115661	0.00183675	0.00191781	0.00143745	0.012746	0.00419434	0.00592641	0.00707247	0.0041231	0.0117687	0.00911328	0.00807283	0.00486695	0.0100004	0.00408706	0.00541374	0.00617361	0.000799714	0.00229893	0.012746	0.00419434	0.00592641	0.00707247	0.0041231	0.000651079	0.00107944	0.00088185	0.00124676
1.4407	0.000343916	0.000102308	6.49449e-05	0.000134707	0.00170207	0.00414496	0.00188088	0.0042711	0.012782	0.016841	0.0178085	0.0110956	0.00822657	0.00120209	0.00174352	0.00202	0.00148829	0.0113205	0.00425327	0.00573288	0.00793724	0.00414773	0.0105352	0.00949027	0.00664351	0.00829802	0.010294	0.00398279	0.00523173	0.00646157	0.00179473	0.00352391	0.0113205	0.00425327	0.00573288	0.00793724	0.00414773	0.000705833	0.000568825	0.000748132	0.00102265
1.46591	0.000541281	0.000309334	0.000113236	0.000342179	0.00288658	0.00428354	0.00250167	0.00380599	0.0107516	0.0121426	0.0161908	0.0104826	0.0111691	0.00135186	0.00236617	0.00227169	0.00164291	0.0118651	0.00397362	0.00459628	0.00521317	0.00326818	0.0103128	0.00983448	0.00861268	0.00482429	0.0103413	0.00432865	0.00606565	0.00578234	0.000760421	0.00217888	0.0118651	0.00397362	0.00459628	0.00521317	0.00326818	0.00169702	0.00252688	0.00165214	0.00309488
1.49111	0.000390913	5.78227e-05	4.49922e-05	9.21605e-05	0.00112298	0.00373751	0.00122718	0.00306204	0.00997517	0.0117936	0.0144575	0.00846617	0.0111052	0.000928158	0.00128339	0.00145654	0.00096819	0.0120968	0.00389387	0.00507152	0.00627553	0.00353166	0.0118132	0.00902025	0.00788885	0.0048039	0.0105249	0.00361634	0.00502446	0.00490065	0.000802643	0.00209214	0.0120968	0.00389387	0.00507152	0.00627553	0.00353166	0.000271973	0.000265863	0.000413423	0.000575553
1.51632	0.00037912	0.000142757	5.83486e-05	0.000180053	0.00188425	0.00395805	0.00181507	0.00304026	0.0112002	0.0119689	0.0164864	0.0091829	0.00875378	0.00108099	0.00168334	0.00176584	0.00129296	0.0122021	0.00411416	0.00518016	0.00651871	0.00398341	0.00947041	0.00842943	0.00728464	0.00457213	0.00921097	0.00333879	0.00454346	0.00502938	0.000647194	0.00165947	0.0122021	0.00411416	0.00518016	0.00651871	0.00398341	0.000690953	0.000744993	0.000820108	0.00144946
1.54153	0.000239324	7.65942e-05	6.67112e-05	0.000102417	0.00147919	0.00378095	0.00147153	0.00317393	0.0119193	0.0155922	0.0166938	0.00790904	0.00949723	0.00103905	0.00124095	0.0016339	0.000982512	0.0133853	0.00422039	0.00564254	0.00757607	0.00430212	0.0110855	0.00863552	0.00942446	0.00732815	0.00936653	0.00280981	0.00411071	0.00575375	0.0015304	0.00321391	0.0133853	0.00422039	0.00564254	0.00757607	0.00430212	0.000370107	0.00045297	0.000465142	0.000827574
1.56673	0.000684084	0.000321413	6.847e-05	0.000308174	0.00256518	0.0033953	0.00227788	0.0032338	0.0107702	0.0115379	0.0160649	0.00889519	0.00929382	0.0013114	0.0022276	0.00234285	0.00149848	0.0127236	0.00411583	0.00504957	0.00620757	0.00376344	0.00905622	0.009946	0.00825644	0.00457384	0.0107404	0.00342438	0.00501084	0.00480097	0.000621954	0.0017563	0.0127236	0.00411583	0.00504957	0.00620757	0.00376344	0.00149628	0.00205278	0.001658	0.00264899
1.59194	0.000131536	5.85035e-05	4.54895e-05	9.57513e-05	0.00142003	0.00330447	0.00150168	0.00297606	0.00945012	0.0111535	0.013587	0.00817714	0.00997438	0.00102355	0.00137827	0.00142178	0.000971894	0.0119677	0.00397123	0.00470524	0.0059433	0.00326715	0.0122382	0.00834357	0.00728506	0.00460755	0.00900436	0.0028833	0.00402863	0.00439962	0.000894581	0.0020734	0.0119677	0.00397123	0.00470524	0.0059433	0.00326715	0.000383766	0.000327407	0.000499643	0.00083641
1.61715	0.000337007	9.49046e-05	4.89957e-05	0.000128847	0.00145247	0.00287178	0.00147368	0.00287957	0.0097329	0.0106673	0.0142806	0.00771755	0.00943513	0.000895355	0.00141465	0.00135055	0.000959202	0.0124623	0.00416955	0.00509143	0.00630394	0.00371644	0.0113572	0.00788504	0.00826721	0.00398461	0.00866379	0.00263473	0.00373005	0.00387741	0.000460892	0.00128151	0.0124623	0.00416955	0.00509143	0.00630394	0.00371644	0.000635904	0.000565931	0.000714506	0.00105583
1.64236	0.000152801	7.23411e-05	8.88751e-05	7.77921e-05	0.00124404	0.00315922	0.00139242	0.00307005	0.0120435	0.0153317	0.0157285	0.00836746	0.00934531	0.00092673	0.00135945	0.00143494	0.000867073	0.0151925	0.00476943	0.00572799	0.00715177	0.00407222	0.00819276	0.00819377	0.00671439	0.00718671	0.00826616	0.00245476	0.0036416	0.00485045	0.00137517	0.00270647	0.0151925	0.00476943	0.00572799	0.00715177	0.00407222	0.000425975	0.000321326	0.000394076	0.000707915
1.66756	0.000616746	0.000256865	3.40994e-05	0.000290407	0.00227923	0.0026192	0.00197341	0.00316155	0.00965611	0.0108275	0.0142839	0.00719479	0.00971998	0.00123489	0.00195034	0.00211595	0.00142573	0.0126126	0.00387611	0.005034	0.00613125	0.00372016	0.00957084	0.00830125	0.00782359	0.00433166	0.00917453	0.00237567	0.00347948	0.00441149	0.000664838	0.00171253	0.0126126	0.00387611	0.005034	0.00613125	0.00372016	0.00149209	0.00203755	0.00164574	0.00265243
1.69277	0.000146677	6.11585e-05	4.45729e-05	7.7922e-05	0.00118929	0.00305925	0.00126688	0.00272714	0.00965167	0.0118148	0.0131598	0.00781714	0.00975092	0.000923727	0.00131527	0.00144795	0.000897243	0.0118141	0.00380681	0.00466255	0.00537961	0.00317419	0.00805599	0.00786876	0.00745558	0.00479667	0.00827338	0.00269443	0.00383451	0.00419646	0.000873913	0.00186744	0.0118141	0.00380681	0.00466255	0.00537961	0.00317419	0.000428299	0.000436253	0.000469403	0.00062297
1.71798	0.000243371	9.00944e-05	2.95912e-05	0.00011405	0.0014151	0.00306163	0.00116407	0.00234808	0.00850932	0.00889768	0.0124262	0.00715509	0.0092164	0.0007736	0.00126616	0.00130805	0.00082772	0.0126608	0.00389918	0.00470991	0.00552731	0.00337782	0.00871929	0.00698049	0.0073961	0.00300806	0.00736505	0.00255192	0.00367508	0.00335661	0.000719989	0.00155843	0.0126608	0.00389918	0.00470991	0.00552731	0.00337782	0.000579636	0.000551098	0.000614402	0.00109935
1.74319	0.000147767	4.91759e-05	7.85457e-05	6.94255e-05	0.00103419	0.00208642	0.00119387	0.0023345	0.0111045	0.0147157	0.0151156	0.00780483	0.0092039	0.000900846	0.00108238	0.00116677	0.000850647	0.0128577	0.00420142	0.00529887	0.00687015	0.00367774	0.00832215	0.007107	0.0072453	0.0067609	0.00756683	0.001849	0.00262447	0.00379679	0.000850559	0.00182335	0.0128577	0.00420142	0.00529887	0.00687015	0.00367774	0.000267227	0.000315021	0.000370428	0.000566599
1.76839	0.000550487	0.000263178	3.69875e-05	0.000252118	0.00205022	0.00218626	0.00183412	0.00250713	0.0102664	0.0117304	0.0151886	0.00765922	0.0089187	0.001019	0.00207767	0.00179142	0.00125697	0.0123646	0.00407683	0.00508155	0.00617269	0.0035179	0.00762959	0.00671705	0.00777888	0.00406821	0.0069675	0.00239421	0.00319022	0.00313778	0.000675171	0.00152206	0.0123646	0.00407683	0.00508155	0.00617269	0.0035179	0.00143645	0.00175727	0.00149362	0.00250765
1.7936	0.000124184	4.55546e-05	4.71814e-05	7.87944e-05	0.00117463	0.00183168	0.00108547	0.002405	0.0106682	0.01288	0.0154439	0.00613177	0.011132	0.000865432	0.00120985	0.00123019	0.000778081	0.0113507	0.00368065	0.00446065	0.00562804	0.00311451	0.00868534	0.00726643	0.00631541	0.00481849	0.00786207	0.00161357	0.00250016	0.0034113	0.000597923	0.00133261	0.0113507	0.00368065	0.00446065	0.00562804	0.00311451	0.000236546	0.000247748	0.000491975	0.00061512
1.81881	0.000215658	0.000105986	3.17542e-05	0.000138524	0.00140216	0.00212665	0.00128761	0.00196474	0.00811778	0.00955407	0.0118418	0.00623177	0.0104314	0.000813191	0.00127876	0.00126387	0.000829094	0.0120395	0.0039996	0.00437657	0.00500869	0.00308653	0.00660317	0.00709837	0.00757762	0.00391933	0.0080766	0.00187959	0.00290465	0.00341833	0.000933219	0.00183469	0.0120395	0.0039996	0.00437657	0.00500869	0.00308653	0.000632683	0.000622395	0.000749028	0.00103617

## Sheet: Figure 3C
Mean τ, Intensity Weighted ns	Fib	F65	F91
	0.583419	0.300442	0.609063
	0.589457	0.359687	0.607245
	0.5096	0.416103	0.607942
	0.568756	0.362009	0.669876
	0.726415	0.339496	1.14717
	0.819698	0.335273	0.69631
	0.608881	0.382168	0.795493
	0.750209	0.354549	0.928706
	0.864634	0.531535	0.703808
	0.674482	0.313649	0.69888
	0.361162	0.294295	0.785451
	0.385661	0.249426	0.841091
	0.309461	0.275776	0.536021
	0.591442	0.328446	0.630157
	0.415976

## Sheet: Figure 3C Stats
Table Analyzed	Polymorphs weighted means						Number of families	1
							Number of comparisons per family	3
ANOVA summary							Alpha	0.05
F	27.23
P value	< 0,0001						Tukey's multiple comparisons test	Mean Diff,	95% CI of diff,	Significant?	Summary	Adjusted P Value
P value summary	****
Are differences among means statistically significant? (P < 0.05)	Yes						Fib vs. F65	0.238	0,1114 to 0,3645	Yes	***	0.0001	A-B
R square	0.5766						Fib vs. F91	-0.1487	-0,2753 to -0,02217	Yes	*	0.018	A-C
							F65 vs. F91	-0.3867	-0,5154 to -0,2580	Yes	****	< 0,0001	B-C
Brown-Forsythe test
F (DFn, DFd)	2,850 (2, 40)
P value	0.0696						Test details	Mean 1	Mean 2	Mean Diff,	SE of diff,	n1	n2	q	DF
P value summary	ns
Significantly different standard deviations? (P < 0.05)	No						Fib vs. F65	0.5838	0.3459	0.238	0.052	15	14	6.473	40
							Fib vs. F91	0.5838	0.7326	-0.1487	0.052	15	14	4.045	40
Bartlett's test							F65 vs. F91	0.3459	0.7326	-0.3867	0.05289	14	14	10.34	40
Bartlett's statistic (corrected)	9.681
P value	0.0079
P value summary	**
Significantly different standard deviations? (P < 0.05)	Yes
ANOVA table	SS	DF	MS	F (DFn, DFd)	P value
Treatment (between columns)	1.066	2	0.5331	F (2, 40) = 27,23	P < 0,0001
Residual (within columns)	0.7831	40	0.01958
Total	1.849	42
Data summary
Number of treatments (columns)	3
Number of values (total)	43
Test for normal distribution
Shapiro-Wilk test
W	0.9648	0.8959	0.88
P value	0.7747	0.0983	0.0582
Passed normality test (alpha=0.05)?	Yes	Yes	Yes
P value summary	ns	ns	ns
Number of values	15	14	14

## Sheet: Figure 3D
Time [ns]	Fibril-atto647															F65-atto647															F91-atto647
0.00387181	1.509e-07	1.80556e-06	2.23005e-06	4.10227e-06	7.04426e-05	0.000300377	5.32112e-07	0.000107269	4.51519e-06	3.2418e-07	5.92063e-06	5.62962e-07	1.99162e-06	4.86804e-06	0	2.73112e-06	6.61023e-06	3.02947e-06	1.54396e-06	1.50066e-05	2.73686e-06	0	0	1.44813e-06	1.94195e-07	2.49898e-05	8.42782e-06	3.85795e-05	6.45125e-06	1.55153e-07	1.42101e-07	5.97928e-08	4.19398e-05	1.61819e-05	1.00686e-05	2.87196e-07	2.82561e-06	2.32168e-07	3.85057e-06	4.51506e-06	1.49849e-05	5.30177e-06	1.21044e-05	6.24572e-06	7.31413e-06
0.0290793	3.31981e-06	6.86114e-05	2.30561e-05	7.01488e-06	2.12088e-06	5.57906e-05	3.51337e-06	2.13856e-05	9.03038e-06	9.22665e-07	0	1.2414e-06	0	0	7.97722e-06	0	2.92768e-05	0	2.61764e-06	6.59978e-06	3.48765e-06	1.23307e-05	5.28737e-06	6.59704e-06	9.39651e-06	2.42027e-05	9.38754e-05	4.48598e-06	1.20961e-06	6.33277e-06	2.05124e-05	2.69654e-05	2.95294e-05	1.92835e-05	2.3151e-05	3.49387e-06	6.59308e-06	6.50069e-06	0	8.4281e-08	1.11153e-06	5.84859e-06	1.29273e-06	2.83897e-07	7.80174e-07
0.0542868	7.24322e-09	3.61113e-06	3.53396e-05	2.54877e-05	2.01179e-05	8.14276e-05	1.77729e-06	3.03585e-05	0	0	0	0	0	0	0	2.33569e-06	0	0	2.21558e-06	7.20214e-06	0	0	0	0	0	0	3.02434e-06	2.24299e-05	1.57518e-06	3.55823e-06	6.78096e-07	5.86204e-07	1.6482e-05	0.000162006	2.84869e-05	0	0	0	0	2.91974e-07	1.63614e-06	3.71481e-07	4.98685e-06	9.25673e-06	1.02268e-05
0.0794942	1.43657e-07	3.22745e-05	0.000144521	4.61221e-05	3.37996e-05	0.000423613	0	0.000128172	0	9.00222e-07	1.15706e-05	1.78271e-05	2.11112e-05	1.77586e-05	0	1.6339e-05	0	2.8837e-05	3.19523e-05	7.45303e-05	2.56215e-05	0	0	0	0	3.27829e-05	6.11239e-05	2.01869e-06	1.11284e-06	8.71152e-06	0	2.34716e-05	0.000148889	6.50762e-05	0.000118541	0	0	0	3.27299e-05	2.52091e-05	4.28512e-05	2.95818e-05	1.77547e-05	1.14087e-05	3.07486e-05
0.104702	3.24436e-06	2.78057e-07	0.000171823	0.000100588	2.49267e-05	0.000618509	1.13947e-06	0.00020684	5.11722e-05	2.27898e-05	1.38035e-05	5.02816e-06	9.9581e-08	2.14827e-05	2.82748e-06	3.61058e-05	6.24605e-05	2.4675e-06	3.31936e-05	1.74606e-05	2.18257e-05	2.57624e-05	4.14477e-05	7.84405e-05	5.47378e-05	8.75109e-07	1.09562e-05	3.48184e-05	1.47841e-06	7.91597e-07	6.60645e-05	8.33283e-05	0.000129438	0.000105364	0.000106589	2.65534e-05	4.39539e-05	1.30014e-05	0	1.12876e-06	1.51459e-05	2.14166e-05	4.92093e-05	7.1601e-05	8.30918e-05
0.129909	4.10449e-08	2.88168e-06	0.000102765	4.29634e-05	3.65962e-05	0.000253027	1.89984e-05	8.85233e-05	1.73082e-05	0	1.56981e-06	2.76669e-05	3.93345e-05	4.58083e-06	6.92246e-06	1.25947e-06	3.69989e-05	7.72515e-05	5.22774e-06	0.000383023	3.82614e-05	4.0295e-05	2.00567e-05	0	1.41699e-05	0	3.67961e-05	5.40041e-05	3.8257e-05	5.77422e-05	0	2.52712e-06	3.35318e-05	5.08793e-05	1.21285e-05	1.22286e-06	0	2.32168e-07	0.000105891	6.47158e-05	0.000141419	8.54376e-05	2.834e-05	1.20372e-07	2.02163e-05
0.155117	2.60756e-07	0.000108652	0.000131865	7.94988e-05	5.85884e-05	0.000508373	3.67462e-05	0.000129281	0.000131898	4.27044e-05	4.74869e-05	3.00727e-06	3.61957e-06	0.000110738	0	1.68534e-05	0	0.00013052	2.40415e-05	0.000378471	2.42572e-05	0	3.48975e-05	0.000165788	2.06723e-05	8.9142e-05	0.000118046	0.000480897	5.45964e-06	1.74104e-05	1.41926e-05	8.44133e-05	4.56952e-05	0.00014895	8.10198e-06	6.41168e-05	4.70934e-05	3.83077e-05	0	1.69315e-06	1.48655e-05	1.79143e-05	4.64304e-05	2.95752e-05	2.19911e-05
0.180324	2.16319e-05	1.98287e-05	0.00025209	9.37211e-05	0.000165793	0.00101875	9.09069e-06	0.000263995	1.93611e-05	7.16998e-06	9.21758e-06	8.26158e-06	1.99811e-05	0	3.7227e-05	0	0.000343858	0.000216342	1.57391e-05	0.00228254	2.52586e-05	0.000127931	7.29612e-05	4.43979e-06	6.54624e-05	0.000113453	6.19021e-05	0.000153525	8.59804e-05	3.76103e-05	1.07373e-05	3.23819e-06	0.000275915	0.00014183	0.000127977	1.04666e-05	4.70934e-05	0	5.08276e-06	3.27131e-05	9.37921e-05	6.62276e-06	3.02317e-05	1.03895e-05	2.79887e-05
0.205532	1.93376e-05	0.000201486	0.000324454	0.000244874	0.000108188	0.00133939	1.28567e-05	6.70713e-05	1.94936e-05	1.33207e-05	1.29586e-05	1.21879e-05	5.81752e-07	3.34946e-05	0	1.2618e-06	4.84546e-05	0.00149499	0.00108541	0.0196137	2.44213e-05	4.42585e-05	1.41525e-05	5.42515e-05	3.8129e-06	0.000297097	0.00133668	0.00670131	1.42562e-05	0.00034417	0	8.65237e-07	0.000365781	0.000383431	0.000332591	1.40838e-06	0	2.76372e-05	3.72736e-05	6.4174e-06	1.61432e-05	5.33313e-05	3.97878e-05	9.37994e-07	6.50145e-06
0.230739	8.19088e-06	3.31772e-05	0.000647646	0.000337385	4.9574e-05	0.00433511	1.55226e-05	0.000463522	6.32849e-05	5.38138e-06	1.67309e-05	4.19876e-06	1.70861e-06	5.10876e-05	0	0.000106574	5.23446e-05	0.00827632	0.00349924	0.067588	0.000119004	3.87053e-05	4.19288e-05	2.63577e-05	2.77406e-05	0	0.00315977	0.015431	9.5328e-06	0.000158876	0	0.000154172	0.000117085	0.000130981	0.000112462	3.07461e-05	5.08609e-05	1.15155e-06	2.40661e-06	6.2082e-06	7.87942e-06	8.2127e-06	0.000103003	9.14147e-05	0.000141813
0.255947	1.76131e-05	6.20843e-05	0.000447952	0.000193819	0.000137786	0.0122797	1.80703e-05	0.00141981	6.55606e-06	6.23422e-06	0	8.74161e-05	7.36899e-05	0	1.94999e-05	0.0051226	0.000120647	0.0264649	0.0048935	0.0970729	0.00216761	5.59771e-05	1.5351e-05	0.000137081	4.28356e-05	0.000107436	0.0190695	0.0222681	0.000404551	4.24042e-05	8.7255e-05	8.84992e-06	0.000247243	0.000178785	0.000141329	1.84477e-07	3.39073e-05	0	1.87831e-05	0.000129055	0.000209386	5.45453e-05	0.000135665	1.21882e-05	3.91745e-05
0.281154	6.79052e-07	5.73086e-05	0.000990114	0.000307297	3.03985e-05	0.0167447	4.79259e-05	0.0033736	1.82775e-05	5.19947e-05	0	1.69352e-05	9.75173e-05	0	8.1545e-08	0.00703778	0.000783414	0.0440626	0.00292875	0.0988172	0.00949716	0	1.27778e-05	0.00300397	0	9.49649e-05	0.0431456	0.0162517	0.00156089	0	0	0.000211111	0.000264456	0.000260182	6.86584e-05	8.63686e-07	0	6.2507e-05	0.000114689	5.9215e-06	0.000139903	0.000125809	6.35762e-05	0.000136574	0.000208287
0.306361	9.23511e-08	0	0.00106561	0.000206059	9.55798e-05	0.0241556	0	0.00574023	0.000196501	6.55205e-05	0.000124756	0.000186614	0.000213076	0.000200607	8.04813e-07	0.0165625	0.00191702	0.0522035	0.00312132	0.0438291	0.0494225	0	8.41352e-05	0.0252871	7.04738e-06	4.48558e-05	0.0602059	0.0200748	0.00334306	0.000495144	0.000134123	7.15737e-05	0.000298995	0.000571761	0.00011356	9.10685e-05	0	3.86698e-06	4.891e-05	0.000154363	0.00018278	0.000154671	0.000107935	2.27117e-06	4.64203e-06
0.331569	1.14515e-05	0.000650826	0.00130404	0.000908159	0.000365074	0.0299136	0.000622571	0.00943126	8.18755e-06	0.000341012	0.000144866	1.76407e-05	2.80054e-05	1.69359e-05	3.82481e-05	0.0298591	0.00859972	0.0302842	0.00361687	0.0264224	0.0584152	0.000753808	0.00275413	0.082926	0.000201244	0.000105505	0.068552	0.00858743	0.00745501	0.0138982	4.15084e-05	1.24117e-05	0.000475087	0.000867559	0.000454572	2.10848e-05	0.000204072	0.000112386	0.000186791	7.71322e-06	9.02316e-05	0.00011168	5.23807e-05	7.6936e-05	0.000107711
0.356776	0	0.000662729	0.0085373	0.00560792	0.000724435	0.0275694	0.00226293	0.0103287	0.00152557	7.07884e-05	0.000296509	3.15427e-05	0.000264779	0.000331937	4.51803e-05	0.0374818	0.0244534	0.0260461	0.00523397	0.0214042	0.04226	0.00695464	0.0491112	0.178897	0.000697167	1.63526e-05	0.0617659	0.0105365	0.0245626	0.117075	7.60365e-06	0.000117241	0.00108192	0.000474819	0.000785444	0.000102772	5.18028e-06	1.23922e-05	5.48707e-05	4.91859e-05	0.000182458	2.07494e-05	2.36849e-05	2.96729e-06	6.50145e-06
0.381984	0	0.0149465	0.0365383	0.0262443	0.00116391	0.030954	0.00652346	0.0133281	0.00224959	0.000524455	0.000110423	1.7127e-05	0.00232007	3.44073e-05	0.000134954	0.0453412	0.061465	0.0276702	0.00927115	0.0142131	0.0378726	0.0532445	0.0622683	0.0932068	0.00553445	0.00300231	0.0517081	0.0112381	0.0206325	0.0747532	7.81705e-05	5.66273e-07	0.000817316	0.000985234	0.000434648	6.52837e-05	0.000254462	3.86327e-07	0.000130919	3.88577e-05	9.65268e-05	0.000102025	0.000251215	0.000124659	3.34906e-05
0.407191	0.00028474	0.0148327	0.0476742	0.0340713	0.00590297	0.0219974	0.0113519	0.0106676	0.010384	0.0049215	0.000337164	0.000450985	0.00741367	3.32e-06	0.000128405	0.0653552	0.0907192	0.0334444	0.0182057	0.0105694	0.0303167	0.040574	0.0458675	0.0731539	0.00991498	0.0185558	0.0689408	0.0135614	0.0273449	0.0760291	5.34499e-06	7.23727e-06	0.000798465	0.00161876	0.000427586	3.66857e-05	5.19598e-05	6.40783e-05	1.43241e-05	2.82191e-06	0.000202522	3.61822e-06	0.000611907	0.00010673	0.000339246
0.432399	0.00278075	0.0202426	0.0520183	0.0457287	0.0052515	0.0174243	0.0202042	0.00927966	0.0184675	0.00903687	0.000325357	0.00199748	0.0175854	0.000186203	8.75261e-05	0.027254	0.0686977	0.0295486	0.0184039	0.0121353	0.0264991	0.043588	0.0360531	0.0543461	0.0122354	0.0324476	0.0309245	0.0148554	0.0254947	0.0543194	0	0.000328713	0.00135585	0.00732252	0.000509491	5.45205e-05	1.56978e-05	0	6.02807e-05	0.000219493	0.000558772	4.68066e-07	0.000624279	0.000501929	0.000872064
0.457606	0.00822699	0.0271009	0.050439	0.0548835	0.0086966	0.0146169	0.031425	0.00850759	0.0329461	0.0327602	0.00434359	0.013038	0.0447857	0.00181368	0.000333272	0.021536	0.0709889	0.0274166	0.0201278	0.00668773	0.027215	0.0400358	0.0266058	0.0431396	0.0159852	0.0319233	0.0242312	0.0230344	0.0235381	0.039327	2.05972e-05	0.000122774	0.00370583	0.0180686	0.000330869	5.92351e-06	0.000163885	7.66153e-06	0.000544375	0.000346913	0.00114624	0.000376745	0.0025405	5.25209e-05	0.000277407
0.482814	0.00705799	0.0273073	0.0423466	0.0545246	0.00942289	0.0124965	0.0447979	0.00907557	0.0513175	0.0423109	0.0128254	0.0403498	0.0783862	0.00124427	5.82204e-05	0.0200582	0.0504955	0.0354169	0.0203188	0.00624417	0.0306307	0.0277823	0.0199025	0.0343488	0.0163754	0.0405099	0.0229379	0.0141456	0.0201364	0.0309767	0.000265475	0.000359835	0.0254963	0.039274	0.00176199	0	1.82095e-05	0.000108169	0.000169256	0.000922644	0.00030315	0.000542331	0.00830374	2.22688e-05	0.000737619
0.508021	0.00777478	0.0182007	0.0466239	0.061554	0.0106032	0.00983623	0.0515751	0.00986895	0.0656028	0.042996	0.029448	0.0257138	0.0534363	0.00213016	0.000713718	0.0182431	0.0445104	0.0204682	0.0179299	0.00581213	0.0363529	0.0292163	0.0167141	0.0262274	0.0134438	0.036243	0.0189068	0.010704	0.0303256	0.0319853	8.11471e-05	0.000314543	0.0632682	0.0274587	0.0119874	9.06744e-05	3.13956e-06	0.00027741	0.00177554	0.0024391	0.000592764	0.000340111	0.0198401	7.54029e-06	0.00327983
0.533229	0.00871315	0.0184913	0.0297218	0.0416958	0.0130049	0.011092	0.0731347	0.0105697	0.061307	0.0931786	0.0576476	0.0332172	0.0505273	0.0143693	0.00547126	0.016803	0.035197	0.0177763	0.0180397	0.00460169	0.0238872	0.0250489	0.0118977	0.0238647	0.015875	0.0357653	0.0153444	0.0104279	0.0222037	0.0396987	0.000464196	2.41627e-05	0.0784775	0.0305776	0.0141025	0.000173637	0	0.000383825	0.00185849	0.00638834	0.000861127	0.000108203	0.0339353	0	0.00633131
0.558436	0.00953083	0.0208257	0.0228653	0.0317222	0.0048497	0.00830781	0.0486664	0.00677223	0.0794628	0.0457272	0.158735	0.0360848	0.0437807	0.0495884	0.018425	0.0248263	0.0245968	0.0170755	0.0202762	0.00489327	0.0237811	0.0272582	0.0101212	0.0303764	0.0112162	0.0334311	0.0150702	0.0103425	0.0178714	0.0214377	0	0.0002848	0.0822586	0.0429675	0.0181083	0.00193693	0.000269845	0.000136747	0.0119889	0.0164254	0.0017706	0.00011381	0.0693471	0.000505478	0.0087321
0.583644	0.00980126	0.0112578	0.0197903	0.0294257	0.00557919	0.00806688	0.0373502	0.0076635	0.0462758	0.0390416	0.0593924	0.0354073	0.041751	0.0198632	0.0557399	0.0107491	0.0198655	0.0152595	0.0157746	0.00627958	0.0239331	0.02149	0.0244121	0.0155813	0.0206652	0.0309516	0.0206616	0.00888191	0.0179525	0.0157374	6.04552e-05	0.000143084	0.082736	0.0581216	0.0205512	0.00260086	0.00030234	0.001894	0.00926971	0.0225898	0.00964927	0.000606325	0.0595486	0.00425856	0.0178131
0.608851	0.00788116	0.0109123	0.0189646	0.0239889	0.00751125	0.00696581	0.034883	0.00741275	0.0322745	0.0339361	0.058138	0.0295721	0.0396601	0.0153754	0.176894	0.0095847	0.0158397	0.0144135	0.0153988	0.00387619	0.0220564	0.0394288	0.0102178	0.0133601	0.0281431	0.0508165	0.0136365	0.0166288	0.0162175	0.0147125	0.00017077	0.000218848	0.0698174	0.094493	0.0255258	0.00841151	0.0022367	0.00562511	0.0137442	0.0268096	0.0419835	0.000720683	0.0564308	0.0049838	0.0149873
0.634059	0.00769709	0.0105172	0.0173876	0.0208647	0.0103624	0.00574814	0.0317373	0.00645166	0.0237604	0.0299866	0.0424692	0.0531298	0.053123	0.0147505	0.0901256	0.00865039	0.0166347	0.0138254	0.0123296	0.00353888	0.018186	0.0162459	0.0160751	0.0122271	0.0205851	0.016576	0.0107425	0.00928031	0.0177886	0.010867	0	0.000443133	0.0796915	0.067717	0.0288136	0.0178548	0.00102687	0.0113399	0.0115211	0.032049	0.0341109	0.00203293	0.0569848	0.00930296	0.0210795
0.659266	0.0100212	0.00914347	0.0222039	0.0240727	0.0193313	0.00818905	0.0277846	0.00986813	0.0203942	0.0275646	0.0378456	0.0267229	0.0330617	0.00988509	0.0798085	0.00631987	0.00565792	0.0175052	0.0116571	0.00440103	0.0214945	0.0186458	0.0183845	0.0109015	0.0209233	0.0153779	0.0109334	0.00780828	0.0180527	0.00968162	2.34541e-05	0.00149666	0.0440078	0.0512291	0.0619479	0.0392773	0.00441736	0.0157582	0.016549	0.0239894	0.0319743	0.0108196	0.0591512	0.0176099	0.0280962
0.684474	0.00748839	0.00863158	0.0153297	0.0155182	0.0252527	0.00761036	0.025628	0.00722757	0.0166527	0.024659	0.0332925	0.0245964	0.0256102	0.0119447	0.0735294	0.00577539	0.00924483	0.011564	0.0103067	0.00407432	0.0224461	0.0203036	0.0196984	0.00921565	0.0250343	0.0156795	0.0103912	0.00410104	0.026229	0.0101118	0.000278274	0.00328499	0.0366157	0.0394046	0.0287527	0.0621981	0.00725569	0.0369089	0.026526	0.0186102	0.0273716	0.00842173	0.0778722	0.0300132	0.0382566
0.709681	0.00662859	0.0141606	0.0130903	0.0128526	0.0454064	0.00577847	0.0314316	0.00646304	0.0142212	0.0414664	0.0244607	0.0219393	0.0256009	0.0128667	0.0569379	0.0111818	0.00660584	0.0117338	0.0126901	0.00329595	0.0129259	0.0190564	0.0208093	0.00860223	0.0266011	0.0135031	0.00865879	0.00896295	0.0161399	0.010416	0.000293788	0.00339732	0.0273538	0.0309295	0.0300414	0.0687453	0.0104424	0.0309533	0.0151596	0.0164696	0.0331473	0.0116859	0.0513368	0.0423038	0.0406738
0.734888	0.00626539	0.00892644	0.0139151	0.0124313	0.0231384	0.00522606	0.0215536	0.00580327	0.0161282	0.0184868	0.0225745	0.02143	0.0223401	0.0126904	0.051134	0.00530305	0.0068025	0.010334	0.00750651	0.0058454	0.013133	0.0191076	0.02103	0.0101557	0.0275576	0.0131746	0.00753625	0.00513142	0.0158355	0.00660636	0.00348558	0.00451805	0.0252128	0.0221323	0.0288491	0.07806	0.011356	0.0241831	0.0182769	0.0156058	0.0310923	0.0136834	0.0476233	0.0963687	0.0731964
0.760096	0.00603352	0.00843351	0.0151992	0.0138062	0.0185383	0.00722386	0.0160214	0.00801993	0.0164632	0.0170462	0.048974	0.0203339	0.0211067	0.0338974	0.0415819	0.00426584	0.0065242	0.0101219	0.00761983	0.00491033	0.0128721	0.0204294	0.0348427	0.0111036	0.0253709	0.0112149	0.0122832	0.0185933	0.0105362	0.00767645	0.00272085	0.00907691	0.0246443	0.0286091	0.0265573	0.122179	0.0152071	0.0300607	0.0197751	0.0155965	0.0504002	0.0200297	0.0326136	0.0550419	0.047366
0.785303	0.00635683	0.00838517	0.0227121	0.0220474	0.00882774	0.00545894	0.0152638	0.00814602	0.0115628	0.0160931	0.0163654	0.0230454	0.0197805	0.018924	0.0363616	0.00273371	0.00692355	0.00965148	0.00495769	0.00377316	0.0111384	0.0176179	0.0283137	0.00692736	0.0279819	0.00837797	0.00691168	0.0067152	0.0151924	0.00592531	0.00784454	0.0140204	0.020601	0.0183166	0.0262212	0.0555565	0.0214215	0.0291798	0.0180862	0.0157024	0.0480607	0.0225903	0.0355598	0.0510407	0.036257
0.810511	0.00766286	0.00327975	0.0127368	0.0116029	0.0164622	0.00756923	0.0145298	0.0125608	0.0108761	0.0174084	0.0143859	0.0319081	0.0301222	0.0151182	0.0425077	0.00510854	0.00703799	0.0113653	0.00751573	0.00377375	0.0119148	0.0352841	0.0151409	0.00620139	0.0620935	0.021956	0.00820876	0.0061595	0.0132839	0.00513684	0.0118577	0.0183901	0.0147599	0.0140532	0.0432312	0.0473188	0.0528445	0.034803	0.0186821	0.0329091	0.0291643	0.0355409	0.0314457	0.0267113	0.023616
0.835718	0.00813154	0.0091344	0.0138145	0.0113907	0.0170843	0.00701033	0.0138037	0.00782561	0.00962548	0.017566	0.0136253	0.0167891	0.0152542	0.017333	0.0333864	0.00502726	0.00935237	0.0115226	0.00629771	0.00458282	0.0152634	0.0190305	0.0138215	0.00650321	0.0260514	0.00945718	0.00707568	0.00742077	0.0191996	0.00527596	0.015957	0.0216675	0.0115442	0.0143093	0.0235563	0.0438788	0.0324204	0.0382608	0.0213833	0.0239864	0.0256889	0.0433286	0.0468858	0.0398461	0.0325543
0.860926	0.013639	0.00752106	0.0126843	0.0121049	0.023161	0.00643682	0.0118438	0.00851909	0.0113271	0.0152015	0.0113288	0.0173822	0.0132707	0.0180066	0.0155477	0.00996177	0.0113971	0.00985502	0.0107554	0.00489877	0.0135543	0.0167363	0.0125223	0.0065106	0.0242027	0.00937327	0.00444497	0.00626936	0.0223235	0.00724007	0.0218776	0.0215892	0.0131752	0.0139163	0.0182135	0.0319704	0.0246641	0.0704489	0.0209649	0.0295539	0.0155483	0.0291496	0.019048	0.0318323	0.0271078
0.886133	0.0175105	0.0231885	0.0126975	0.0110126	0.0337983	0.0058665	0.0105828	0.00736277	0.0100443	0.0213235	0.0114449	0.00935022	0.00869139	0.018159	0.0141968	0.00366512	0.00597999	0.00929021	0.00620265	0.00711557	0.0104915	0.0176776	0.0108658	0.00612112	0.0201938	0.00920659	0.00834672	0.00630179	0.0105808	0.00537058	0.0264414	0.0409534	0.0126584	0.0225501	0.01189	0.0308514	0.0334208	0.048028	0.0175851	0.0229838	0.0183426	0.0297125	0.0160277	0.0662521	0.0433988
0.911341	0.0129404	0.0100461	0.0130868	0.0106986	0.0161898	0.00600268	0.0150907	0.00686299	0.00691866	0.0163329	0.010514	0.0154877	0.0109384	0.0181413	0.010611	0.00263558	0.00706437	0.00661345	0.00585605	0.00489681	0.0105783	0.0172723	0.00971611	0.00568543	0.0169223	0.00331143	0.00720874	0.00725712	0.0105197	0.00428845	0.0294143	0.0238679	0.0181782	0.0124977	0.0197796	0.024908	0.0329657	0.0406236	0.0138231	0.0213119	0.0156958	0.0185033	0.0137872	0.0204437	0.0200762
0.936548	0.0137543	0.0103927	0.011874	0.0107525	0.014956	0.00640858	0.0102455	0.00793632	0.0131777	0.0126181	0.0143351	0.0142287	0.0124165	0.0277292	0.0100584	0.00327718	0.00696618	0.0073039	0.00623484	0.00518068	0.00680777	0.0166225	0.0104453	0.00935071	0.0188965	0.012543	0.00911075	0.0065474	0.0102006	0.00456663	0.039184	0.023759	0.0110566	0.0128657	0.0225754	0.027671	0.0240649	0.037856	0.00861669	0.0251662	0.0295512	0.0276469	0.0137358	0.0192049	0.0183319
0.986963	0.0155378	0.00920038	0.0125055	0.00995321	0.0146323	0.00703446	0.00942044	0.00698951	0.0075963	0.0112866	0.0175413	0.034834	0.0130609	0.0310811	0.00989418	0.00262078	0.00665678	0.00910831	0.00596129	0.00520143	0.0107945	0.0150127	0.0230176	0.00460438	0.0144506	0.00962483	0.00748929	0.00676825	0.0106151	0.00446111	0.0353471	0.0273477	0.0100784	0.0124189	0.0288103	0.0318369	0.0185532	0.0199316	0.0118076	0.0174784	0.0120411	0.0281444	0.0106964	0.0165164	0.0156744
1.01217	0.0120864	0.00990228	0.0125158	0.0108072	0.0154868	0.0065002	0.00894604	0.00734486	0.00779628	0.00565272	0.00782181	0.0115045	0.0223376	0.0169419	0.0095843	0.00340749	0.00661531	0.0134352	0.00641926	0.00570596	0.00967891	0.0144511	0.0125503	0.00468742	0.0159194	0.0213191	0.00764465	0.00729075	0.00917725	0.00424172	0.0289021	0.0265726	0.0108699	0.012851	0.0147355	0.0170681	0.0192482	0.0296926	0.0123494	0.0364419	0.0138015	0.0668007	0.0106295	0.0145796	0.0172925
1.03738	0.0173552	0.00823772	0.0119716	0.00929592	0.0149484	0.00622344	0.00934009	0.00768879	0.00663986	0.00949863	0.00900271	0.00980546	0.00887351	0.0130729	0.00672104	0.00337056	0.00668708	0.0100155	0.00662494	0.00532538	0.0186511	0.0243718	0.010401	0.00466004	0.0347367	0.0221062	0.00523547	0.00681614	0.00937351	0.00601629	0.0284379	0.0240739	0.00967718	0.0119129	0.0125786	0.0144118	0.0398029	0.0213394	0.0145196	0.0124062	0.0137264	0.026479	0.00964818	0.0144592	0.0159163
1.06259	0.0201752	0.0116905	0.0130119	0.0103855	0.0138302	0.00693516	0.00817307	0.00775629	0.00423754	0.00946202	0.00628429	0.0093991	0.00847156	0.0129184	0.0131127	0.00329603	0.00605456	0.00905849	0.00673418	0.00579357	0.0113204	0.0139865	0.0117262	0.0027895	0.0137609	0.00946753	0.00644438	0.00737044	0.00910205	0.00650667	0.0284064	0.0235748	0.00946073	0.0121992	0.0143203	0.011146	0.0202306	0.0369633	0.0186666	0.0142119	0.0151802	0.0243317	0.00853813	0.0140092	0.015957
1.08779	0.0203499	0.0111937	0.0174173	0.0134472	0.0143749	0.00707609	0.00833928	0.00760125	0.00739636	0.0104583	0.00284082	0.0095628	0.00812263	0.00622157	0.00532919	0.00350675	0.0133244	0.00660437	0.00700762	0.0064346	0.00911712	0.0125349	0.00530419	0.00454537	0.0138699	0.00946042	0.00703226	0.0192952	0.00982675	0.00549299	0.0269024	0.029218	0.0093953	0.0121953	0.0123867	0.0106361	0.0135398	0.0141658	0.0103145	0.0119918	0.0137443	0.0239061	0.00966659	0.0136372	0.0146284
1.113	0.0499213	0.0113691	0.0129659	0.010509	0.0151649	0.00898419	0.00760815	0.0132526	0.0053888	0.02279	0.00909024	0.00855669	0.00778908	0.0227641	0.00493908	0.00336825	0.00758587	0.00857363	0.00637363	0.00577705	0.00770627	0.0104764	0.0127693	0.00440553	0.0131778	0.0109366	0.00576413	0.00870931	0.0106453	0.00535259	0.0280647	0.0338827	0.00895491	0.0121545	0.0131526	0.0121165	0.0142767	0.0128139	0.00973825	0.0124396	0.0137156	0.0259761	0.00933639	0.0125079	0.0141932
1.13821	0.025923	0.0118653	0.0115238	0.0105323	0.0158782	0.00756576	0.00726701	0.00823984	0.00346896	0.00693267	0.00591977	0.00884111	0.00814709	0.0161119	0.0050788	0.00423047	0.00851993	0.00676421	0.00635847	0.00693673	0.0095283	0.00845357	0.0105988	0.00402441	0.005094	0.0132127	0.00714008	0.00848546	0.00994967	0.00314158	0.0253552	0.0235885	0.00939448	0.0110955	0.0131522	0.0094157	0.00654552	0.00891889	0.00802792	0.0132606	0.0139086	0.0239267	0.0111346	0.0125664	0.014733
1.16342	0.0271358	0.0122257	0.0106425	0.00819064	0.0148662	0.00699189	0.00752172	0.00889248	0.0134415	0.00653774	0.0156683	0.00932377	0.00781593	0.029558	0.00241182	0.00593331	0.00700731	0.00782932	0.00719076	0.00658033	0.00835782	0.00899362	0.00899844	0.0107849	0.0122799	0.010101	0.0083568	0.00780748	0.010067	0.0082536	0.0318071	0.0243114	0.0090644	0.0122011	0.012731	0.0189161	0.0163552	0.00863215	0.0108051	0.0143204	0.013515	0.0243617	0.00931554	0.0119096	0.0149177
1.18862	0.0259734	0.0134199	0.0129212	0.0108947	0.0147635	0.00918098	0.00740462	0.0109012	0.00591711	0.0065947	0.0142418	0.00790798	0.00786625	0.0295087	0.00523402	0.00905396	0.00648151	0.00717837	0.0119553	0.00915588	0.00928026	0.0116717	0.0364826	0.00441638	0.0128509	0.00957106	0.00718366	0.00913024	0.0109216	0.00473514	0.0399281	0.0208341	0.00944836	0.0152675	0.014295	0.0099476	0.0167586	0.00867464	0.0108668	0.0132857	0.0160943	0.0245026	0.00695764	0.0133818	0.0144036
1.21383	0.0280545	0.0126523	0.0112783	0.00957265	0.0183688	0.0080089	0.00669413	0.00981331	0.00818808	0.00814156	0.00630957	0.00831604	0.00793506	0.0125332	0.00495639	0.0050994	0.00327859	0.0075351	0.00849357	0.0103308	0.00936434	0.0103283	0.0103266	0.00449097	0.013351	0.00937365	0.00600079	0.0082712	0.0238404	0.0112654	0.0262852	0.0181311	0.0129623	0.012307	0.0122974	0.00747612	0.0127509	0.00963295	0.0113229	0.0133977	0.0149108	0.0236126	0.00673545	0.021639	0.0142051
1.23904	0.0269086	0.014695	0.0113538	0.00985041	0.0202891	0.0084338	0.00669536	0.00969438	0.00561563	0.00635116	0.0062843	0.00795037	0.00705943	0.012755	0.00474653	0.00478815	0.00956536	0.0087287	0.00807561	0.00928458	0.00856358	0.0179171	0.00898048	0.00459024	0.0446001	0.0108842	0.00896126	0.00953602	0.0111353	0.00585044	0.0226721	0.0227292	0.00767326	0.0115423	0.0144364	0.00674738	0.0494344	0.00988372	0.0115179	0.0137348	0.0145197	0.0217959	0.00746079	0.0144404	0.0222918
1.26425	0.0301106	0.0319895	0.0118167	0.0104907	0.0262121	0.0086408	0.00734195	0.0114691	0.00880787	0.00592874	0.0055529	0.00839696	0.00837919	0.00985403	0.0128992	0.00521569	0.00751417	0.0083082	0.00812747	0.00830094	0.00837945	0.0163825	0.00992536	0.00462993	0.0106767	0.00944605	0.00757261	0.0103699	0.0122019	0.00724895	0.0203857	0.0195451	0.00827838	0.00986775	0.0191598	0.00605859	0.0232859	0.00924134	0.0116359	0.0143136	0.0159344	0.0237774	0.00717855	0.0117137	0.0130624
1.28945	0.0296721	0.0154278	0.00976964	0.00958033	0.0153308	0.00996001	0.00788707	0.0116902	0.0057535	0.00646264	0.00605043	0.00938529	0.0071689	0.0139634	0.00328877	0.00584613	0.00680398	0.00799728	0.00879699	0.00829121	0.00894689	0.0079602	0.00928412	0.00410028	0.0120476	0.0110243	0.00749023	0.010424	0.0107601	0.0071006	0.0145425	0.0367719	0.00729555	0.0112526	0.0177245	0.00745308	0.0168899	0.00830267	0.0110608	0.0142514	0.024711	0.0228529	0.00669007	0.0115184	0.0139174
1.31466	0.0298731	0.0157744	0.0109456	0.0110891	0.0165062	0.0111743	0.0129708	0.0131335	0.00890854	0.00645382	0.00577018	0.0118225	0.00814152	0.012366	0.00386997	0.00554119	0.0221044	0.00734861	0.00858239	0.0104619	0.00898842	0.00873343	0.0109028	0.00449718	0.0105358	0.0104286	0.00972638	0.0121252	0.0121762	0.00939029	0.0210271	0.0248586	0.00750258	0.009781	0.0144911	0.00614119	0.0134734	0.00996858	0.0135647	0.0168706	0.0162915	0.0212573	0.00675697	0.0125501	0.0127102
1.33987	0.0292097	0.0154811	0.0109252	0.00991134	0.0154183	0.0102451	0.00753435	0.011422	0.00883975	0.00574673	0.00616682	0.0174761	0.0128694	0.0132579	0.00331912	0.0058119	0.00934544	0.00849055	0.00959064	0.0100533	0.00900562	0.00774886	0.0104374	0.00417973	0.0120501	0.0102022	0.0122696	0.0111338	0.012964	0.0072215	0.0179998	0.0217117	0.00731952	0.00992096	0.012456	0.00675826	0.0132168	0.00940591	0.0137773	0.0211444	0.0179391	0.0231526	0.00642	0.0128756	0.0144548
1.36508	0.0290415	0.0175964	0.0164405	0.0145118	0.0176949	0.0158187	0.00893967	0.0202498	0.00840589	0.00685317	0.00581796	0.00885126	0.0116649	0.0142327	0.00266754	0.00693932	0.0090663	0.0117371	0.01161	0.00993373	0.00952343	0.0104213	0.0101876	0.00495492	0.0112097	0.00784653	0.00880583	0.015315	0.013057	0.00888912	0.0209635	0.0207303	0.00746714	0.0104709	0.0149103	0.00594748	0.0191881	0.00824173	0.0164489	0.0232295	0.014089	0.0421411	0.00732817	0.0126876	0.0134555
1.39028	0.0280882	0.0178119	0.0115396	0.0105369	0.0162642	0.0161942	0.00994276	0.0189632	0.00918306	0.00723086	0.00597046	0.00972032	0.00746466	0.0127548	0.00465425	0.0069744	0.00811565	0.0124303	0.0110908	0.00965885	0.0128667	0.00887988	0.0101676	0.00489788	0.00982218	0.0135507	0.00883164	0.0296101	0.0132487	0.00925253	0.0519185	0.0211788	0.00723258	0.00882022	0.0138905	0.00658124	0.0136302	0.0119601	0.0168789	0.0161515	0.0173296	0.0176134	0.00658286	0.0126751	0.013223
1.41549	0.0269314	0.0186929	0.0110669	0.0102608	0.0183987	0.0146959	0.00749117	0.0156136	0.00850029	0.00527439	0.00592092	0.00922209	0.0078864	0.0133501	0.00245043	0.00822796	0.00974211	0.0100064	0.0127651	0.012678	0.014279	0.00884956	0.0101068	0.00427569	0.0112657	0.0271042	0.0110983	0.0141931	0.0132311	0.00960309	0.0161321	0.0232167	0.00644988	0.00975575	0.0141685	0.0065835	0.0170477	0.00947105	0.0345125	0.0164264	0.0157302	0.0176055	0.00753594	0.013905	0.0144437
1.4407	0.0264544	0.0192857	0.0111035	0.0110785	0.017937	0.0178906	0.00893496	0.0180731	0.0107367	0.00833358	0.0051917	0.0112969	0.00733097	0.010486	0.00353743	0.00841589	0.011726	0.00982679	0.012879	0.011825	0.00999663	0.00879371	0.00960155	0.00537326	0.0106676	0.0159249	0.0091408	0.0157733	0.0133326	0.0107799	0.0213406	0.0205077	0.0065792	0.00879685	0.013927	0.00704043	0.0160122	0.0235998	0.017237	0.0166477	0.0159972	0.015728	0.00855578	0.0130114	0.0135073
1.46591	0.0258558	0.0210968	0.0121284	0.0104543	0.019301	0.0172137	0.00942224	0.0187671	0.0112609	0.00850776	0.00657854	0.0104789	0.00834526	0.0141036	0.00353793	0.0274773	0.0100646	0.00983619	0.0162281	0.01223	0.00972285	0.00903156	0.0100641	0.00499542	0.0115125	0.0114964	0.0115771	0.0176437	0.0142997	0.00999321	0.0174991	0.0195007	0.006278	0.0122494	0.0140603	0.00697673	0.0174707	0.0115493	0.0192669	0.0171973	0.0168425	0.0176186	0.0059163	0.0135912	0.0142906
1.49111	0.0244681	0.0203243	0.0116837	0.0107738	0.0182788	0.0239224	0.00975719	0.0208248	0.0104805	0.0257499	0.00691988	0.0114072	0.00753009	0.0159275	0.00339341	0.0119887	0.0103966	0.0115013	0.0263464	0.0127058	0.00986545	0.00894901	0.01088	0.00480787	0.0115129	0.0130072	0.00944173	0.0192218	0.0147108	0.0108873	0.0189067	0.0202381	0.00861981	0.00889321	0.0147632	0.00678531	0.0204057	0.0113137	0.017261	0.0178864	0.0163037	0.017009	0.0065921	0.0129666	0.014333
1.51632	0.0252603	0.0202483	0.0118322	0.0106035	0.0199779	0.0314911	0.010416	0.0225847	0.014213	0.0102817	0.00650016	0.0122224	0.00821734	0.0147573	0.00328485	0.0128519	0.0113675	0.0108844	0.0175815	0.0243711	0.0104265	0.00816027	0.0102086	0.00622528	0.0113029	0.00837229	0.0111827	0.0192133	0.0148576	0.0154949	0.0201641	0.0215928	0.00587399	0.00804019	0.0140067	0.00768573	0.0164924	0.0114409	0.0217219	0.0183257	0.0161521	0.0173919	0.00615362	0.0193738	0.013305
1.54153	0.0462	0.0214602	0.0108326	0.0115058	0.0215591	0.0366518	0.0114936	0.0256006	0.0192438	0.0092464	0.00851246	0.0124353	0.00803938	0.0196982	0.00268726	0.0144828	0.0110214	0.0121149	0.0192137	0.0202916	0.00996141	0.0091666	0.0117767	0.00737917	0.0128826	0.0145649	0.0107181	0.0211358	0.0273091	0.0163925	0.0187228	0.0211407	0.00548499	0.00857114	0.0147091	0.00736487	0.0205294	0.0136842	0.0237036	0.0188686	0.0160809	0.015528	0.00652054	0.0195509	0.0199441
1.56673	0.0216842	0.0215998	0.0116491	0.01124	0.0187685	0.0390565	0.0124495	0.0295125	0.0152212	0.00943361	0.0111995	0.0135216	0.00793444	0.0212981	0.0040803	0.0153008	0.0121653	0.0127714	0.021222	0.017879	0.0101099	0.0090529	0.011578	0.00924971	0.0113476	0.011763	0.0124791	0.0232626	0.0234642	0.0144778	0.0205818	0.0217195	0.00600492	0.00785371	0.0247802	0.0156479	0.0167198	0.0131165	0.0246211	0.0196078	0.0165046	0.0156187	0.00602157	0.0139463	0.0147887
1.59194	0.0203922	0.0305197	0.0120704	0.0117417	0.0373033	0.0415261	0.0131813	0.0327553	0.0147252	0.0110566	0.0249745	0.0144545	0.00786621	0.0446104	0.0035993	0.0175893	0.0113505	0.0141269	0.0247053	0.0183194	0.0109681	0.00957692	0.0408296	0.00638129	0.0112578	0.0117066	0.0116112	0.0240985	0.0166518	0.013972	0.0190377	0.0221204	0.00576525	0.00762975	0.0152392	0.00796423	0.0173884	0.0145197	0.0267857	0.0190572	0.0211357	0.0147531	0.00594232	0.0147012	0.0141522
1.61715	0.0208803	0.0430592	0.0135973	0.0110925	0.0229675	0.0360402	0.013505	0.0381207	0.0193837	0.010399	0.010166	0.0149807	0.00909793	0.0211427	0.00362176	0.0184864	0.0115598	0.013504	0.0265223	0.0189731	0.011473	0.0110752	0.0119608	0.00632007	0.0134545	0.013097	0.013102	0.0258823	0.0175538	0.015763	0.0200532	0.0217304	0.00529	0.00708692	0.0153993	0.00809485	0.0210301	0.015671	0.028307	0.0202863	0.0222285	0.0147903	0.00622797	0.0142517	0.0144822
1.64236	0.0182822	0.0250893	0.0143026	0.0132005	0.0201786	0.0406645	0.0125609	0.0477907	0.0143627	0.0117592	0.0104795	0.0236569	0.00887274	0.0225368	0.00469221	0.0218302	0.011598	0.0159892	0.0294173	0.0221384	0.0106956	0.00922157	0.0124375	0.00549307	0.0122269	0.0131241	0.0119717	0.0265809	0.0196643	0.015326	0.0207152	0.0228318	0.0049142	0.00726139	0.0158006	0.00898011	0.0215142	0.0171534	0.0282586	0.0193122	0.0161597	0.0139308	0.00572948	0.0144975	0.0124229
1.66756	0.0174829	0.0264426	0.017226	0.0147876	0.0219392	0.0448668	0.015166	0.068996	0.0192729	0.0137896	0.0106606	0.0320783	0.0100863	0.019844	0.00461098	0.0247463	0.0134601	0.0167462	0.0324767	0.0198868	0.0117922	0.0197932	0.0127977	0.00663027	0.0456727	0.0160666	0.0116971	0.0287549	0.0203986	0.0177783	0.0194697	0.0239173	0.00540702	0.00702917	0.0153212	0.00767421	0.0561374	0.0172929	0.0297859	0.0212913	0.015986	0.0127063	0.00624333	0.0148567	0.0143979
1.69277	0.017511	0.0286047	0.0127561	0.0118852	0.0211709	0.0292914	0.02662	0.0517711	0.0200187	0.015405	0.0108529	0.0186407	0.0194888	0.0220921	0.0126271	0.026777	0.0116734	0.0165938	0.036197	0.0224224	0.0124978	0.0137703	0.0118098	0.00704931	0.0121424	0.0140233	0.0161503	0.0604319	0.0218941	0.0167767	0.0211939	0.0389441	0.00496679	0.00646219	0.0168338	0.00929821	0.0269578	0.0168116	0.0330466	0.0353909	0.0170421	0.0204244	0.00561715	0.014492	0.0136127
1.71798	0.0165058	0.0267044	0.0131021	0.0133172	0.0228166	0.0270519	0.0185083	0.0437236	0.0215041	0.0166701	0.0122322	0.0203445	0.00971592	0.0283096	0.00595646	0.0317204	0.015035	0.0343473	0.0403093	0.0250582	0.0113765	0.0113599	0.0144799	0.00675029	0.0131847	0.0195577	0.0178188	0.0340441	0.0223907	0.0176279	0.0221105	0.0221113	0.00491533	0.00584012	0.016346	0.00917027	0.0241019	0.0184222	0.0338401	0.0209779	0.0168644	0.0177028	0.00638973	0.0143147	0.0131404
1.74319	0.0162393	0.0289206	0.0127386	0.0145248	0.0231119	0.0264274	0.0156261	0.0438879	0.021133	0.0163736	0.0104141	0.0215241	0.0108317	0.0244134	0.00649107	0.0352805	0.0144635	0.0208945	0.042191	0.0266463	0.0205791	0.0107406	0.014595	0.0075125	0.0145785	0.0204014	0.0143596	0.0350781	0.0227453	0.0197567	0.0182451	0.0220613	0.00445086	0.00723747	0.0154345	0.00909472	0.0266983	0.0198436	0.038531	0.0217475	0.0170178	0.0117373	0.00522772	0.014602	0.0144047
1.76839	0.0149062	0.0286715	0.0134168	0.0166811	0.0233038	0.0255459	0.0211427	0.0404697	0.0236144	0.0203658	0.0129116	0.0224136	0.0110958	0.0295574	0.00669517	0.105747	0.0344743	0.0229977	0.0478122	0.0285362	0.0151837	0.0103374	0.0154472	0.00746968	0.0131969	0.0177565	0.01386	0.0363869	0.0241873	0.0176866	0.0223896	0.0242445	0.00522189	0.00768793	0.0203361	0.0089446	0.0221745	0.022249	0.0623949	0.0233407	0.0164212	0.0115187	0.00563878	0.0137319	0.0131942
1.7936	0.0149704	0.0296197	0.0119693	0.018868	0.0232045	0.0236039	0.0222257	0.0365084	0.0251771	0.0244097	0.0128072	0.0229196	0.0109854	0.0300509	0.00507298	0.0522696	0.0144286	0.0230353	0.0857724	0.0272079	0.0121457	0.0112918	0.0147208	0.00797629	0.0153123	0.0291839	0.0157071	0.0362588	0.0242378	0.019771	0.0254162	0.021793	0.00575946	0.00521198	0.0183488	0.0100923	0.025297	0.0446814	0.0406236	0.0212817	0.015905	0.0128697	0.00507091	0.0139492	0.0134887
1.81881	0.0142918	0.0313435	0.0110847	0.0172266	0.0233347	0.0232076	0.0209927	0.0319048	0.0220558	0.0197465	0.0137406	0.0241361	0.0117792	0.0330783	0.00702216	0.051901	0.0157254	0.0252135	0.0611956	0.0320922	0.0134552	0.0127552	0.0167116	0.0071531	0.0151004	0.069945	0.0142909	0.0385717	0.0249182	0.0192062	0.0481688	0.0241994	0.00414052	0.00513921	0.0183845	0.00974373	0.0315771	0.0242309	0.0396829	0.0228179	0.0177087	0.0116738	0.00531912	0.0135932	0.0129245
