# Supplementary material for: Dissecting aggregation and seeding dynamics of α-Syn polymorphs using the phasor approach to FLIM
Source: Commun Biol. 2022 Dec 8;5:1345. doi: 10.1038/s42003-022-04289-6 (PMC9729209; doi:10.1038/s42003-022-04289-6)
Supplement: Supplementary file 7 — Supplementary Data 4 [file 42003_2022_4289_MOESM7_ESM.xlsx]

## Sheet: Figure 4B
Time [ns]	4h															8h															12h															24h
0.00387	0.0005917	0.000963447	0.0017021	0.00113916	0.000803134	4.3217e-05	0.000171621	0.000326032	0.000630106	0.00171486	0.00312773	0.000565118	0.00131665	0.00207366	0.00131118	0.00184942	0.00154232	0.00174692	0.000256699	0.000555746	0.000139528	0.000669064	0.000429231	0.000345725	0.000487368	0.00113461	0.000522924	0.000802408	0.00224495	0.00121736	0.000601534	0.000480686	0.00041491	4.89207e-05	2.12101e-05	8.62457e-05	8.74793e-05	0.000141083	7.41538e-05	0.000585874	0.000274589	0.000860897	0.000137613	5.19102e-05	2.7319e-05	0.000547398	0.000583677	0.000354751	2.58181e-05
0.02908	0.000194246	0.000286092	0.000504882	0.000629727	0.000129751	0.000137801	0.000490016	0.000979045	0.00135741	0.000605476	0.000414113	0.000284846	0.000307376	0.00040784	0.000330668	0.000680511	0.000623346	0.000604221	0.000101054	0.000251665	0.000394283	0.00144386	0.000917598	0.000729757	4.61086e-05	0.000299703	0.000165778	0.000236319	0.000579929	0.000325413	0.000154919	0.000396953	0.000124551	2.89516e-05	8.28769e-06	0.000184496	0.000192391	0.00024238	0.000153294	0.000232639	7.37764e-05	0.000217824	5.80734e-05	1.8597e-05	3.42179e-05	0.000147315	0.000142216	0.000126133	1.61465e-05
0.05429	0.00080447	0.0010429	0.00159485	0.000777538	0.000687039	0.000223562	0.000544054	0.00122009	0.00224244	0.000675898	0.000829732	0.000383559	0.000521723	0.000626548	0.000528259	0.00174343	0.00154115	0.00189023	0.000196787	0.000311129	0.000523468	0.00143427	0.00141151	0.00115268	0.000236379	0.000477167	0.000270312	0.000375141	0.000854356	0.000509495	0.000691605	0.0002865	0.000476755	2.62575e-05	1.47115e-05	0.000417211	0.000340219	0.000561552	0.000389992	0.000314426	0.000103169	0.000319606	8.84018e-05	4.91437e-05	1.9515e-05	0.00058203	0.000655735	0.000443384	2.12214e-05
0.07949	0.00158333	0.00136586	0.00201455	0.00268573	0.000398263	0.000235323	0.00224576	0.00473822	0.00599298	0.00408064	0.00276484	0.00108552	0.00139194	0.00196885	0.00126893	0.002096	0.00188307	0.00268167	0.00015898	0.00173185	0.00177752	0.00430407	0.00315339	0.00249003	0.000133512	0.00129112	0.000695004	0.000964026	0.00265858	0.00137697	0.00107798	0.000298861	0.00067052	5.39001e-05	4.26951e-05	0.00104514	0.000796631	0.00114861	0.00100378	0.00165808	0.000387269	0.00101786	0.000449215	7.72504e-05	3.0855e-05	0.000727132	0.000810103	0.000654874	1.61653e-05
0.1047	0.000511673	0.000569276	0.000848971	0.000774642	0.00226797	0.000342916	0.000617335	0.00143742	0.00252719	0.000877355	0.00310716	0.00236122	0.0018554	0.00241501	0.00152473	0.00103117	0.00103078	0.00110958	0.000693031	0.000406825	0.00051158	0.00201331	0.00175607	0.00138065	0.00110076	0.00182834	0.00117494	0.00148517	0.00398242	0.00197305	0.000382879	0.000676719	0.000258815	1.50928e-05	2.96416e-05	0.000274385	0.000304559	0.000443543	0.000243221	0.000431994	0.000598717	0.00146553	0.000119776	6.72386e-05	7.29356e-05	0.000303167	0.000331123	0.00026974	3.60515e-05
0.12991	0.00102098	0.000966536	0.00138503	0.00192961	0.000924199	0.000416564	0.00100101	0.00205214	0.00349727	0.00188981	0.00137816	0.00101875	0.000831341	0.00112023	0.000826299	0.00121431	0.00131919	0.00179981	0.000475721	0.000995433	0.000741414	0.00264448	0.00239184	0.00176333	0.000224464	0.000836849	0.00051082	0.000740686	0.00168468	0.000926805	0.000724937	0.00125945	0.000431472	0.000117108	4.58625e-05	0.000393538	0.000362936	0.000629751	0.000280753	0.00104695	0.000229143	0.000713254	0.000299505	9.27492e-05	9.99902e-05	0.000453387	0.000509059	0.000430271	8.6846e-05
0.15512	0.00143529	0.00199047	0.00315666	0.00159056	0.00131224	0.00074257	0.00187515	0.0038028	0.00633877	0.00158809	0.00167787	0.00217165	0.0014661	0.00148528	0.00107382	0.00325647	0.00300498	0.00388593	0.000914432	0.000985398	0.0016029	0.00366918	0.00384468	0.00303061	0.000393826	0.00140419	0.000993188	0.00118817	0.00294714	0.00151404	0.00141238	0.000999406	0.000885827	0.00012328	8.50659e-05	0.00110497	0.000858078	0.00142092	0.000987954	0.00105187	0.000477248	0.00111387	0.000287698	0.00025929	0.000149065	0.00118485	0.00134935	0.000854125	9.99012e-05
0.18032	0.000840293	0.00100266	0.00149103	0.00399138	0.00178054	0.00108404	0.00254747	0.00483525	0.00926495	0.00537935	0.0051799	0.00272638	0.00291704	0.00362928	0.00238383	0.00104665	0.00116512	0.00197766	0.000566446	0.00266858	0.0021876	0.00441847	0.00554375	0.00463022	0.000687135	0.00258009	0.00163668	0.00209108	0.00565223	0.00290637	0.000665183	0.00125947	0.000440367	0.000101983	6.7359e-05	0.00169008	0.00141595	0.00254833	0.00150244	0.00270759	0.000824737	0.00212669	0.000723463	0.000189649	0.000127672	0.000479678	0.000535133	0.000404502	0.000141405
0.20553	0.00175665	0.00193164	0.00245414	0.00206365	0.00228813	0.000846904	0.00126125	0.00292732	0.00707874	0.00183757	0.00158254	0.00231749	0.00163819	0.00152481	0.000936334	0.00227814	0.00239056	0.00357528	0.00182505	0.00127054	0.00109773	0.00310088	0.00356908	0.00303073	0.00052315	0.00152405	0.000952463	0.00134501	0.00314125	0.00173688	0.00146823	0.00149038	0.00098685	0.000254088	7.79993e-05	0.000954065	0.000805157	0.00148186	0.000691794	0.00127131	0.000460063	0.00135592	0.000403276	0.000219926	0.000259706	0.0010642	0.00119021	0.000808876	0.00014804
0.23074	0.00314371	0.00248332	0.00306306	0.00287347	0.00255424	0.000975093	0.00181062	0.00364276	0.00966955	0.00308729	0.00294293	0.00380519	0.00285243	0.00260045	0.00193375	0.00235333	0.00263295	0.00453563	0.00128007	0.00184436	0.00178475	0.00397691	0.00537686	0.00482739	0.00190109	0.00274147	0.00183922	0.00247319	0.00568105	0.00305003	0.00212864	0.00240524	0.00112935	4.92542e-05	5.16715e-05	0.0018776	0.00127085	0.00234449	0.00109642	0.00193609	0.000936552	0.00228836	0.000529157	0.000257916	0.000117622	0.00138081	0.00149626	0.0012476	0.000109556
0.25595	0.0030177	0.00335889	0.00470857	0.00309804	0.00200894	0.00146196	0.00337582	0.00628303	0.0148791	0.00284035	0.00278677	0.00515766	0.00342223	0.00355308	0.00240601	0.00423198	0.00454661	0.00642783	0.00116424	0.00201797	0.00298929	0.00575268	0.00742571	0.00654352	0.000735538	0.00379662	0.0021775	0.0036583	0.00730997	0.00429405	0.00277634	0.00595331	0.00156699	0.000288733	0.000224527	0.00273487	0.00206551	0.00337343	0.00190502	0.00198837	0.00111359	0.00409163	0.000618191	0.000677645	0.000125744	0.00256552	0.00250814	0.00166608	9.73226e-05
0.28115	0.00290114	0.00307592	0.00417034	0.00662532	0.00284727	0.00175446	0.00203672	0.00388886	0.0126234	0.00725194	0.00606878	0.00522441	0.00453134	0.00572872	0.00361687	0.00247851	0.00330338	0.00556552	0.00299685	0.00481354	0.00214154	0.00400114	0.00669188	0.00650932	0.000939962	0.00467775	0.00271451	0.00451858	0.0097429	0.00555883	0.00269508	0.00907848	0.00136454	0.000193189	0.000212219	0.00284314	0.00214909	0.003867	0.00123939	0.00577346	0.0014828	0.00536183	0.0013623	0.000761784	0.000674039	0.00188471	0.00238174	0.00167308	0.000454117
0.30636	0.00360885	0.0040424	0.00550101	0.00534918	0.00369568	0.00260925	0.00359849	0.00616705	0.0192055	0.0045278	0.00310219	0.00583222	0.00415967	0.00427378	0.00329528	0.00356139	0.00472826	0.00773965	0.00472559	0.00350053	0.00376459	0.00705466	0.0102363	0.0104109	0.000871949	0.00451951	0.00254499	0.00502239	0.0089151	0.00900416	0.00411779	0.00951643	0.00183816	0.000259521	0.000406529	0.00505093	0.00330015	0.00652457	0.00251642	0.0041216	0.00130512	0.00769335	0.00105338	0.00118126	0.0011001	0.00359305	0.00366003	0.00277401	0.000563484
0.33157	0.00432889	0.00519161	0.00608828	0.00607665	0.00693211	0.00230726	0.00485664	0.00788131	0.0271471	0.0063921	0.0053718	0.00622021	0.00491074	0.0061915	0.00436583	0.00398391	0.00690383	0.00889391	0.00207499	0.00441691	0.00522991	0.0097316	0.0170893	0.0171052	0.00149704	0.00731753	0.00303869	0.00721291	0.0128947	0.0358041	0.0051524	0.0153057	0.00225943	0.000147691	0.0001155	0.0100135	0.00876672	0.0138839	0.00615057	0.00627729	0.00165597	0.0156096	0.00122994	0.000707063	0.000300038	0.00432089	0.00641218	0.00485692	0.000575958
0.35678	0.0145105	0.00927032	0.0159622	0.00804849	0.00569514	0.00347964	0.00576201	0.0111198	0.0267597	0.00667047	0.00509436	0.00758185	0.00747264	0.00575641	0.00819811	0.0139475	0.0186405	0.0157288	0.00407079	0.00505591	0.00633465	0.0124557	0.0160837	0.0202179	0.0030351	0.0177414	0.00378165	0.0130574	0.0152537	0.0736672	0.0156028	0.0272874	0.00509063	0.000662645	0.000189829	0.0143048	0.0143641	0.0197925	0.00643784	0.00795137	0.00203986	0.0291418	0.00143275	0.000918997	0.000629843	0.00790874	0.0158392	0.0227419	0.000296205
0.38198	0.0133168	0.0109751	0.0195795	0.0117043	0.00711392	0.00376802	0.0057838	0.011992	0.0335144	0.011309	0.0185919	0.0126196	0.0262894	0.0448291	0.0602452	0.0273326	0.0301032	0.0179138	0.00511251	0.00755385	0.00632118	0.0166912	0.023288	0.0327557	0.00218129	0.071476	0.00684344	0.0921969	0.0296165	0.112053	0.0194262	0.0299598	0.00784968	0.000782318	0.000219671	0.0213522	0.0407573	0.039894	0.0102362	0.0134577	0.00362125	0.0597553	0.00202363	0.0011793	0.0008014	0.00853637	0.0196813	0.0272343	0.000328145
0.40719	0.0138677	0.0141843	0.0379264	0.0132463	0.00792299	0.00401394	0.00731189	0.0331171	0.0507236	0.0200049	0.0259077	0.0122062	0.0777765	0.10784	0.133931	0.0606472	0.0442676	0.0241926	0.00495381	0.00878671	0.00781626	0.0406049	0.0409539	0.0532962	0.00247572	0.113313	0.00810766	0.177198	0.0386166	0.0773349	0.0292083	0.0388893	0.0117616	0.00082107	0.00057699	0.0408483	0.0819894	0.0692156	0.0204136	0.0163702	0.00350228	0.0675782	0.00250525	0.00211433	0.000914295	0.00864216	0.0210663	0.0297837	0.000596774
0.4324	0.0154119	0.0223938	0.0844307	0.0243648	0.010485	0.00585946	0.00908326	0.0808949	0.0682811	0.0523257	0.0689625	0.013077	0.15592	0.173572	0.17437	0.120574	0.069443	0.0378501	0.0106142	0.0140445	0.00876472	0.0853241	0.0536338	0.0660744	0.00313886	0.129824	0.0112822	0.197836	0.0382223	0.0641577	0.0429288	0.0221861	0.0185295	0.000675483	0.00122	0.0564792	0.108735	0.087055	0.0309623	0.0422161	0.00425578	0.0589953	0.0066507	0.00612697	0.00309074	0.0110416	0.0230285	0.0299965	0.00119861
0.45761	0.0209703	0.0333831	0.161307	0.0270531	0.0102567	0.0110971	0.0156967	0.218639	0.125641	0.052104	0.112724	0.0152178	0.185091	0.162205	0.162976	0.125765	0.0827314	0.0467116	0.0106621	0.0127194	0.0128463	0.1515	0.0586336	0.0755421	0.00370934	0.110385	0.0204535	0.145082	0.0405682	0.0584092	0.0534401	0.0233605	0.0300448	0.000740974	0.000600117	0.0591322	0.1072	0.0969307	0.0391446	0.0504089	0.00538908	0.0485867	0.00889566	0.00482206	0.0026801	0.0111456	0.0226318	0.0242334	0.00250482
0.48281	0.0275813	0.039052	0.17199	0.0487958	0.0200353	0.0087922	0.0187911	0.193434	0.113319	0.0815886	0.16085	0.0168911	0.138541	0.11326	0.122156	0.0970215	0.0935024	0.052542	0.0146622	0.0185334	0.0133056	0.115056	0.0351863	0.0484971	0.00517343	0.0790328	0.0418336	0.0888414	0.038388	0.0587836	0.0485106	0.0237149	0.0299623	0.000794996	0.000725554	0.0446978	0.0528031	0.0618114	0.033262	0.0794158	0.00718057	0.0370447	0.0217457	0.00761101	0.00337273	0.00860835	0.0149881	0.0179052	0.00186374
0.50802	0.0808914	0.0480749	0.167257	0.0721188	0.0264018	0.0116823	0.0261782	0.129763	0.0802888	0.0945505	0.139612	0.0178553	0.0903739	0.0671639	0.0769482	0.0744803	0.106551	0.0567312	0.0196887	0.0293158	0.0146718	0.0731686	0.0214047	0.0345878	0.00531086	0.0497425	0.0838192	0.0484045	0.0353628	0.0597837	0.0536939	0.0260357	0.0386543	0.00114848	0.00100719	0.0355749	0.0280121	0.0434408	0.0278317	0.100811	0.00883871	0.028861	0.0432806	0.0106534	0.00470783	0.010365	0.0175269	0.0223419	0.00353654
0.53323	0.0437222	0.0351426	0.0671893	0.0712858	0.0242361	0.0144852	0.0463021	0.0727458	0.0543745	0.0882529	0.125914	0.0233187	0.0683618	0.0511388	0.0564304	0.031086	0.0780232	0.0321768	0.0359707	0.0610143	0.0163197	0.0443744	0.0180159	0.0288107	0.0110894	0.0432765	0.154671	0.037088	0.0393713	0.0786491	0.0260573	0.0431513	0.0265655	0.00152657	0.0011619	0.0330784	0.0210689	0.0330244	0.0283442	0.0965543	0.0166945	0.0321171	0.0852718	0.0154244	0.00947585	0.00720868	0.00990018	0.0121711	0.00518067
0.55844	0.0464737	0.0358496	0.0461712	0.0844394	0.0303636	0.0155036	0.0911728	0.0366431	0.0345145	0.0813207	0.0516274	0.0182258	0.0321495	0.0178296	0.0257742	0.0236967	0.0690243	0.0240364	0.0483856	0.109578	0.0186079	0.026917	0.0174263	0.0261769	0.0101701	0.0191117	0.10259	0.0146192	0.0229324	0.0546908	0.0243056	0.0328586	0.0264722	0.00331721	0.0121166	0.0296486	0.0174375	0.0256288	0.0272631	0.0956481	0.0170751	0.0202387	0.162479	0.037856	0.0142856	0.00790733	0.0106465	0.0118603	0.0068647
0.58364	0.0430995	0.0318873	0.02661	0.0566041	0.0346755	0.0290872	0.117508	0.0198475	0.0232442	0.0519322	0.0368553	0.0189397	0.0223045	0.0142663	0.0161053	0.019409	0.0549767	0.0188572	0.0840354	0.102411	0.0188738	0.0184691	0.0140265	0.0239145	0.0166951	0.0149126	0.0694974	0.0118094	0.024739	0.0488091	0.0196569	0.0332667	0.0258487	0.0032676	0.0102555	0.027639	0.0142641	0.0221502	0.0242783	0.052186	0.0233817	0.0199641	0.122336	0.0338284	0.031506	0.00713737	0.00972449	0.00930575	0.0176877
0.60885	0.0360754	0.028811	0.0187019	0.0481944	0.0391596	0.0375895	0.155762	0.0148825	0.0214654	0.0358965	0.0188463	0.0196641	0.0142031	0.011674	0.0109481	0.0188231	0.046954	0.0173163	0.0682843	0.0865224	0.0271482	0.0195869	0.0186037	0.0300962	0.023921	0.0117555	0.04561	0.00968515	0.0194758	0.03802	0.0189521	0.0270759	0.0282001	0.00393188	0.0162999	0.0299403	0.0178899	0.0248819	0.0316079	0.039028	0.0282543	0.01681	0.103249	0.0433304	0.0309984	0.00748562	0.00899508	0.00938193	0.0179277
0.63406	0.0552357	0.0312491	0.020706	0.0361217	0.0416262	0.0417188	0.0854607	0.0063583	0.0128751	0.0231703	0.0145623	0.0189217	0.0113978	0.0090142	0.00785427	0.0282895	0.0537038	0.0201789	0.0616446	0.064223	0.0192729	0.0103059	0.0124609	0.0218084	0.044428	0.0097826	0.03113	0.00753406	0.0185205	0.0263337	0.0266336	0.0365424	0.0373896	0.00604175	0.0154598	0.022033	0.0116111	0.0175405	0.0189258	0.0270153	0.034303	0.0150005	0.0683876	0.0374982	0.032741	0.00903029	0.0103222	0.0132367	0.0191941
0.65927	0.0288033	0.0220777	0.0123618	0.0425964	0.0661944	0.043683	0.0512661	0.0073528	0.0119263	0.0212143	0.0143853	0.0291566	0.0113267	0.0111009	0.00929664	0.0194458	0.0284365	0.0165179	0.0518217	0.0586413	0.0208671	0.0119929	0.0143094	0.0204308	0.066323	0.0105904	0.0328838	0.00886559	0.0228918	0.0279207	0.0185344	0.0329553	0.0265679	0.00906707	0.0374142	0.0202663	0.0105786	0.0169688	0.0215275	0.0318168	0.0718288	0.0169103	0.0623215	0.0549035	0.0495398	0.00820542	0.00881791	0.00987217	0.0164303
0.68447	0.0226774	0.0162683	0.0081095	0.0464312	0.0502612	0.0483931	0.0256966	0.00507648	0.00888288	0.0189486	0.00969798	0.0223769	0.00773152	0.00761116	0.00575272	0.0181779	0.024452	0.0140657	0.0495953	0.0565223	0.0197466	0.00989853	0.012545	0.0204404	0.0890399	0.00730796	0.0203901	0.00533344	0.0177914	0.0153089	0.017442	0.0527457	0.0244853	0.0141361	0.0782786	0.0198337	0.0102222	0.0141622	0.0173603	0.0284236	0.0852368	0.0117931	0.0588078	0.0738112	0.0619815	0.00715794	0.00754889	0.0088874	0.0246841
0.70968	0.0139493	0.0134549	0.0061736	0.0451258	0.0443022	0.0459469	0.0162759	0.00412694	0.00835945	0.020864	0.00784682	0.0204151	0.00590112	0.00569371	0.00411618	0.0150725	0.015759	0.0127922	0.062753	0.0522441	0.0191796	0.0092344	0.0122724	0.017716	0.139601	0.00653309	0.0192614	0.00437953	0.0149985	0.0105871	0.0126474	0.0264996	0.0199811	0.02094	0.103044	0.0172154	0.00889213	0.0137629	0.0172046	0.029699	0.105666	0.0103548	0.0501709	0.0793562	0.109944	0.00596195	0.00678196	0.00715826	0.0253722
0.73489	0.0222145	0.0152917	0.00831212	0.0293093	0.0338789	0.0547666	0.0152819	0.00432213	0.0101517	0.0102112	0.00545073	0.0150873	0.00482351	0.0044104	0.00311304	0.016897	0.01515	0.0157537	0.033143	0.0326087	0.0266174	0.0109515	0.0169602	0.0241978	0.0890157	0.00528272	0.0142181	0.00344981	0.0116753	0.00655106	0.0178986	0.0225186	0.0226174	0.0523144	0.0623756	0.0226837	0.0117447	0.0183541	0.0219566	0.0196391	0.0968494	0.00760176	0.0273127	0.0508522	0.0575126	0.00866743	0.00892688	0.00935769	0.0773478
0.7601	0.0274541	0.0154027	0.00670747	0.0245576	0.0408328	0.037805	0.00852001	0.0038938	0.00787221	0.0127696	0.00765311	0.0204481	0.00574464	0.00581964	0.00410159	0.0205408	0.0129567	0.013541	0.0284179	0.0296618	0.0202701	0.00860001	0.0119565	0.0166232	0.0760578	0.00633852	0.0164883	0.00443008	0.0153105	0.00877788	0.0196196	0.0205853	0.0231486	0.0479292	0.0581427	0.0165538	0.00826659	0.0140627	0.0158644	0.0189316	0.0889942	0.0097498	0.0222596	0.0483171	0.0453561	0.00795365	0.00838087	0.011911	0.0487263
0.7853	0.0336682	0.0190475	0.00793988	0.0218486	0.0349099	0.0331091	0.00567004	0.00286905	0.00629182	0.0118654	0.00672754	0.0210812	0.00449671	0.00595185	0.00382324	0.0231306	0.0133607	0.0170246	0.0269425	0.0249153	0.0196695	0.00851723	0.0111762	0.017112	0.054201	0.0060682	0.014945	0.00376159	0.0161585	0.00855706	0.0230299	0.0187373	0.0260083	0.056276	0.0508929	0.0154446	0.00745733	0.0136318	0.0137135	0.0156529	0.0739278	0.00945173	0.0183734	0.0428138	0.0452794	0.0102528	0.0104371	0.0133947	0.0564602
0.81051	0.0146503	0.0148236	0.00512715	0.0184009	0.0560086	0.0283145	0.00442913	0.00263891	0.00502963	0.00975742	0.00754676	0.0240815	0.00506883	0.00690237	0.00419351	0.0153943	0.00719652	0.0123608	0.0234904	0.0219649	0.0165287	0.00558429	0.00977583	0.0128099	0.0494237	0.00674328	0.0160416	0.00425448	0.0204796	0.00969966	0.0123567	0.0154675	0.017404	0.0521908	0.046852	0.0117764	0.00568417	0.010454	0.0104099	0.0130852	0.0569581	0.0116665	0.0153347	0.0396656	0.0367039	0.00788287	0.0075401	0.0102205	0.048147
0.83572	0.0154046	0.014309	0.00459907	0.0175916	0.0293792	0.027752	0.0048902	0.00392786	0.00767027	0.0102596	0.00555914	0.0163157	0.00340073	0.00383624	0.00236944	0.0128766	0.00738778	0.013782	0.0209184	0.0200805	0.0185088	0.00789951	0.0136273	0.0154032	0.0426548	0.00465213	0.0112378	0.00285309	0.0134926	0.00538877	0.0139757	0.0162919	0.0156787	0.0458435	0.0444869	0.0145396	0.00776932	0.0143451	0.0146102	0.0122437	0.0265314	0.00733617	0.0133392	0.0339085	0.0346101	0.00849415	0.00870482	0.00898453	0.0425236
0.86093	0.0139794	0.0112308	0.00372059	0.0158133	0.0278988	0.0356253	0.00412974	0.00255906	0.00573165	0.0101409	0.00617569	0.0149579	0.00352159	0.00426331	0.00293137	0.0116283	0.00594182	0.0164725	0.0194825	0.0171847	0.021187	0.00817329	0.0139434	0.019624	0.049026	0.00452835	0.0100181	0.00319323	0.0131429	0.00613994	0.0128417	0.0146558	0.0154871	0.0545631	0.0399553	0.0156129	0.00753708	0.017593	0.0166002	0.0130884	0.017034	0.00717875	0.0120485	0.0304184	0.031043	0.0079398	0.0093754	0.008787	0.0378497
0.88613	0.0135922	0.0119442	0.00374844	0.0139775	0.0258319	0.0234034	0.00546497	0.00330447	0.00714865	0.00865834	0.00474406	0.0149119	0.00318863	0.00373781	0.00232401	0.00991749	0.00501221	0.0144816	0.019221	0.0144992	0.0246198	0.009412	0.0197409	0.0216447	0.0287616	0.00406497	0.00958078	0.00264092	0.0123641	0.00519228	0.0120343	0.0140372	0.016391	0.046793	0.0381657	0.0175681	0.00872322	0.0196789	0.0205398	0.010215	0.0145853	0.00689016	0.00998504	0.0285	0.0272811	0.00814416	0.00948286	0.00912258	0.0316332
0.91134	0.0133209	0.0120252	0.00337439	0.0134775	0.0230415	0.0210621	0.00357335	0.00259014	0.00495675	0.00637665	0.00505966	0.0134945	0.00285312	0.00355592	0.00229302	0.00863005	0.00481649	0.0140231	0.0175945	0.0129627	0.015398	0.0066315	0.012655	0.0152168	0.0186987	0.0036438	0.00857529	0.00250643	0.0114249	0.00519651	0.0119705	0.0133547	0.0157248	0.0767959	0.034525	0.0119901	0.00579361	0.0137949	0.0142468	0.00952768	0.012812	0.00673753	0.00819988	0.0257738	0.0262622	0.00837253	0.0101343	0.00915381	0.0276014
0.93655	0.0139428	0.011301	0.0037758	0.0120637	0.0204244	0.0207252	0.00404333	0.0032689	0.00623886	0.00779603	0.00430365	0.0135619	0.00285937	0.0031918	0.00210431	0.00846163	0.00535003	0.0157552	0.0165049	0.0105868	0.0157849	0.00682466	0.0128231	0.0131524	0.01285	0.00378156	0.00768607	0.00244711	0.0119051	0.00432637	0.0117955	0.0147722	0.0136848	0.0390367	0.0308289	0.0114146	0.0057609	0.0130696	0.0151609	0.00803936	0.0117754	0.00635234	0.00688577	0.0231175	0.022885	0.00876449	0.0100083	0.00949831	0.0268746
0.98696	0.0123585	0.0119291	0.00282853	0.011476	0.0178827	0.0203825	0.00361946	0.00205331	0.00488559	0.00868925	0.00549235	0.0141083	0.00294618	0.00375538	0.00253174	0.00689432	0.00393466	0.0154556	0.0152351	0.0100918	0.0144865	0.00634483	0.0139833	0.0126227	0.0122847	0.00379042	0.00765144	0.00258827	0.0123121	0.00406533	0.0116975	0.0238054	0.0141546	0.0347955	0.0269657	0.0116204	0.00625728	0.0133135	0.0135963	0.00948276	0.0115544	0.00678885	0.00673578	0.0222719	0.0217412	0.00848928	0.00973684	0.00962464	0.0246315
1.01217	0.0121793	0.010433	0.00254605	0.0142013	0.0155676	0.0197566	0.00450681	0.00243039	0.00491937	0.00904599	0.00403592	0.0141901	0.00274257	0.00298652	0.00215017	0.00691811	0.00383978	0.0153417	0.0184183	0.0105724	0.0149771	0.00643567	0.0128217	0.0133875	0.00967817	0.00366187	0.00706574	0.00214311	0.0108861	0.00335711	0.0113317	0.014431	0.0127848	0.030345	0.0469879	0.0109936	0.00578065	0.0127807	0.0137362	0.00968311	0.0105001	0.00568325	0.00759013	0.0289539	0.0308452	0.00848603	0.00908538	0.0094506	0.0265812
1.03738	0.0108359	0.0110202	0.00330782	0.00910401	0.0173289	0.0188988	0.00406967	0.00210561	0.00474726	0.00714101	0.00366984	0.0133018	0.00270211	0.00338465	0.00198571	0.00564237	0.00341601	0.0146123	0.0134535	0.00648598	0.0138866	0.00650409	0.0130749	0.0117605	0.00814227	0.00389671	0.00667191	0.00221676	0.00999593	0.00321838	0.00994127	0.0127614	0.0127625	0.0288714	0.0194711	0.0108124	0.00589058	0.0119909	0.0129827	0.00625968	0.0100033	0.00577893	0.00394015	0.0162838	0.0160384	0.00920224	0.0100127	0.010507	0.0277483
1.06259	0.0123879	0.0112702	0.00337904	0.00816041	0.0143783	0.0184524	0.00766019	0.00322759	0.0058902	0.00656543	0.00314072	0.0127459	0.00226971	0.00315348	0.00195389	0.00636191	0.00415048	0.0136535	0.0123923	0.00538719	0.0120517	0.00658468	0.0136695	0.0124552	0.0069146	0.00349795	0.00609513	0.00212443	0.00972899	0.00277329	0.0102425	0.0130807	0.0136914	0.0251652	0.016901	0.0104812	0.00661745	0.0123967	0.0141278	0.0053476	0.00899814	0.00583195	0.00372936	0.0139023	0.0166009	0.00983383	0.0108387	0.0103466	0.033974
1.08779	0.028091	0.0157026	0.00410933	0.00863078	0.0130035	0.0171123	0.0060238	0.00209139	0.00456432	0.00916208	0.00446172	0.0132484	0.00281563	0.00360745	0.00207088	0.00848912	0.00489034	0.0197128	0.0106805	0.00609161	0.0133125	0.00650972	0.0126025	0.0116172	0.00629478	0.00388779	0.00631133	0.00253741	0.011294	0.0029519	0.0177859	0.0135215	0.0226096	0.0236876	0.016938	0.00995757	0.00600339	0.0112331	0.0135406	0.00748537	0.00833517	0.00592285	0.00363318	0.0130703	0.0141713	0.0131059	0.0113659	0.0186382	0.021605
1.113	0.0121319	0.0106969	0.00220145	0.00663456	0.0118722	0.0159905	0.00595915	0.00270714	0.0050314	0.00734506	0.00452083	0.0252632	0.00329889	0.00509506	0.00311009	0.00551567	0.00338528	0.0137105	0.0117077	0.00493105	0.0136712	0.0067564	0.0145465	0.0119596	0.00576045	0.00590706	0.0102315	0.00327582	0.0173863	0.00351211	0.0102461	0.0130025	0.0144538	0.0230058	0.013348	0.0105027	0.00631301	0.0104708	0.0139889	0.00530963	0.0108216	0.00843198	0.00262806	0.0118325	0.014157	0.00993317	0.00805622	0.0114203	0.0205192
1.13821	0.0107402	0.0126866	0.00191057	0.00678018	0.0121265	0.0155922	0.00554012	0.00208433	0.00477084	0.005371	0.00367965	0.0141966	0.00239809	0.00310732	0.00204868	0.00436145	0.00241666	0.00933135	0.00977733	0.00443632	0.0143234	0.0067735	0.0131993	0.0119176	0.00522711	0.00455688	0.00785335	0.00217258	0.0100783	0.00242159	0.0092861	0.0122752	0.0130745	0.0208212	0.0124898	0.01002	0.00592949	0.0109217	0.0137662	0.00566311	0.00720568	0.00550179	0.00243356	0.0109224	0.0126748	0.0106468	0.00823678	0.0105553	0.0206746
1.16342	0.0101904	0.0138559	0.0024336	0.00658497	0.0158794	0.0178673	0.00567862	0.00328505	0.00581006	0.00590398	0.00317858	0.0135231	0.00242049	0.00287986	0.00172215	0.00562323	0.00338166	0.0121876	0.00953658	0.00383907	0.0163029	0.00771912	0.0139622	0.0114274	0.00565586	0.00384357	0.00681201	0.00227465	0.0105166	0.0021782	0.0106936	0.0129443	0.0141403	0.0189454	0.0125343	0.0103805	0.00693177	0.011237	0.0132222	0.00465491	0.00681194	0.00560939	0.00222107	0.0106021	0.0123503	0.0135916	0.0100293	0.0125134	0.0195364
1.18862	0.0102806	0.0122385	0.00174343	0.00598097	0.00887765	0.0180667	0.0088995	0.00286079	0.00692339	0.00661781	0.00427254	0.0145396	0.00279748	0.003844	0.00224705	0.00423249	0.00236938	0.0108258	0.00980257	0.00419878	0.0284075	0.0109267	0.0230318	0.0189731	0.00413262	0.00500843	0.00754988	0.0025524	0.0130693	0.00234587	0.0105557	0.0137478	0.0141799	0.0182176	0.0104007	0.0145504	0.0115398	0.0167577	0.0241528	0.00521467	0.00686324	0.00567306	0.00199389	0.00901378	0.0120974	0.0150013	0.0105439	0.0126043	0.0189434
1.21383	0.0124815	0.0150768	0.00193738	0.00584543	0.00908941	0.0143623	0.00600927	0.0027902	0.00452413	0.00629267	0.00296473	0.0147648	0.00228605	0.00325149	0.00212374	0.00474021	0.00274242	0.0113853	0.00770863	0.00385333	0.0194447	0.00741476	0.0147033	0.0103664	0.00510946	0.00370762	0.00737861	0.00196374	0.0140703	0.00181493	0.0102339	0.013126	0.0143053	0.0162359	0.00972604	0.00971695	0.00754229	0.0103763	0.0169043	0.00470438	0.00577766	0.00536656	0.00198403	0.00937905	0.010869	0.018373	0.0105587	0.0136033	0.0171294
1.23904	0.0103175	0.0145128	0.0019014	0.00526235	0.00698068	0.0125763	0.00719074	0.0022326	0.0042258	0.00749567	0.00358913	0.0152294	0.00244568	0.00348516	0.00221152	0.00487571	0.00214784	0.00982068	0.00837163	0.00288356	0.0175622	0.00705934	0.0140111	0.00970522	0.00614271	0.00424362	0.00769966	0.00238765	0.0131202	0.00187995	0.011027	0.0166413	0.0153304	0.0142644	0.00888958	0.00979544	0.00856581	0.00967801	0.0161423	0.00387173	0.00550899	0.00572377	0.00146489	0.00765353	0.0101613	0.0221192	0.0110545	0.0147754	0.0160862
1.26425	0.0110404	0.0179116	0.00181447	0.00648616	0.00922386	0.0139906	0.0090268	0.00340677	0.00595844	0.00774185	0.00299801	0.0148747	0.0027084	0.00345867	0.00219546	0.00481697	0.0023849	0.0101165	0.00713383	0.00382425	0.0197242	0.00894154	0.0152838	0.0114619	0.00363647	0.00405999	0.00845561	0.0021231	0.0127442	0.00191723	0.010717	0.0209856	0.0153466	0.0151178	0.0123816	0.0102439	0.0100608	0.00977634	0.0159744	0.00518399	0.0054964	0.00557279	0.00202977	0.0104408	0.00984919	0.0264772	0.0122465	0.0149426	0.0153006
1.28945	0.0111402	0.0216058	0.00133629	0.00636682	0.00767157	0.0132553	0.00658844	0.0023046	0.00463906	0.00522012	0.00313236	0.0157275	0.00269423	0.00361018	0.00233106	0.00444575	0.00255292	0.0107779	0.0103056	0.0032967	0.0199122	0.00815208	0.0147425	0.0109148	0.00310611	0.00514504	0.00726455	0.00218446	0.0127654	0.00187142	0.0104959	0.0125064	0.0159173	0.0147931	0.0102511	0.00996062	0.0110839	0.0087616	0.0184045	0.00426386	0.00519409	0.00561922	0.00167625	0.00850399	0.0136552	0.0338769	0.015133	0.0140999	0.0149798
1.31466	0.0125341	0.0208827	0.00128123	0.00375644	0.00694035	0.0141173	0.00732717	0.00266624	0.00495005	0.00597176	0.00305055	0.0161384	0.00302427	0.00357399	0.0024547	0.0045544	0.00245839	0.0109387	0.00696101	0.00244619	0.0206174	0.00896287	0.0156259	0.00878241	0.00338816	0.0047727	0.00811201	0.00250259	0.0142474	0.00183631	0.0106644	0.0116378	0.0163448	0.0185508	0.00600533	0.01034	0.0109815	0.00781983	0.0172709	0.00375935	0.00504802	0.0053012	0.0012927	0.0063898	0.0084055	0.0358791	0.0167658	0.016693	0.0137685
1.33987	0.0248648	0.0295509	0.00187477	0.00417402	0.00739333	0.0134493	0.00854142	0.00233849	0.00491927	0.00616413	0.00230848	0.0173484	0.00255168	0.00355419	0.00248315	0.00622868	0.00244016	0.0159864	0.00658558	0.00253999	0.0214928	0.00884817	0.0159018	0.0078216	0.00385243	0.00451116	0.00693766	0.00234655	0.012053	0.0017636	0.0190368	0.0118492	0.0234425	0.011001	0.00668624	0.0119643	0.012878	0.00765726	0.0178895	0.00360457	0.00447187	0.00503583	0.001289	0.00635481	0.00797148	0.0639711	0.0361684	0.0359053	0.019949
1.36508	0.0198962	0.0300307	0.00165888	0.00383721	0.00674513	0.0129983	0.00993745	0.00295198	0.00538293	0.00744704	0.0040132	0.0291941	0.00333506	0.00592249	0.00321131	0.00591359	0.00261076	0.016878	0.00680259	0.00246719	0.0234703	0.00897908	0.0163808	0.00690693	0.00340541	0.00725025	0.0105238	0.00335826	0.0214983	0.00211099	0.0171442	0.0118	0.0205054	0.0116476	0.00576887	0.0129649	0.0152157	0.00718164	0.0202156	0.0043143	0.00572254	0.00872929	0.00118389	0.00564679	0.00763027	0.0703767	0.042527	0.0369184	0.0113986
1.39028	0.0102773	0.0266483	0.00122648	0.0035268	0.005615	0.0125156	0.0113324	0.00235159	0.0049459	0.00472372	0.0032606	0.0257378	0.00337827	0.00538665	0.00318373	0.00458075	0.0018439	0.0171239	0.00638839	0.00183875	0.0260771	0.00862895	0.0156582	0.00736186	0.00301636	0.00740688	0.00958972	0.0029248	0.0143048	0.00208773	0.0141156	0.0121278	0.0182814	0.00929628	0.00590969	0.0139929	0.0160901	0.00663659	0.0204224	0.00252238	0.00543675	0.00926284	0.000991156	0.00580376	0.00757871	0.0584851	0.0508231	0.0296545	0.0106352
1.41549	0.0131736	0.0203881	0.00104789	0.00312397	0.00637986	0.011639	0.00929552	0.00246057	0.00443886	0.00485625	0.00242658	0.0194827	0.00254613	0.00417137	0.00260563	0.0039973	0.00160727	0.013994	0.00574996	0.00193919	0.0249752	0.0083976	0.0161451	0.00658819	0.00290152	0.00600813	0.00619419	0.00223986	0.014674	0.00165322	0.0159009	0.0126465	0.0199156	0.0106382	0.00541561	0.0161619	0.0169122	0.00579448	0.0198058	0.00330753	0.00433687	0.00742016	0.00100722	0.00531185	0.00740557	0.0598639	0.0568057	0.0360982	0.0102351
1.4407	0.00976707	0.0224595	0.00127278	0.00321747	0.00531874	0.0155387	0.0162064	0.0030714	0.00559439	0.00422242	0.00233794	0.0228037	0.00238202	0.00360557	0.00239267	0.0041085	0.00175314	0.0171811	0.00564662	0.00164396	0.0435931	0.0105666	0.0222289	0.00928772	0.00267461	0.00730172	0.00759293	0.00194803	0.0136078	0.00174864	0.0170937	0.0118121	0.0207066	0.00918383	0.00534257	0.0248225	0.030235	0.00817848	0.032151	0.00321397	0.00398649	0.0088811	0.000951393	0.00503556	0.00675802	0.0521244	0.0637992	0.0392363	0.0100667
1.46591	0.00936978	0.0193544	0.00080321	0.00353281	0.00573505	0.0118634	0.0146174	0.00265867	0.00493216	0.00544366	0.00317149	0.019832	0.0021548	0.00394828	0.00261112	0.00327518	0.00137722	0.0165036	0.0059152	0.0022073	0.0364722	0.00979697	0.020535	0.00796876	0.00328994	0.00611309	0.00646697	0.00272574	0.0139855	0.00169065	0.0193216	0.00932335	0.0201258	0.0094285	0.00518715	0.0261109	0.0302481	0.00676402	0.0287594	0.00405514	0.00381178	0.0112196	0.00105681	0.00496393	0.00692849	0.0416695	0.0670522	0.0402045	0.00961155
1.49111	0.00978643	0.0196516	0.000822028	0.00297035	0.00804086	0.00999298	0.0133254	0.00211015	0.00409546	0.00521818	0.00214795	0.0197504	0.0024328	0.00403468	0.00216293	0.00410463	0.00139936	0.0200125	0.00519443	0.00146934	0.0256173	0.00721499	0.014864	0.00501481	0.00289522	0.00856613	0.00638236	0.00224464	0.010633	0.00142402	0.018905	0.00799813	0.0198431	0.00850245	0.00492086	0.0203443	0.0244289	0.00491699	0.0182206	0.00271978	0.00356755	0.0118258	0.000805534	0.00469216	0.00577073	0.0389213	0.0546166	0.0402224	0.00907585
1.51632	0.00899624	0.0174133	0.00077297	0.00349997	0.00429196	0.00911657	0.0115187	0.00195696	0.00375106	0.0049682	0.00252752	0.0198982	0.00255226	0.00369984	0.00211635	0.0038281	0.00118942	0.0188894	0.00495212	0.001428	0.0247193	0.00723807	0.0154954	0.00615565	0.00274606	0.00984857	0.00714944	0.00269903	0.0166391	0.00142721	0.0219705	0.00723707	0.0179986	0.00847799	0.00493593	0.0182914	0.0232165	0.00469612	0.0186655	0.00269255	0.00351323	0.0159361	0.000775255	0.00453241	0.00603656	0.031023	0.0440499	0.0326243	0.00863328
1.54153	0.00720066	0.0156263	0.00100656	0.00303849	0.00428587	0.00794945	0.0108228	0.0025158	0.00415954	0.00736458	0.00212	0.0205645	0.00196195	0.00331068	0.00220992	0.00445154	0.00158542	0.0203216	0.00431525	0.00137542	0.0214305	0.00699134	0.0130901	0.00527234	0.00236143	0.0092319	0.00669066	0.00285807	0.0144827	0.00143026	0.0206289	0.010663	0.0182316	0.00780224	0.00513561	0.0165217	0.019234	0.00466704	0.0170045	0.00293183	0.00337	0.0207422	0.00078286	0.00467176	0.00505325	0.0245549	0.0338339	0.0316507	0.00785914
1.56673	0.00693353	0.0139282	0.000753007	0.00379669	0.00400985	0.00661118	0.00858038	0.00191865	0.00302762	0.00728627	0.00274984	0.0188095	0.00233141	0.00344246	0.00205639	0.0035164	0.000983837	0.0185414	0.00533327	0.00203095	0.0162729	0.00567354	0.0114646	0.00472373	0.00292852	0.0105438	0.00638698	0.00243995	0.0134586	0.00151875	0.019881	0.00412603	0.0158807	0.00794949	0.00640267	0.00996485	0.0149092	0.00400495	0.0127804	0.00391816	0.0033319	0.0236293	0.00101933	0.00546031	0.00752732	0.0179315	0.021411	0.0256118	0.00801269
1.59194	0.00514368	0.0119305	0.000780289	0.00238048	0.00439883	0.00569909	0.00883129	0.00176422	0.00319841	0.0046966	0.00174845	0.0180398	0.00193845	0.00310342	0.00203102	0.00352418	0.000965289	0.0094523	0.00526556	0.00118759	0.0146976	0.00549416	0.0115622	0.00523619	0.00419248	0.0103043	0.00615127	0.00225843	0.0114058	0.00136425	0.017296	0.00261468	0.0124333	0.00671179	0.00386696	0.00923183	0.0119502	0.00329335	0.0122908	0.00260678	0.00302923	0.0268572	0.000722774	0.00407068	0.00578278	0.0146451	0.0151238	0.0205107	0.00723876
1.61715	0.00567129	0.0076662	0.000717095	0.00171943	0.0037185	0.00552207	0.00647742	0.00134533	0.00331723	0.00588265	0.00159605	0.0161355	0.00167482	0.00300876	0.00176322	0.00352854	0.000916918	0.0120039	0.00413491	0.00119986	0.0109063	0.00484766	0.0107049	0.00423043	0.00231958	0.00960024	0.00549855	0.0022119	0.0102596	0.00116712	0.017264	0.00277384	0.0110862	0.00642979	0.00378641	0.00602419	0.00900788	0.0030294	0.0103721	0.00257674	0.00287251	0.0380197	0.000685046	0.00355119	0.00447417	0.0139108	0.0117013	0.0193358	0.00835972
1.64236	0.00896189	0.00944232	0.00100986	0.00180911	0.00393176	0.00481916	0.00525276	0.00227572	0.00356889	0.00529764	0.00205071	0.0199771	0.00183478	0.00308992	0.00200548	0.00498346	0.00148822	0.0114481	0.00383227	0.0011208	0.00882818	0.00561579	0.00942206	0.00338465	0.00250654	0.0151327	0.00569942	0.00240091	0.0126339	0.00150406	0.0159467	0.00263796	0.0112566	0.00750509	0.00352985	0.00524376	0.00690411	0.00312924	0.00717816	0.002395	0.00286624	0.0438295	0.000568904	0.00331302	0.00484981	0.014854	0.0112632	0.0232507	0.00773942
1.66756	0.00221441	0.00192002	0.000522134	0.00244546	0.00349704	0.0042187	0.0041987	0.00127213	0.00241655	0.00660522	0.0022539	0.0223876	0.00220644	0.00468005	0.00241525	0.00238995	0.000851235	0.00552388	0.00357928	0.00155679	0.00649632	0.00439345	0.00965407	0.0030483	0.00248384	0.0183163	0.00644949	0.00311436	0.0129236	0.00186833	0.004954	0.00222188	0.00663651	0.00859223	0.00376144	0.00433133	0.00568679	0.0026329	0.0061281	0.00327669	0.00345233	0.042292	0.000704047	0.00333871	0.00415677	0.00828544	0.00491164	0.0087388	0.00561782
1.69277	0.00248093	0.00234222	0.000480653	0.00163625	0.003301	0.00353595	0.00270018	0.00133993	0.00271906	0.0052086	0.00126856	0.00911316	0.0012771	0.00226086	0.00156139	0.00217561	0.000822218	0.00431746	0.0040137	0.000921217	0.00539385	0.00396871	0.00625534	0.001986	0.00266079	0.0110224	0.00432477	0.00148105	0.00508049	0.00123007	0.00514618	0.0017799	0.00440048	0.00550918	0.00335089	0.00325537	0.00389469	0.00187891	0.00496458	0.0021874	0.00232681	0.0195803	0.000551423	0.00294734	0.00420378	0.00681939	0.00432151	0.00809208	0.0054499
1.71798	0.00171323	0.00190456	0.000383034	0.00145524	0.00346179	0.0035422	0.00296584	0.0012743	0.00215329	0.00679807	0.00135424	0.00845889	0.0012879	0.0026093	0.00143709	0.00204656	0.000711546	0.00234422	0.00365065	0.00113704	0.00525044	0.00369689	0.00588261	0.00211704	0.00281008	0.00636089	0.00337326	0.00147679	0.00694706	0.00117484	0.00297649	0.00172179	0.00366034	0.00554075	0.00328572	0.00319294	0.00340642	0.00206019	0.0051481	0.00232164	0.00203718	0.0153482	0.00057663	0.00274635	0.00404094	0.00655825	0.00307922	0.00706167	0.00547285
1.74319	0.00186162	0.00133168	0.000641234	0.00135473	0.0031122	0.00354446	0.00282028	0.00199867	0.00296746	0.00495156	0.00116495	0.00727376	0.00100083	0.00232587	0.00110204	0.00216752	0.00102605	0.00271618	0.00321958	0.0008557	0.00518989	0.00514164	0.00814582	0.00221713	0.00234738	0.00692681	0.00308265	0.0013349	0.00335453	0.000935137	0.00372036	0.00155686	0.00307384	0.00598393	0.00332647	0.00375591	0.00423072	0.00240278	0.00592849	0.00191725	0.00189828	0.00768406	0.000580349	0.00290072	0.00358499	0.0061836	0.00387109	0.00658049	0.00550862
1.76839	0.0016872	0.00125562	0.000350908	0.00143475	0.00290697	0.00203322	0.0016823	0.000796141	0.00164418	0.00535019	0.00181005	0.00541357	0.00110748	0.00271183	0.00133172	0.00174125	0.000675854	0.00211854	0.00309955	0.00123547	0.0025835	0.00250826	0.0032621	0.00107481	0.00285568	0.00503383	0.00249189	0.00128167	0.00345839	0.00118169	0.00278221	0.00129333	0.00250006	0.00490745	0.00309742	0.0022777	0.00190865	0.00130398	0.0030185	0.00302369	0.00203166	0.00411247	0.000578197	0.00223478	0.00375838	0.00459009	0.00283027	0.00563926	0.00498956
1.7936	0.00133393	0.000792737	0.000377266	0.00129674	0.00294638	0.00216633	0.00121667	0.00101401	0.00175908	0.00265249	0.00114334	0.0046875	0.000887855	0.00182768	0.00108982	0.0016396	0.000718816	0.00178985	0.00254267	0.000952247	0.00216948	0.00222423	0.00376855	0.00110296	0.00242675	0.00287241	0.00195762	0.00101216	0.00254434	0.000960774	0.0022459	0.00186719	0.00262953	0.00560871	0.00272263	0.00194354	0.0016228	0.00120878	0.00258356	0.00216177	0.00159591	0.00385425	0.000553041	0.00261699	0.00321999	0.00431423	0.00264312	0.00565678	0.0047616
1.81881	0.00140448	0.000819703	0.000303694	0.00170475	0.00452219	0.00197901	0.00109137	0.000790389	0.00145272	0.0055623	0.00132689	0.0036785	0.000688387	0.00188977	0.000935147	0.0012764	0.000606483	0.00174341	0.00289393	0.00115438	0.00213691	0.00229995	0.00298052	0.00105011	0.00309248	0.00335178	0.00172035	0.00101514	0.00284854	0.00107928	0.00213892	0.00112526	0.00189953	0.00516229	0.00407872	0.00192973	0.00124448	0.00119386	0.00252524	0.0025461	0.00156412	0.00258202	0.000607351	0.00317404	0.0029103	0.00385376	0.00244894	0.00412804	0.00468484
[truncated: 25 more columns]

## Sheet: Figure 4C
Fibril Kinetic	4h	8h	12h	24h	48h			4h	8h	12h	24h	48h
	0.91	1.012	1.018	1.355	1.272		Test for normal distribution
	1.037	1.018	0.998	1.286	1.304		Shapiro-Wilk test
	0.624	0.998	1.075	1.23	1.172		W	0.928	0.9532	0.9464	0.9387	0.9489
	0.784	0.845	0.926	1.074	1.582		P value	0.2264	0.5762	0.4702	0.3657	0.507
	0.832	0.747	0.958	1.08	1.346		Passed normality test (alpha=0.05)?	Yes	Yes	Yes	Yes	Yes
	1.02	1.165	0.974	1.012	1.031		P value summary	ns	ns	ns	ns	ns
	0.882	0.812	0.936	0.983	1.146
	0.679	0.999	0.816	1.333	1.624		Number of values	16	15	15	15	15
	0.73	0.836	1.078	1.067	1.611
	0.831	0.76	0.806	0.842	1.712
	0.677	0.787	0.884	1.193	1.43
	1.102	0.815	0.699	1.357	1.602
	0.62	0.596	0.902	0.83	1.162
	0.673	0.967	0.97	1.091	1.485
	0.607	0.611	1.018	0.92	1.323
	0.8
Table Analyzed	Fib Kinetic					Number of families	1
						Number of comparisons per family	4
ANOVA summary						Alpha	0.05
F	31.05
P value	< 0,0001					Dunnett's multiple comparisons test	Mean Diff,	95% CI of diff,	Significant?	Summary	Adjusted P Value	A-?
P value summary	****
Are differences among means statistically significant? (P < 0.05)	Yes					4h vs. 8h	-0.06403	-0,2120 to 0,08398	No	ns	0.6555	B	8h
R square	0.6363					4h vs. 12h	-0.1367	-0,2847 to 0,01131	No	ns	0.0785	C	12h
						4h vs. 24h	-0.3097	-0,4577 to -0,1617	Yes	****	< 0,0001	D	24h
Brown-Forsythe test						4h vs. 48h	-0.5863	-0,7343 to -0,4383	Yes	****	< 0,0001	E	48h
F (DFn, DFd)	2,063 (4, 71)
P value	0.0947
P value summary	ns					Test details	Mean 1	Mean 2	Mean Diff,	SE of diff,	n1	n2	q	DF
Significantly different standard deviations? (P < 0.05)	No
						4h vs. 8h	0.8005	0.8645	-0.06403	0.05925	16	15	1.081	71
Bartlett's test						4h vs. 12h	0.8005	0.9372	-0.1367	0.05925	16	15	2.307	71
Bartlett's statistic (corrected)	6.466					4h vs. 24h	0.8005	1.11	-0.3097	0.05925	16	15	5.227	71
P value	0.1669					4h vs. 48h	0.8005	1.387	-0.5863	0.05925	16	15	9.895	71
P value summary	ns
Significantly different standard deviations? (P < 0.05)	No
ANOVA table	SS	DF	MS	F (DFn, DFd)	P value
Treatment (between columns)	3.376	4	0.8439	F (4, 71) = 31,05	P < 0,0001
Residual (within columns)	1.93	71	0.02718
Total	5.306	75
Data summary
Number of treatments (columns)	5
Number of values (total)	76
