# Supplementary material for: Dissecting aggregation and seeding dynamics of α-Syn polymorphs using the phasor approach to FLIM
Source: Commun Biol. 2022 Dec 8;5:1345. doi: 10.1038/s42003-022-04289-6 (PMC9729209; doi:10.1038/s42003-022-04289-6)
Supplement: Supplementary file 8 — Supplementary Data 5 [file 42003_2022_4289_MOESM8_ESM.xlsx]

## Sheet: Figure 5B
Fibril weighted mean				H20	CQ
H20	CQ		Test for normal distribution
0.748667	0.601443		Shapiro-Wilk test
1.21	0.70717		W	0.9409	0.9343
0.906128	0.665531		P value	0.3937	0.3157
0.717441	0.654796		Passed normality test (alpha=0.05)?	Yes	Yes
1.52538	0.568273		P value summary	ns	ns
1.55072	0.724669
1.07115	0.586848		Number of values	15	15
1.2325	0.556091
1.57488	0.592386
1.04113	0.613857
0.975096	0.732065
1.23225	0.710019
1.20344	0.637434
1.2149	0.663932
1.09217	0.59963
Table Analyzed	Fib CQ
Column B	CQ
vs.	vs,
Column A	H20
Unpaired t test
P value	< 0,0001
P value summary	****
Significantly different? (P < 0.05)	Yes
One- or two-tailed P value?	Two-tailed
t, df	t=7,370 df=28
How big is the difference?
Mean ± SEM of column A	1,153 ± 0,06782, n=15
Mean ± SEM of column B	0,6409 ± 0,01505, n=15
Difference between means	-0,5120 ± 0,06947
95% confidence interval	-0,6543 to -0,3697
R squared	0.6598
F test to compare variances
F,DFn, Dfd	20,30, 14, 14
P value	< 0,0001
P value summary	****
Significantly different? (P < 0.05)	Yes

## Sheet: Figure 5B histogram
ns	H20															CQ
0.01269	0.00022891	0.00104217	0.000608616	0.000389338	0.000830912	2.99209e-07	4.16803e-05	0.00126054	1.8021e-06	0.000220925	4.96878e-05	3.82252e-06	8.6887e-05	1.57612e-05	3.19481e-05	0.00186242	0.00271363	0.000689353	0.00248921	0.0014488	0.000481439	0.00100953	0.00106621	0.00208377	0.00291509	0.00270456	0.000833756	0.000722356	0.00112034
0.03792	8.94834e-05	0.000344178	6.76825e-05	0.000125058	0.000322772	2.53701e-06	1.47107e-05	0.00011797	2.25263e-07	4.21486e-05	2.01312e-05	7.25968e-07	2.45773e-05	1.04336e-05	8.37204e-06	0.000841777	0.0014296	0.000275703	0.0011302	0.000369962	0.0018785	0.000115734	0.000206871	0.00029969	0.000393526	0.00114776	0.000374012	0.000354335	0.000555541
0.06316	0.000188703	0.000563893	0.000181124	0.000279725	0.000361127	6.9275e-06	1.80921e-05	0.000324921	1.57684e-05	8.38361e-05	4.83672e-05	7.25968e-07	4.95805e-05	1.76539e-05	2.42847e-05	0.00121285	0.00167582	0.000532166	0.00131514	0.000795832	0.00118274	0.000303062	0.000483635	0.000859529	0.00114864	0.00131792	0.000554794	0.000522025	0.000660514
0.08839	0.000404379	0.00242853	8.84108e-05	0.000680415	0.00224057	2.65284e-05	8.25752e-05	0.000553166	4.50526e-07	0.000193065	9.14582e-05	2.54089e-06	8.06029e-05	7.60434e-06	3.80601e-05	0.00434403	0.00640628	0.001304	0.0058325	0.000611398	0.00778636	0.000574267	0.000746389	0.00112278	0.00139398	0.00739013	0.00212164	0.00187109	0.0031032
0.11362	0.000231043	0.000762068	0.000971892	0.000317459	0.000515538	2.18763e-05	0.000104542	0.00219228	1.08126e-05	0.000474025	8.00206e-05	1.32489e-05	9.13378e-05	4.15669e-06	4.19387e-05	0.00141877	0.0020197	0.000580595	0.00160934	0.00258559	0.00200576	0.00171445	0.0020446	0.00371669	0.00514801	0.00159284	0.000614771	0.000602619	0.000851365
0.13885	0.000500341	0.00166464	0.000279569	0.000656448	0.00111081	3.18918e-07	5.04973e-05	0.000396753	0	0.000188569	0.000107902	1.57252e-06	0.000181943	7.2533e-05	6.02073e-05	0.00289129	0.00414128	0.00130106	0.00325365	0.00135584	0.00379331	0.0004806	0.000903208	0.00135082	0.00167204	0.003739	0.00148978	0.00145544	0.00189017
0.16408	0.000653704	0.00186012	0.000598151	0.00100588	0.000881603	3.65197e-05	6.17121e-05	0.000600375	3.484e-05	0.00021173	0.000222522	4.59448e-06	0.000262955	0.000125211	0.000131933	0.00280406	0.00349819	0.00168157	0.00284016	0.00241537	0.00309569	0.000635285	0.00121887	0.00191087	0.00246655	0.0029056	0.00163508	0.00152859	0.00183941
0.18931	0.000837389	0.00399163	0.000252055	0.00134455	0.00310603	2.53504e-05	0.000120152	0.0021022	1.3913e-05	0.000131695	0.000196417	2.78267e-06	0.000256834	1.09948e-05	6.4127e-05	0.0058771	0.0086323	0.0024444	0.00812986	0.00168412	0.0093299	0.00170734	0.00227422	0.00370841	0.00451141	0.009847	0.00335917	0.00309401	0.0044181
0.21455	0.000826344	0.00253854	0.00141699	0.00123775	0.00100599	0.000114173	0.000180856	0.00284988	4.81273e-05	0.000677287	0.000160972	2.48849e-05	0.000208839	7.84221e-05	7.87274e-05	0.00321895	0.00431679	0.00208179	0.0037148	0.00423028	0.00473813	0.00252114	0.00306269	0.00505851	0.00616645	0.0038228	0.00197271	0.00195245	0.00230323
0.23978	0.00110409	0.00371738	0.00062021	0.00166182	0.00189269	1.91351e-05	0.000356518	0.00119386	1.29886e-05	0.00102777	0.000213608	4.86746e-05	0.000236724	0	7.2347e-05	0.00417221	0.00590562	0.00270939	0.00543408	0.00301882	0.00588485	0.0013019	0.00186278	0.00300421	0.00353413	0.00590617	0.00289719	0.00256055	0.00298883
0.26501	0.00122987	0.00554753	0.000684806	0.00256852	0.00167365	5.0389e-05	0.000141516	0.00185359	1.70744e-05	0.000295262	0.000451196	1.74298e-05	0.00044011	0.000145304	0.000306365	0.00458836	0.00600419	0.00331223	0.00553072	0.00343989	0.00634922	0.0022697	0.00267736	0.00455899	0.00499578	0.0062009	0.00306166	0.00294921	0.00350163
0.29024	0.00349691	0.012671	0.00148161	0.00681409	0.00506489	1.47813e-06	0.000225386	0.00398517	3.30193e-07	0.00078239	0.000820499	2.55832e-05	0.000839596	0.000191613	0.000533032	0.00838212	0.0124344	0.00686778	0.0111846	0.00517673	0.0127904	0.00342483	0.00378319	0.00677825	0.00783456	0.0145224	0.00665099	0.00621708	0.00748817
0.31547	0.00570769	0.0176068	0.00714124	0.00839205	0.00279349	0.0001701	0.00032754	0.00226393	9.35968e-05	0.000327672	0.00112345	4.34468e-05	0.00122697	0.000695699	0.000752798	0.00666023	0.0093044	0.00700713	0.00783882	0.00833611	0.00880825	0.00290186	0.00309007	0.00552008	0.00519184	0.00925222	0.00598414	0.00521568	0.00613797
0.3407	0.017343	0.0246202	0.0148929	0.0170118	0.00457455	0.000186902	0.000179004	0.00563061	0.000146749	0.00114407	0.00128702	8.78222e-05	0.00185346	0.000320793	0.00112091	0.00873941	0.0101227	0.0104122	0.00959984	0.00610327	0.0207895	0.00545317	0.00490422	0.0091828	0.0086422	0.0127102	0.00770367	0.00628128	0.00741907
0.36593	0.0460453	0.0372082	0.0383631	0.0414532	0.00599439	0.000194893	0.000162505	0.0157455	3.19963e-05	0.00108404	0.0082054	9.24975e-05	0.00638712	0.000309784	0.00563011	0.0165169	0.013171	0.014157	0.011111	0.00894891	0.0347387	0.0113786	0.00994671	0.0180881	0.0143632	0.0133156	0.0109846	0.00786489	0.00829512
0.39117	0.0855551	0.0462907	0.0675093	0.0790472	0.00808285	0.000307482	0.00584602	0.0272067	4.33641e-05	0.00495356	0.0222045	9.2022e-05	0.0227188	0.00309942	0.0165054	0.0579303	0.0214941	0.0195587	0.017275	0.0130069	0.0659443	0.0196252	0.0149847	0.0242951	0.0184865	0.0202541	0.0194248	0.0105856	0.0131026
0.4164	0.110791	0.0500374	0.0870728	0.107509	0.00852076	0.00150303	0.00988555	0.0395355	0	0.00581318	0.0363475	0.000205708	0.0268837	0.0105442	0.0347722	0.114019	0.0337283	0.0245992	0.0261138	0.038974	0.0810471	0.0484503	0.0423106	0.0491819	0.0322319	0.0245991	0.0432011	0.0150985	0.0168484
0.44163	0.11929	0.0591211	0.115746	0.131729	0.0138908	0.00646028	0.0270591	0.0498526	1.38017e-05	0.0135957	0.0653693	6.96805e-05	0.041032	0.0271286	0.0638105	0.190293	0.0909718	0.0606212	0.10425	0.156564	0.0751142	0.113059	0.123575	0.0919977	0.0685678	0.0669588	0.120826	0.0632426	0.0811891
0.46686	0.0712306	0.0356974	0.0779946	0.0808196	0.0131991	0.0118596	0.0703407	0.0491093	6.32383e-05	0.0251281	0.0460638	0.000187017	0.0260292	0.0199912	0.0463534	0.133865	0.076662	0.0641163	0.113472	0.182692	0.0607333	0.15705	0.191235	0.110729	0.124951	0.0670883	0.112775	0.0742487	0.115667
0.49209	0.0545997	0.0308485	0.0557051	0.0655177	0.0177863	0.0172021	0.0940657	0.056721	0.00153289	0.0479116	0.0439948	7.94938e-05	0.0264336	0.0238129	0.0464488	0.10353	0.0743261	0.0864597	0.115251	0.156441	0.0691705	0.183359	0.232689	0.144769	0.176284	0.0808407	0.108878	0.0890158	0.136399
0.51732	0.0434503	0.0214872	0.0415535	0.0509627	0.0166294	0.00945272	0.0903078	0.0379238	0.00231449	0.0577275	0.0445039	0.000133873	0.0272084	0.0240393	0.0407527	0.0760046	0.0630162	0.0943924	0.102983	0.111069	0.0482607	0.117323	0.128199	0.107072	0.111893	0.0793178	0.0881984	0.0915022	0.127346
0.54256	0.0341608	0.015201	0.0300564	0.0421666	0.0181189	0.00808075	0.0975978	0.0281614	0.00442454	0.0772248	0.0421537	0.0005461	0.0267833	0.0281693	0.0363093	0.0486159	0.0558992	0.0920933	0.0799768	0.0799021	0.0398537	0.0719815	0.0653508	0.079305	0.0684547	0.0732284	0.0703254	0.0832944	0.0908835
0.56779	0.0376023	0.0175563	0.0224841	0.0465883	0.0228938	0.00742561	0.0386753	0.0220471	0.0088545	0.108904	0.0539616	0.00058337	0.0341568	0.0523559	0.0469801	0.0373059	0.0740967	0.105653	0.0761346	0.0520621	0.0352076	0.047756	0.0369827	0.0583883	0.0468489	0.0827791	0.0696162	0.100032	0.0958241
0.59302	0.0236063	0.00992093	0.0261791	0.0300456	0.0183046	0.00883155	0.0282103	0.0219822	0.0120378	0.0569592	0.0331323	0.000935363	0.0228001	0.0430053	0.0309326	0.0215895	0.0488593	0.0661491	0.0454454	0.0458574	0.0333911	0.0320086	0.0242399	0.0445982	0.034424	0.044954	0.0443063	0.0610242	0.0434581
0.61825	0.0212802	0.00837779	0.0145409	0.0245927	0.0161779	0.0138427	0.0203296	0.0163675	0.0250874	0.0406259	0.0296704	0.000637439	0.0234104	0.0304851	0.0269161	0.0137434	0.0433352	0.0508255	0.0346402	0.020811	0.0283868	0.0250314	0.017209	0.0333956	0.0285956	0.0373102	0.0324991	0.0449196	0.031303
0.64348	0.0162259	0.0059652	0.0121017	0.0184425	0.0116992	0.0142963	0.0178939	0.0186873	0.0159912	0.0318819	0.0207832	0.00155651	0.0191091	0.0186669	0.0209678	0.00943741	0.030365	0.0321898	0.0226299	0.0127102	0.0291483	0.0258534	0.0161692	0.0341133	0.0325266	0.0300284	0.0242763	0.028849	0.0222851
0.66871	0.0197203	0.00715444	0.00891044	0.0204149	0.0124703	0.0114556	0.0188242	0.0141951	0.0171269	0.0256593	0.0257928	0.00312493	0.0226575	0.0251902	0.0228601	0.0111929	0.0350768	0.030721	0.0241655	0.00953422	0.0191232	0.0142005	0.00731005	0.0194218	0.0154742	0.0312966	0.0247532	0.0327283	0.0238412
0.69394	0.0188486	0.00588128	0.0111575	0.0192893	0.00976212	0.0138758	0.0229792	0.0158489	0.0158714	0.0250049	0.0316208	0.00597445	0.0196368	0.0221516	0.0248008	0.00894348	0.0316161	0.0260986	0.0193579	0.00906468	0.0209149	0.0115682	0.00762588	0.0176727	0.0180645	0.0250003	0.0219552	0.0321483	0.0211582
0.71918	0.0209444	0.00642278	0.0137214	0.0188814	0.0108708	0.0146891	0.0136618	0.0114425	0.0138723	0.0281864	0.0288156	0.0163861	0.0269941	0.0434433	0.0259828	0.00914193	0.0314466	0.0242196	0.0190441	0.00980297	0.0171958	0.0102828	0.00596941	0.0130762	0.0127278	0.0252715	0.0208769	0.033571	0.0184004
0.74441	0.0132204	0.00379824	0.00718183	0.0125122	0.0052556	0.0157031	0.013434	0.0115914	0.0159516	0.0152186	0.0186968	0.0477016	0.0161995	0.0200393	0.0157609	0.00661829	0.0166334	0.0160561	0.011058	0.00493686	0.0163192	0.00855392	0.00455697	0.010755	0.0112068	0.0172856	0.0126214	0.0177698	0.0106399
0.76964	0.0125872	0.00444708	0.00668316	0.0107688	0.0075835	0.0235325	0.0130872	0.0136508	0.0130753	0.0162596	0.0179686	0.0387753	0.0126736	0.0192602	0.0141004	0.00611442	0.0169564	0.013949	0.0107098	0.00407616	0.0156977	0.00940747	0.00497903	0.0113525	0.01304	0.0162828	0.0107701	0.014159	0.00919969
0.79487	0.0121402	0.00294302	0.00683551	0.00936827	0.0039706	0.0161595	0.0114519	0.0121644	0.00990063	0.0149104	0.0163925	0.0488573	0.0140611	0.0203226	0.0140605	0.00481603	0.0118635	0.0122852	0.00674319	0.00402239	0.0168049	0.0072849	0.00359096	0.00830385	0.0104195	0.012272	0.00933937	0.0132782	0.00842771
0.8201	0.0102729	0.00286062	0.00578824	0.00816788	0.00410188	0.0142572	0.0139254	0.00983165	0.00604043	0.0146325	0.0153539	0.0459015	0.0119807	0.0186695	0.0130935	0.00472186	0.0118492	0.0109682	0.00705119	0.00325044	0.0116841	0.00599034	0.0028748	0.00626101	0.00790982	0.0107077	0.00846663	0.0122466	0.00643808
0.84533	0.00997198	0.0027927	0.00557267	0.00767884	0.0033528	0.011438	0.0109976	0.00780453	0.00924329	0.0155201	0.0148135	0.0441415	0.0119489	0.0183004	0.0115481	0.00450502	0.00998656	0.0101834	0.0055157	0.00296024	0.0104355	0.00452158	0.0020834	0.00487528	0.00662771	0.00916001	0.00810971	0.0109723	0.00646848
0.87056	0.00938969	0.00368868	0.00509446	0.00718939	0.00485512	0.0130312	0.00866651	0.0111739	0.00738751	0.017777	0.0136914	0.0346068	0.0119965	0.0165057	0.0112912	0.00504992	0.0106326	0.00957175	0.00683738	0.00238352	0.00937132	0.0048397	0.00273204	0.00583295	0.00783206	0.0107431	0.00771539	0.0108644	0.00619311
0.8958	0.00859577	0.00243959	0.00582753	0.00598292	0.00310588	0.0231957	0.00628314	0.00836099	0.0144885	0.0130129	0.0129321	0.0463445	0.0112768	0.0155827	0.010132	0.00331277	0.00772347	0.00819404	0.0044655	0.00271721	0.0124395	0.00440042	0.00212101	0.00482807	0.00598299	0.00789877	0.00644184	0.00832145	0.00492834
0.92103	0.00839424	0.00257928	0.0049002	0.00567532	0.00336657	0.0099118	0.0072567	0.0104056	0.00621932	0.0111906	0.0124216	0.027184	0.0112098	0.0142955	0.0108128	0.00345953	0.00698125	0.00708676	0.00441572	0.00209312	0.0120912	0.00494234	0.0025153	0.00559072	0.00765328	0.00749457	0.00588067	0.0078731	0.00440095
0.94626	0.00725845	0.00240105	0.00449843	0.00542744	0.00267606	0.00947896	0.00694229	0.00764092	0.00597574	0.0105204	0.0116252	0.0254928	0.0107912	0.0130739	0.0103057	0.00287108	0.00643778	0.00643643	0.00392493	0.00185092	0.00850224	0.00289582	0.00147536	0.0035347	0.00462154	0.00680111	0.00510794	0.007344	0.00363164
0.97149	0.00758373	0.00295198	0.00436807	0.00529796	0.00489489	0.00973386	0.0109394	0.0087358	0.00655447	0.0128608	0.0125473	0.0167954	0.01202	0.0122973	0.00996756	0.00374582	0.00706507	0.00653228	0.00486926	0.00180245	0.00657493	0.00300653	0.00170484	0.00363925	0.00512817	0.00819843	0.00530076	0.00734594	0.00416807
0.99672	0.00960478	0.0028338	0.00668329	0.00657316	0.00347928	0.00922885	0.00509362	0.00633139	0.00644679	0.0130369	0.0168951	0.022494	0.0152523	0.0216538	0.0147562	0.00329943	0.00706879	0.00730261	0.00405098	0.00218971	0.00888576	0.00229618	0.00113673	0.00254769	0.00394582	0.00700418	0.00588025	0.00879578	0.00461124
1.02195	0.00627888	0.00256022	0.00489351	0.0044106	0.00334712	0.00851151	0.00520051	0.00730469	0.00679374	0.0169027	0.0112753	0.0221384	0.0106839	0.00984088	0.00895118	0.0024512	0.00523163	0.00467262	0.00316324	0.00149643	0.00691093	0.00212802	0.00121369	0.0025373	0.00377681	0.00543265	0.00415423	0.00536143	0.00260152
1.04719	0.00623332	0.00180393	0.0050066	0.00401749	0.00260162	0.00871234	0.00513601	0.00652375	0.00714158	0.0102169	0.0098237	0.0366131	0.0114936	0.00991785	0.00933683	0.00208806	0.00434408	0.00408198	0.00217313	0.00138254	0.00706779	0.00192714	0.00108962	0.00212761	0.00358398	0.00476735	0.00364844	0.00437673	0.00253711
1.07242	0.00638338	0.00286279	0.0046832	0.00448402	0.00496762	0.00809602	0.00452203	0.0081055	0.00713932	0.00795776	0.0100775	0.0246516	0.0117931	0.0103524	0.0091687	0.00314073	0.00602093	0.00453412	0.00401809	0.00099826	0.00550367	0.00201163	0.00133851	0.00265208	0.00408156	0.00709505	0.00426305	0.0056031	0.00326877
1.09765	0.00543583	0.00200054	0.00510237	0.00344215	0.00285231	0.00907978	0.0047824	0.00608708	0.00809457	0.00988218	0.00935451	0.0220683	0.0109938	0.00971177	0.00919302	0.00189629	0.00378903	0.00370821	0.00207298	0.00126415	0.00754665	0.00146705	0.000903844	0.0019946	0.00275387	0.00425119	0.00319326	0.00417694	0.0021738
1.12288	0.00614911	0.00223347	0.00418662	0.0038252	0.00348247	0.00902597	0.00468627	0.00608327	0.00829645	0.00798207	0.00899796	0.020739	0.0124359	0.00919469	0.00921504	0.00209779	0.00412447	0.00373506	0.00236942	0.000876271	0.00503272	0.00155358	0.000915674	0.00188327	0.00271218	0.00447259	0.00323565	0.0040971	0.0021562
1.17334	0.0056491	0.00255655	0.00468382	0.00335864	0.0039516	0.00978343	0.00511877	0.00607443	0.010022	0.00834636	0.00922722	0.0230318	0.0123315	0.00920745	0.0096038	0.00204165	0.00395845	0.00296956	0.00258612	0.000968967	0.00515628	0.00125631	0.000824586	0.00172564	0.00233733	0.0041563	0.00305807	0.00384953	0.00178943
1.19857	0.00571587	0.00260813	0.00478328	0.00370345	0.00359219	0.0138864	0.00490591	0.00792425	0.0200018	0.00773189	0.00865153	0.0201061	0.0130025	0.0087677	0.008665	0.00185437	0.00361665	0.00279128	0.00198707	0.000687435	0.00403354	0.00174995	0.000985907	0.00230069	0.00311187	0.00534964	0.00293596	0.00351542	0.00192087
1.22381	0.00494836	0.00295239	0.00471368	0.00311635	0.00335896	0.0115131	0.00501573	0.00781268	0.012071	0.00790089	0.00968247	0.0210027	0.0128198	0.0103116	0.0104034	0.00145236	0.00286596	0.00234021	0.00168736	0.000870185	0.00721057	0.00154024	0.000909299	0.00176329	0.00271382	0.00406304	0.00284058	0.00366826	0.00192956
1.24904	0.00661387	0.0037717	0.00489452	0.00386659	0.00498291	0.0106105	0.00520784	0.00630893	0.0117147	0.00651287	0.00833397	0.0207129	0.013515	0.00836692	0.00883011	0.00203886	0.00383858	0.00301383	0.00246676	0.000613675	0.00425469	0.00107712	0.000690687	0.0014239	0.00210502	0.00367109	0.00212027	0.00291843	0.00142659
1.27427	0.00548913	0.00359055	0.00843662	0.00357905	0.00420785	0.00978983	0.00572015	0.00499782	0.0139002	0.0073764	0.0123961	0.0197055	0.0170967	0.0109165	0.0129663	0.00171816	0.00324939	0.00235145	0.0019804	0.00106095	0.00492209	0.000931179	0.000598759	0.00107665	0.00161493	0.0046837	0.0029839	0.00385156	0.00199491
1.2995	0.00452714	0.00396621	0.00521441	0.00290417	0.00365816	0.0120473	0.00650477	0.00824919	0.0153277	0.00741285	0.00946382	0.0189284	0.0217687	0.0150004	0.0128604	0.00137253	0.00269337	0.00205467	0.0014237	0.000569372	0.00302476	0.0013671	0.000887653	0.00171051	0.00251421	0.00399303	0.00251786	0.00340224	0.00161265
1.32473	0.00470048	0.0041017	0.00613116	0.00291609	0.00426475	0.011143	0.00700555	0.00516091	0.015787	0.0112435	0.0080058	0.0167938	0.0141489	0.00965679	0.00933248	0.00143418	0.00260394	0.00204038	0.00148365	0.000572838	0.00358362	0.000892756	0.000498913	0.00113841	0.0014199	0.0033158	0.00198466	0.00251499	0.00124569
1.34996	0.00449416	0.00599889	0.00558831	0.00348289	0.00597457	0.0124218	0.00696045	0.00645233	0.0170168	0.00655451	0.00834744	0.0162295	0.0148262	0.0105795	0.0108167	0.00173317	0.00337955	0.00170756	0.00211954	0.000526536	0.00359601	0.000874747	0.000530216	0.00119244	0.00177363	0.00325006	0.00201206	0.00239154	0.00116653
1.3752	0.00405036	0.00719227	0.00603794	0.00260582	0.00445997	0.0136906	0.0079735	0.00683149	0.0179087	0.00814566	0.00786997	0.0168673	0.0137809	0.00948114	0.0102831	0.000954533	0.00197713	0.00152621	0.000828163	0.00069952	0.00346973	0.000928423	0.000574344	0.00122537	0.00194754	0.00408184	0.00214959	0.00251998	0.00143792
1.40043	0.00396412	0.0108857	0.00569717	0.00284141	0.00549674	0.0138015	0.00850521	0.00797458	0.0188407	0.00699167	0.00795913	0.0244528	0.0152829	0.0106663	0.0105471	0.00115718	0.00236027	0.00145352	0.0012828	0.000435533	0.00446091	0.000806706	0.00047154	0.00096428	0.00147525	0.0023868	0.00154976	0.00198847	0.000898894
1.42566	0.00376462	0.0149959	0.00723326	0.00280538	0.00623432	0.015036	0.00982112	0.00905229	0.0198116	0.00729126	0.00811424	0.0154003	0.0146709	0.0110947	0.011376	0.00102466	0.00189495	0.00129029	0.000914021	0.000423269	0.00331183	0.000532377	0.000358873	0.000806376	0.0011622	0.00273828	0.00163613	0.00202886	0.000949325
1.45089	0.00418224	0.0210708	0.00814312	0.00330725	0.00786187	0.0155878	0.00976216	0.0159708	0.0212635	0.00761598	0.00788711	0.0132622	0.0137539	0.011428	0.0124485	0.00152258	0.00307899	0.00155374	0.00187992	0.000397407	0.00359034	0.000892997	0.000597332	0.00117395	0.00178197	0.00391588	0.00192073	0.00218536	0.00125446
1.47612	0.00327528	0.0210264	0.00965799	0.00265696	0.00897603	0.029204	0.0104621	0.0241101	0.0406451	0.00715272	0.00842426	0.0132955	0.0157412	0.0121882	0.0126	0.000977891	0.00180876	0.00118399	0.000844781	0.000542017	0.00332041	0.000729425	0.000466009	0.000958398	0.00148595	0.00202992	0.00134658	0.00165597	0.000795648
1.50135	0.0036474	0.0277687	0.00923656	0.00230052	0.015021	0.019453	0.0111923	0.0245575	0.0241994	0.00733303	0.00758896	0.0132672	0.0129382	0.0111665	0.0123284	0.00093311	0.00175999	0.00103564	0.00104546	0.000355224	0.0042314	0.000537709	0.000351304	0.000720615	0.00116472	0.00213568	0.00119603	0.00155436	0.000821899
1.52658	0.00352891	0.0459077	0.0103969	0.0026041	0.0285147	0.0219041	0.0116182	0.0134863	0.0267132	0.00731537	0.0100522	0.0130551	0.0142634	0.0129761	0.0140081	0.000867349	0.00181698	0.00109014	0.000868108	0.000353792	0.00246093	0.000490051	0.000369659	0.000764893	0.00104576	0.00200264	0.00113506	0.00149345	0.000658837
1.55182	0.00406809	0.0676814	0.0186028	0.00342229	0.0634074	0.022036	0.0160189	0.0273302	0.0275568	0.00762076	0.0135416	0.0131298	0.022083	0.0141485	0.0201789	0.00133961	0.00275427	0.00141758	0.00171813	0.000340816	0.0033088	0.000637705	0.000535378	0.00101233	0.00161839	0.00352671	0.00160016	0.00201524	0.00125589
1.57705	0.00323077	0.0415566	0.0224886	0.00245216	0.066444	0.0248628	0.0180864	0.0227033	0.0292887	0.00745727	0.00882731	0.0144935	0.0147331	0.0299787	0.0152718	0.000713792	0.00171148	0.000880675	0.000736392	0.000498036	0.00259398	0.000390632	0.000276532	0.000499077	0.00069798	0.00174225	0.00110072	0.00128899	0.000702405
1.60228	0.0031224	0.0421924	0.0186334	0.0026114	0.0790413	0.0278441	0.0129646	0.0246739	0.0307717	0.00751307	0.00985378	0.0128099	0.0174207	0.0172921	0.0143884	0.000831396	0.00143898	0.000790567	0.000899393	0.000273746	0.00323096	0.00041632	0.000290226	0.000594888	0.000944035	0.00181335	0.00107018	0.00109402	0.000616713
1.62751	0.00327635	0.0380334	0.0175033	0.00242608	0.0807861	0.0302103	0.0141107	0.0297682	0.033964	0.0144023	0.0110066	0.0139532	0.0177935	0.0188226	0.0152816	0.000689629	0.00143806	0.000772404	0.000725032	0.000308876	0.00256616	0.000381525	0.000290341	0.000496568	0.00087668	0.00155175	0.000986317	0.0011534	0.000557178
1.65274	0.00343663	0.0294755	0.0183404	0.00288043	0.0822262	0.0342841	0.0131066	0.0237313	0.0385849	0.00935578	0.0106775	0.013732	0.0184965	0.0186189	0.0145644	0.00122237	0.0023078	0.000931587	0.00152306	0.000230375	0.00279903	0.000586608	0.00040851	0.000920736	0.00140128	0.00291097	0.00127422	0.00142465	0.000877583
1.67797	0.00306719	0.0284193	0.0171447	0.0023426	0.0661912	0.0354756	0.0145907	0.0246598	0.0399789	0.0100617	0.0106527	0.0139902	0.0170216	0.0181884	0.014153	0.000603627	0.00127079	0.000677076	0.000644596	0.000419912	0.00279438	0.000311129	0.000225954	0.000489781	0.000804351	0.00151596	0.000940878	0.00116663	0.000507191
1.7032	0.00279195	0.0202963	0.01169	0.00222624	0.0510021	0.0380921	0.0144079	0.0222827	0.0441158	0.0096335	0.0102811	0.0243143	0.0193113	0.0201845	0.0119979	0.000785284	0.00158562	0.000644513	0.000907023	0.000244157	0.00227021	0.00037579	0.000251864	0.000573973	0.000789621	0.00156584	0.000849452	0.00115392	0.000585158
1.72844	0.0024482	0.0170967	0.00998029	0.00202086	0.0365586	0.0404344	0.0173299	0.0206713	0.0400109	0.0102642	0.0104193	0.0138096	0.0185951	0.0193085	0.0112726	0.000559676	0.00117109	0.000638238	0.000587741	0.000247387	0.00243149	0.000326282	0.000215169	0.000440383	0.000750814	0.00122258	0.000860201	0.000965875	0.000464078
1.75367	0.00289838	0.016039	0.00866605	0.00241011	0.0239099	0.0711466	0.0180491	0.0284377	0.0734023	0.0101205	0.00922182	0.0144026	0.0160981	0.0179034	0.0106369	0.000984706	0.00206821	0.000707899	0.00131076	0.000196157	0.00217	0.000557571	0.000408672	0.000825477	0.0013871	0.00241736	0.00109784	0.00120021	0.000769232
1.7789	0.00255356	0.0136919	0.00749129	0.00215824	0.0181581	0.0454973	0.017379	0.0103845	0.0379667	0.0111908	0.008341	0.0150014	0.0147929	0.0171569	0.0101006	0.00060084	0.00134751	0.000612028	0.000783359	0.000353578	0.00305258	0.000277885	0.000213035	0.000435832	0.000618929	0.00155157	0.00087412	0.000993521	0.000528699
1.80413	0.00262199	0.0157832	0.00343416	0.00256067	0.0187422	0.0365629	0.0199739	0.00920462	0.0331302	0.00989847	0.0108888	0.0140484	0.016402	0.0153055	0.0126558	0.000705971	0.00144339	0.000729013	0.000891614	0.000217945	0.00245238	0.000296238	0.000218577	0.000450994	0.000682155	0.00182729	0.000968869	0.00113577	0.000628712
1.82936	0.00224112	0.00961469	0.00548923	0.00167491	0.00830807	0.034445	0.0180592	0.00924138	0.0295937	0.0132143	0.00392446	0.0148166	0.0124196	0.0181765	0.00744717	0.000548533	0.00118219	0.000444372	0.000682609	0.000279218	0.00169059	0.00026801	0.000197961	0.000338763	0.000590825	0.00141128	0.000712139	0.00083185	0.000481172

## Sheet: Figure 5D
Fibril weighted mean				EtOH	MG132
EtOH	MG		Test for normal distribution
1.28005	0.629559		Shapiro-Wilk test
1.11259	0.737596		W	0.9583	0.9078
1.06335	0.555261		P value	0.6628	0.1254
1.39581	0.83333		Passed normality test (alpha=0.05)?	Yes	Yes
1.48307	0.686439		P value summary	ns	ns
1.23972	0.820006
1.13447	0.84227		Number of values	15	15
1.05637	0.817647
1.17603	0.775215
1.47588	0.720549
1.38827	0.878034
0.823665	0.867071
1.28136	0.843743
1.07549	0.834006
1.33816	0.914144
Table Analyzed	Fib MG132
Column B	MG132
vs.	vs,
Column A	EtOH
Unpaired t test
P value	< 0,0001
P value summary	****
Significantly different? (P < 0.05)	Yes
One- or two-tailed P value?	Two-tailed
t, df	t=8,161 df=28
How big is the difference?
Mean ± SEM of column A	1,222 ± 0,04709, n=15
Mean ± SEM of column B	0,7837 ± 0,02572, n=15
Difference between means	-0,4379 ± 0,05365
95% confidence interval	-0,5478 to -0,3280
R squared	0.704
F test to compare variances
F,DFn, Dfd	3,353, 14, 14
P value	0.0306
P value summary	*
Significantly different? (P < 0.05)	Yes

## Sheet: Figure 5D histogram
ns	Control															MG132
0.01269	0.000729921	0.000163532	0.000405892	0.000195184	0.000516835	6.64247e-07	0.000105522	1.77208e-05	2.57862e-05	0.00041288	3.45001e-05	0.000183787	0.000219546	8.72664e-05	0.000105728	0.00196128	0.00253923	0.00166982	0.00317322	0.00197278	0.000944654	0.00274558	0.000488217	0.000281019	0.00153806	0.000165652	0.00116692	0.00164638	0.000477978
0.03792	0.000274086	0.000282984	0.000164791	0.000313454	0.000185912	1.23825e-05	4.58965e-05	8.41318e-06	9.92903e-05	6.08174e-05	9.5971e-06	8.49053e-05	9.36476e-05	3.61741e-05	4.49862e-05	0.000754326	0.00101768	0.000644519	0.00171355	0.000764794	0.000137207	0.000223761	5.0691e-05	0.000245397	0.000204815	5.99706e-05	0.000542095	0.000573016	0.00022121
0.06316	0.000283892	0.000250973	0.000267391	0.000265599	0.000224418	0	6.50336e-05	0.000106712	0.000115443	0.000150301	3.08555e-05	0.000114558	0.000119812	6.25114e-05	7.62377e-05	0.000983149	0.00114804	0.000918699	0.00169085	0.00124395	0.000317676	0.000841757	0.000167326	8.93312e-05	0.000551154	0.000155371	0.000572382	0.000639875	0.000309336
0.08839	0.00182007	0.000939292	0.000801591	0.0017345	0.00130805	0	0.000210283	4.35661e-05	0.00025801	0.000348969	2.52263e-05	0.000495261	0.000585159	0.000208921	0.00028	0.00446953	0.00595643	0.00390468	0.00799937	0.00401441	0.000549268	0.000782542	0.000299578	0.00131236	0.000708444	0.000243542	0.00311963	0.00414887	0.00112849
0.11362	0.000385384	0.00027866	0.000341119	0.000258759	0.000277132	0.000112268	0.000275407	6.61468e-05	0.000876374	0.000833048	2.99431e-05	0.000146948	0.000131584	7.2293e-05	8.48235e-05	0.00129996	0.00141932	0.00101097	0.00202897	0.00147202	0.00170982	0.00416948	0.00088969	0.000193779	0.00268451	0.000156	0.000679315	0.000743114	0.000333188
0.13885	0.000879931	0.000723547	0.000743325	0.000810963	0.000649087	5.80437e-06	0.000152445	2.72997e-05	0.000214312	0.000199699	7.75115e-05	0.000320886	0.000317047	0.000145802	0.000194767	0.00251824	0.00302336	0.00230806	0.00421485	0.00310699	0.000570231	0.00101903	0.000204514	0.000520546	0.000737476	0.000308978	0.00164124	0.00182305	0.000827109
0.16408	0.000665868	0.00116177	0.000977563	0.00082108	0.000548928	7.34435e-05	0.000198342	0.000161097	0.000192105	0.000291637	0.000116115	0.000314468	0.000279649	0.000161125	0.000177743	0.00211116	0.00270026	0.00234409	0.00314461	0.00328316	0.000788434	0.00160737	0.000307487	0.000323901	0.000998892	0.000560088	0.0011382	0.00117562	0.000792913
0.18931	0.00261038	0.000612102	0.00158969	0.00237257	0.00195415	2.88924e-06	0.000317857	0.000218095	0.000341041	0.000926226	7.30883e-05	0.000720858	0.000820147	0.000332244	0.000464186	0.00625292	0.00822571	0.0055382	0.0101836	0.00625414	0.00170209	0.00310249	0.000824715	0.00146768	0.00239516	0.000538993	0.00427605	0.00523352	0.00167104
0.21455	0.000750047	0.00175665	0.00128053	0.00104521	0.000756416	2.06375e-06	0.00045964	0.000276779	0.000380939	0.00149228	9.85919e-05	0.000360981	0.000304653	0.000166638	0.000217225	0.00279601	0.0033426	0.00304115	0.00366515	0.00390211	0.00234151	0.00349376	0.00129438	0.000479273	0.00315255	0.00048271	0.00130025	0.00148484	0.000947436
0.23978	0.00135253	0.00105982	0.0018214	0.00157085	0.00106742	0.000151685	0.000592113	0.000170263	0.00124905	0.000742167	6.19472e-05	0.000568883	0.000509118	0.000224075	0.000295197	0.00381978	0.0050123	0.00505373	0.00481414	0.00537307	0.00104212	0.00185622	0.000523692	0.000690182	0.00148518	0.000650215	0.00226875	0.00235608	0.00123657
0.26501	0.0012045	0.00138925	0.00285459	0.00128913	0.00112156	2.16693e-05	0.000452302	0.000117736	0.000969129	0.00126633	0.000193521	0.000622304	0.000491484	0.000381088	0.000326997	0.004543	0.00546683	0.00598098	0.00461647	0.00626131	0.00196786	0.00193891	0.000862521	0.0005424	0.00230039	0.00102685	0.00211093	0.00193311	0.00113655
0.29024	0.00328823	0.00142331	0.00773059	0.00445995	0.00518868	0.00032367	0.000571794	0.000123771	0.000416838	0.00190084	0.000255173	0.001577	0.00122355	0.000608293	0.000765672	0.00924972	0.0141041	0.0139854	0.0508347	0.0131244	0.00297795	0.00510196	0.0012999	0.00157943	0.0041526	0.00150354	0.00532841	0.00693529	0.00311485
0.31547	0.001599	0.00624926	0.0127037	0.00651011	0.00610415	5.53774e-05	0.000895092	0.000469571	0.000829211	0.00151759	0.000527231	0.00121656	0.000731077	0.000611513	0.000638566	0.00880989	0.0121849	0.0158935	0.0657601	0.0120396	0.00164326	0.00160697	0.000705168	0.000861651	0.00229103	0.001756	0.00302416	0.00385292	0.00247935
0.3407	0.00223638	0.00994884	0.0269104	0.00864433	0.0113116	2.66854e-05	0.000810336	0.00198024	0.000627809	0.00364305	0.000195248	0.00169216	0.00101033	0.000485111	0.000693577	0.0134356	0.0215946	0.0330478	0.0557562	0.015283	0.00333594	0.00326843	0.00153846	0.00150346	0.0043075	0.00162607	0.00384518	0.00568187	0.00299765
0.36593	0.00227099	0.0325202	0.04954	0.0151909	0.0174166	0.000180578	0.00147315	0.00480669	0.00188026	0.0111831	0.00032689	0.00683088	0.00111521	0.000764876	0.0013411	0.0412132	0.0496682	0.0817506	0.0509133	0.0226663	0.00425528	0.00300669	0.0020855	0.000794935	0.00641642	0.00199383	0.00399741	0.0142175	0.00444388
0.39117	0.00447916	0.0428318	0.0666928	0.02127	0.0200166	2.30648e-05	0.00321838	0.0157536	0.000547199	0.0216446	0.000350901	0.0253532	0.00280234	0.00115564	0.00271581	0.129934	0.120678	0.140791	0.073549	0.0431672	0.00465111	0.00596297	0.00223576	0.00217925	0.00737291	0.00248678	0.00668492	0.0339619	0.00781986
0.4164	0.0035242	0.0446455	0.0707243	0.0238555	0.019312	2.77033e-05	0.00425748	0.0457566	0.00201726	0.0473957	0.001372	0.0619798	0.00747735	0.00515626	0.00895992	0.170673	0.119513	0.153999	0.0814917	0.0798511	0.00470158	0.00333398	0.00232447	0.00146848	0.00775182	0.00348187	0.0050293	0.06256	0.0158215
0.44163	0.00570707	0.0463614	0.0778984	0.0310053	0.0211203	0.000471772	0.00551945	0.0601021	0.00619224	0.0742582	0.00863154	0.132481	0.0293673	0.0275428	0.0315616	0.195218	0.113484	0.164751	0.0870218	0.180403	0.00561794	0.00441844	0.00240582	0.00140525	0.0104384	0.00923364	0.0100353	0.0764623	0.0600603
0.46686	0.00516412	0.0557964	0.0409145	0.0204339	0.0091524	5.51176e-05	0.0104232	0.0532332	0.00710301	0.0815244	0.00871299	0.0941112	0.0267586	0.0275348	0.029593	0.0794342	0.0515859	0.0930749	0.0372665	0.0872165	0.0068647	0.00868105	0.00233326	0.00187901	0.0190665	0.00826949	0.0093413	0.0602052	0.0563019
0.49209	0.00935278	0.0381364	0.0292629	0.0187822	0.0100767	0.00136821	0.0146568	0.0595518	0.0167087	0.0891307	0.0122018	0.0760817	0.0317907	0.0257618	0.0359795	0.0491662	0.0436101	0.0631334	0.0319106	0.0763663	0.0149677	0.0324684	0.00755903	0.00699567	0.0669533	0.0110948	0.0245539	0.0485913	0.0687487
0.51732	0.0101355	0.0340598	0.0221777	0.013905	0.00604575	0.000212075	0.0239441	0.0281514	0.0281437	0.0601497	0.0155065	0.057943	0.0307599	0.0273166	0.0349858	0.0321816	0.0310866	0.0412926	0.0164862	0.0546673	0.026056	0.0374343	0.00922861	0.00520926	0.0913426	0.015598	0.039788	0.0441465	0.0644979
0.54256	0.0121048	0.0339567	0.0161806	0.0120522	0.00506684	0.00128157	0.0345256	0.0208577	0.0385577	0.0390173	0.0156736	0.046549	0.0261304	0.0283848	0.0278165	0.0219832	0.0235733	0.0299676	0.0166691	0.0406616	0.045324	0.0408783	0.0145837	0.0145053	0.115484	0.0203999	0.0646498	0.032553	0.0573235
0.56779	0.0224295	0.0323213	0.0177802	0.00891695	0.0061065	0.00308664	0.031565	0.0217693	0.0374342	0.0297581	0.0285043	0.0495835	0.0297107	0.0406738	0.0320643	0.0238308	0.0259739	0.0278223	0.0168944	0.0426984	0.0857844	0.0570373	0.0225633	0.0452539	0.123667	0.0477469	0.0826042	0.0393515	0.0742662
0.59302	0.0215813	0.0273695	0.0110822	0.0124818	0.00464488	0.00676309	0.0382306	0.0230822	0.0356564	0.025535	0.0164868	0.0305506	0.0214162	0.0311131	0.0175649	0.0125537	0.0197633	0.0177976	0.0143148	0.0226115	0.0985623	0.0676372	0.0459568	0.0912508	0.105534	0.0386839	0.0600664	0.0297943	0.042411
0.61825	0.0256311	0.0422349	0.00934213	0.0066513	0.00360018	0.021566	0.0358499	0.0319107	0.0345459	0.0206232	0.0180703	0.0260227	0.021142	0.0296392	0.0136285	0.01257	0.0158158	0.0104393	0.010857	0.0172633	0.0914627	0.0877596	0.0698316	0.206056	0.0755269	0.0387367	0.0490404	0.0219868	0.036829
0.64348	0.0235552	0.0258079	0.00694746	0.00597483	0.00283593	0.0337878	0.0368803	0.0207831	0.0403293	0.0248813	0.011939	0.0184051	0.015542	0.0237454	0.00936308	0.00821135	0.012901	0.00697921	0.0088321	0.0128908	0.0994115	0.0978108	0.171975	0.127625	0.0769616	0.0301366	0.0343622	0.0191092	0.0276859
0.66871	0.0332293	0.0218641	0.00796119	0.00529913	0.00476135	0.048334	0.0434386	0.0215119	0.0229227	0.0165886	0.019897	0.0189656	0.0220916	0.0304767	0.0104727	0.011627	0.0175916	0.00790912	0.0132742	0.018842	0.0605003	0.0658544	0.101393	0.10306	0.0327429	0.0457421	0.0385264	0.0241349	0.0313295
0.69394	0.0413267	0.0166867	0.00745407	0.00727185	0.00409394	0.0826363	0.045547	0.0216769	0.0252907	0.0159824	0.019261	0.0193614	0.0233208	0.0401807	0.0108031	0.00856074	0.0142754	0.00594391	0.0105123	0.0161407	0.0474716	0.0520926	0.0832711	0.0783859	0.0254856	0.0613223	0.0394601	0.0232723	0.0311246
0.71918	0.0497282	0.0187219	0.00826857	0.00772051	0.00544087	0.0463179	0.0360284	0.0215264	0.0235073	0.0148712	0.0414187	0.019895	0.0253614	0.0440699	0.0120997	0.0104232	0.0169751	0.00610316	0.0127384	0.0170927	0.0396051	0.0435365	0.065367	0.0542549	0.0192381	0.0728891	0.0447796	0.0296206	0.0329169
0.74441	0.0336586	0.018637	0.00555592	0.00545978	0.00363056	0.0342728	0.0344477	0.0270943	0.0183445	0.0134198	0.0170133	0.0131885	0.0153339	0.0266399	0.0086809	0.00706358	0.010283	0.00360386	0.00919222	0.0104177	0.0293152	0.0295707	0.0499074	0.0430461	0.0146441	0.0414972	0.0264192	0.0224457	0.0188322
0.76964	0.0356377	0.0272633	0.00505471	0.00502398	0.00477049	0.03221	0.0336464	0.0249702	0.0249752	0.0154814	0.0166389	0.0120083	0.0164112	0.0244723	0.00871112	0.00881529	0.0131435	0.00428102	0.0118449	0.011029	0.0307935	0.0386934	0.0569956	0.0365398	0.0178971	0.0429558	0.0287575	0.0229393	0.0187899
0.79487	0.0272608	0.0142949	0.00461104	0.00589429	0.00441184	0.0288777	0.0314268	0.0204315	0.0284655	0.0127644	0.0148946	0.0105014	0.015008	0.0219272	0.00881221	0.00542622	0.0097554	0.00282783	0.00834518	0.00832886	0.0216654	0.024973	0.0246762	0.0183435	0.0111177	0.0390537	0.0258103	0.0182125	0.0172738
0.8201	0.0241488	0.0150134	0.00448208	0.00456344	0.00472863	0.0238163	0.0358869	0.0161357	0.0189335	0.0104937	0.0135389	0.0105865	0.0141753	0.0213527	0.00864047	0.00608311	0.0104016	0.00279788	0.00933785	0.00845184	0.016704	0.0192018	0.020042	0.0113623	0.00936148	0.0365071	0.0264655	0.0195469	0.0160458
0.84533	0.0187758	0.0132058	0.00416671	0.00509181	0.00489444	0.0207405	0.0262555	0.0204731	0.0170439	0.00890786	0.0135802	0.00901736	0.0130175	0.0190116	0.00954755	0.00540768	0.00930604	0.00207909	0.00851177	0.00736211	0.0126349	0.0155637	0.0130003	0.0118872	0.00704977	0.0344601	0.0235098	0.0185267	0.0148333
0.87056	0.0197555	0.0137168	0.00410651	0.00481934	0.0054144	0.0320912	0.0227857	0.0184877	0.0160525	0.010502	0.0131781	0.00872918	0.0140587	0.017882	0.00886759	0.00639617	0.0104073	0.00308628	0.0110245	0.00859853	0.0149474	0.0176339	0.017024	0.0104454	0.0100636	0.0329425	0.0231206	0.01886	0.014481
0.8958	0.0134327	0.0113767	0.00393027	0.00504805	0.00487269	0.021258	0.0189295	0.0323517	0.0151881	0.0103609	0.0116932	0.00776873	0.0116385	0.0159069	0.00896429	0.00429378	0.00759139	0.00161712	0.00857836	0.00650931	0.0140791	0.0178939	0.0183758	0.0164351	0.00750554	0.0302445	0.021623	0.0170011	0.0134783
0.92103	0.0124923	0.0113269	0.00425893	0.00520166	0.00556692	0.0158195	0.0198352	0.0171907	0.0136281	0.0126291	0.0113346	0.00772783	0.0117228	0.0149675	0.00866493	0.00414943	0.00758748	0.0016796	0.00847944	0.00630565	0.0151161	0.0196807	0.0203088	0.00646513	0.00920718	0.0295502	0.0206138	0.0160926	0.0129785
0.94626	0.0111046	0.0118378	0.00364594	0.00626776	0.00507559	0.0156085	0.0187401	0.0150634	0.0133373	0.00843402	0.0107564	0.00716028	0.00961792	0.0136884	0.00817878	0.00406067	0.00636602	0.00145678	0.00822143	0.0060748	0.00977228	0.0105327	0.00895251	0.00582854	0.00562961	0.0261098	0.0204511	0.015014	0.0127945
0.97149	0.0108709	0.0106372	0.00436429	0.00718909	0.00600451	0.0160968	0.0257441	0.0142791	0.017215	0.00897737	0.0103317	0.00752296	0.0102102	0.013813	0.00925536	0.00548529	0.00825869	0.00237101	0.0105654	0.00670024	0.010617	0.011334	0.00926406	0.00577973	0.00623141	0.0272681	0.0211487	0.0166888	0.0129678
0.99672	0.0127706	0.00897763	0.00914112	0.00774366	0.010507	0.0157446	0.0143401	0.0126345	0.0113348	0.00789487	0.0198182	0.0101414	0.0148356	0.0259138	0.013271	0.00505346	0.0092158	0.00152929	0.0108865	0.00768787	0.00938741	0.00935244	0.00840094	0.00528017	0.00500262	0.0395295	0.0276385	0.0192266	0.0185533
1.02195	0.00790582	0.00986039	0.006065	0.00960109	0.00585334	0.0163129	0.0138252	0.0129622	0.0103675	0.00758834	0.00915701	0.00609142	0.00997298	0.0153653	0.00832663	0.00352057	0.00653202	0.00140664	0.00764959	0.00510656	0.00876579	0.00950131	0.0083961	0.00498094	0.00476572	0.0191719	0.0154748	0.0140721	0.010936
1.04719	0.00735765	0.0139303	0.00671489	0.00792174	0.00658007	0.0148651	0.0133191	0.0120695	0.00850919	0.00808561	0.00983503	0.00605651	0.00760241	0.0143176	0.00754968	0.00322971	0.00640517	0.00101692	0.00666383	0.00483762	0.00836985	0.00831593	0.00724127	0.00450089	0.0044103	0.0181024	0.0146797	0.0114804	0.009962
1.07242	0.00848463	0.00838412	0.00857237	0.00699554	0.00835206	0.0242992	0.0129681	0.0110903	0.010593	0.00777059	0.00981158	0.0065951	0.00937194	0.0163586	0.00848253	0.00451532	0.00769416	0.00215957	0.00979691	0.00577671	0.0086409	0.00906689	0.00785008	0.00414426	0.00551212	0.016926	0.0143513	0.0126586	0.0107377
1.09765	0.00744614	0.0103213	0.0101349	0.00840191	0.00671128	0.0157025	0.0112023	0.0116409	0.00997651	0.0070217	0.00993318	0.00613664	0.00818492	0.0148867	0.00740109	0.00331328	0.00617035	0.000853079	0.00714615	0.00435594	0.007057	0.00623853	0.00690981	0.00372301	0.00390006	0.0154192	0.0118269	0.0111001	0.00981905
1.12288	0.00750301	0.0078653	0.0131702	0.00805783	0.00813056	0.0149236	0.011159	0.010446	0.00837305	0.0102443	0.00984911	0.00622281	0.00834022	0.0142979	0.00755199	0.00351854	0.00662923	0.00113395	0.0077064	0.00476623	0.00713024	0.0054882	0.00603273	0.00413207	0.00363698	0.0135632	0.0113409	0.010717	0.00953987
1.17334	0.00717843	0.0107636	0.0130763	0.00809535	0.00879439	0.0133393	0.010506	0.010909	0.0147756	0.0103695	0.0102191	0.00573704	0.00809124	0.0142312	0.00751216	0.0034307	0.00677319	0.00136855	0.00797956	0.00436061	0.00746212	0.0074466	0.00614253	0.00555089	0.00415942	0.0106401	0.009206	0.00955203	0.00926599
1.19857	0.00773844	0.00898324	0.014728	0.00947245	0.00914888	0.00995793	0.00948891	0.0159895	0.00790683	0.0125078	0.0106685	0.00652809	0.00850249	0.0138843	0.00837043	0.00324648	0.00496629	0.00109983	0.00773544	0.00419297	0.00929904	0.00766827	0.00958911	0.00325319	0.00428654	0.0103814	0.00883994	0.00892166	0.00819425
1.22381	0.00705279	0.00981076	0.0156892	0.00813995	0.0102871	0.0155571	0.00933917	0.00973714	0.0078528	0.00935239	0.0112093	0.00549986	0.00862301	0.012248	0.00768821	0.00251896	0.00482417	0.000922564	0.00639519	0.00399695	0.00658314	0.00548698	0.00527167	0.00320504	0.00335017	0.00871839	0.00688643	0.00758067	0.00743939
1.24904	0.00958589	0.00872087	0.019866	0.00945215	0.0162353	0.0156484	0.0103227	0.00962994	0.00916415	0.00822331	0.0115063	0.00817805	0.0124433	0.0169792	0.0131793	0.00344936	0.00721694	0.00130773	0.00861208	0.00553415	0.00598106	0.00442246	0.00452208	0.00305883	0.00253784	0.0124979	0.00904716	0.0111025	0.0104821
1.27427	0.0094809	0.0109405	0.0183612	0.010237	0.0140114	0.0253991	0.0128171	0.00969197	0.00872936	0.00793909	0.021416	0.00783629	0.0123673	0.0150851	0.0113405	0.00277372	0.00603562	0.00101309	0.00790909	0.00418892	0.00678791	0.0065915	0.00507021	0.00303188	0.00389465	0.00891435	0.00787611	0.00946487	0.00936575
1.2995	0.00730731	0.00909805	0.0151533	0.0187252	0.0135596	0.0198648	0.00934948	0.00934926	0.00794616	0.00924922	0.0132246	0.0059931	0.00917359	0.0109111	0.00912631	0.00211503	0.00519922	0.000725982	0.00661409	0.00379923	0.00608653	0.0053725	0.0045106	0.00260957	0.0026625	0.00601196	0.00586587	0.0067572	0.00701384
1.32473	0.00847264	0.00746414	0.0122703	0.0109958	0.0134848	0.0141604	0.00931565	0.00944831	0.00794987	0.00838063	0.0135847	0.00673304	0.0101348	0.0109461	0.00992853	0.0020197	0.00480717	0.00068943	0.00643875	0.00337073	0.00581932	0.00468713	0.00478303	0.00283654	0.00287432	0.00593249	0.00589213	0.00621457	0.00745258
1.34996	0.00912149	0.00773238	0.0100079	0.0135592	0.0143252	0.0143992	0.00846623	0.00953476	0.00765745	0.00774157	0.0132415	0.00749406	0.010934	0.0109118	0.00968939	0.00274142	0.00612962	0.00128887	0.00759257	0.00395855	0.00559264	0.00447957	0.00475997	0.0026449	0.00247247	0.00540646	0.00602696	0.00732047	0.00646292
1.3752	0.00982153	0.0127407	0.0117101	0.0123303	0.0145211	0.0144293	0.00868871	0.00946587	0.0078637	0.00872591	0.0138798	0.00715808	0.0109502	0.0104968	0.0109893	0.00156837	0.00323085	0.00054539	0.00505422	0.00277025	0.00554973	0.00528278	0.00437221	0.00233842	0.00289304	0.00479035	0.00512077	0.00552666	0.00650232
1.40043	0.00954559	0.00819385	0.0124727	0.0138638	0.0155679	0.0153835	0.00852953	0.0093218	0.00746465	0.00665053	0.0137579	0.00812058	0.0108702	0.00945438	0.011659	0.0019099	0.00384177	0.000686353	0.00588216	0.00310324	0.00600363	0.00391886	0.00496706	0.0020288	0.0026549	0.00430151	0.00479292	0.00582306	0.00623852
1.42566	0.0113338	0.00732187	0.0128657	0.0156645	0.0168955	0.0113061	0.00932958	0.00998581	0.0078973	0.00896803	0.0137008	0.00853561	0.0133799	0.00970341	0.0122609	0.00135876	0.00337036	0.000519275	0.00591925	0.00292525	0.00514563	0.00371181	0.00383552	0.00247651	0.00205643	0.00431529	0.00504275	0.00507946	0.00558912
1.45089	0.014038	0.00829275	0.0138751	0.0162681	0.0178355	0.014048	0.00952939	0.0154025	0.00746034	0.0109146	0.0154249	0.00916257	0.0142266	0.00970911	0.0130379	0.00274255	0.00498252	0.00117915	0.00696879	0.00372593	0.0064942	0.00540608	0.00675891	0.00309957	0.00305423	0.00420449	0.00523969	0.00596534	0.00594294
1.47612	0.0165491	0.00783395	0.0170246	0.0197617	0.0173578	0.0139989	0.00867232	0.00922938	0.00768673	0.0120205	0.0150787	0.00833529	0.0157924	0.0108549	0.0149162	0.00139035	0.00312798	0.000517704	0.00491495	0.00231336	0.00533916	0.00470994	0.00502863	0.00174829	0.00254561	0.00380731	0.00404296	0.0044207	0.00499252
1.50135	0.0211143	0.00810755	0.0162764	0.027921	0.0215675	0.0139088	0.00972808	0.0103167	0.00940083	0.00917589	0.0167448	0.00858688	0.0171068	0.0103725	0.0157484	0.00136314	0.00346048	0.000573443	0.00577139	0.00245733	0.00416056	0.00391599	0.00447387	0.00189898	0.00203936	0.00351678	0.00337371	0.00386641	0.0056296
1.52658	0.0283813	0.00876367	0.0221125	0.0268059	0.0303448	0.0130467	0.00860198	0.00926642	0.0186521	0.0126368	0.0185763	0.0111116	0.021083	0.0137296	0.0201438	0.00142562	0.0028032	0.000449943	0.00541915	0.00248919	0.00356945	0.00294948	0.00370162	0.00140996	0.00204108	0.00369723	0.00378237	0.00374891	0.00570749
1.55182	0.0436916	0.00775536	0.0270358	0.0295278	0.0576206	0.014403	0.0132707	0.0100277	0.0190967	0.0119949	0.0435785	0.0112419	0.030262	0.0183457	0.0341245	0.00229459	0.00483798	0.00100874	0.00771291	0.00354187	0.0039656	0.0041933	0.00300479	0.00146327	0.00237627	0.00433785	0.00531113	0.00615842	0.0070985
1.57705	0.0314443	0.00859362	0.0208123	0.0489895	0.043516	0.0131493	0.0121851	0.0104892	0.0177199	0.0160665	0.0251518	0.00674557	0.0227906	0.0131043	0.0246032	0.00122065	0.00193292	0.000411603	0.00449638	0.00187092	0.00310841	0.00258039	0.00319412	0.00162398	0.00136344	0.00255907	0.00307274	0.00368293	0.00438164
1.60228	0.0307948	0.00847595	0.0202516	0.0649002	0.0470844	0.0135421	0.0102715	0.0103909	0.0241189	0.0136234	0.028642	0.00636905	0.0254214	0.0134111	0.0284123	0.00141988	0.00277578	0.000523585	0.00433228	0.00209151	0.00304729	0.00331736	0.00289686	0.00145773	0.00181689	0.00192182	0.00274	0.00318628	0.00341287
1.62751	0.0341284	0.00826033	0.0166677	0.0510093	0.0539721	0.0159562	0.0103217	0.0100392	0.0245213	0.0116609	0.028235	0.00608115	0.0261568	0.0127957	0.0316476	0.000949167	0.00196559	0.000320482	0.0042889	0.00174389	0.00308586	0.0030193	0.00273329	0.00168726	0.00152486	0.00190153	0.00240796	0.00299846	0.00364517
1.65274	0.0287074	0.00798803	0.0161438	0.0480851	0.0590782	0.0128996	0.00927082	0.00940181	0.0266174	0.0127926	0.0310093	0.00513339	0.0272093	0.0135554	0.0393121	0.00192494	0.00358382	0.000833906	0.00566894	0.00250976	0.00322009	0.00322038	0.00244424	0.00124835	0.0019384	0.00198806	0.00383016	0.0033993	0.00409163
1.67797	0.0232101	0.011541	0.0147855	0.0495137	0.0590482	0.0276573	0.011962	0.00984488	0.0271032	0.00922935	0.0318936	0.00420275	0.0291197	0.0131895	0.0408036	0.000934697	0.00191752	0.000320086	0.00405766	0.00166142	0.00228721	0.00218488	0.00188265	0.00124943	0.00153086	0.00173754	0.00254154	0.00188897	0.00348246
1.7032	0.021635	0.0134888	0.0127136	0.0383815	0.0514568	0.014235	0.0113369	0.00903485	0.0253181	0.00802161	0.0316037	0.00359469	0.0262791	0.0116674	0.0435601	0.00108766	0.00217086	0.000479857	0.00427639	0.00179264	0.00202572	0.00228588	0.00185898	0.00116186	0.00141627	0.00133609	0.00214298	0.00267176	0.00287046
1.72844	0.018914	0.010868	0.0131766	0.0309001	0.0384287	0.0147569	0.0120291	0.0136827	0.0251429	0.00731984	0.0317261	0.00282509	0.0259534	0.0106982	0.040555	0.000834228	0.00175922	0.000290995	0.00332276	0.00145326	0.00219692	0.00188932	0.00171027	0.00159629	0.00132791	0.00152936	0.00193203	0.00234604	0.00306293
1.75367	0.0140081	0.00911084	0.0101532	0.0308595	0.0261805	0.0136814	0.0127136	0.00771057	0.0280216	0.00815201	0.028072	0.00306977	0.0228868	0.010481	0.0345221	0.00162795	0.00255283	0.000767272	0.0048277	0.0022728	0.00258262	0.00307183	0.00273614	0.00100563	0.0021933	0.00121688	0.00245932	0.00305343	0.00261891
1.7789	0.00943435	0.0101598	0.00911473	0.0159647	0.024089	0.0142694	0.012766	0.00706155	0.0251949	0.00417426	0.026092	0.00259849	0.0234131	0.00905865	0.0293306	0.000725731	0.00184185	0.000331055	0.003808	0.00149176	0.00164051	0.00176069	0.00149634	0.0010449	0.00130872	0.00137968	0.00173832	0.00204641	0.00269521
1.80413	0.0128323	0.0128527	0.00918187	0.0149414	0.0287431	0.0156713	0.0132763	0.00690028	0.0247159	0.00370807	0.0343932	0.00329782	0.029354	0.0106411	0.0379486	0.00117204	0.0022465	0.000415976	0.00464642	0.00198023	0.0013985	0.00201745	0.00125247	0.000867645	0.00111149	0.00179011	0.00218301	0.00259865	0.00318459
1.82936	0.00757238	0.00993417	0.00567953	0.011251	0.0104359	0.0157913	0.0126899	0.00655634	0.0242516	0.00349569	0.0259237	0.0018417	0.0163496	0.00563339	0.0153687	0.000837791	0.00166819	0.000412934	0.00307717		0.00130686	0.00169734	0.00105442	0.00109367	0.00114366	0.000815152	0.00144047	0.00184733	0.00189897

## Sheet: Figure 5F
Fibril weighted mean				Control	JB1
Control siRNA +Fibril	DNAJB1 siRNA +Fibril		Test for normal distribution
1.42976	1.30286		Shapiro-Wilk test
1.65214	0.862299		W	0.9363	0.9095
1.34312	0.881241		P value	0.3064	0.1329
1.24476	0.960848		Passed normality test (alpha=0.05)?	Yes	Yes
1.6459	0.986337		P value summary	ns	ns
1.59058	0.988254
1.51697	1.40069		Number of values	16	15
1.21316	0.932594
1.3226	1.42359
1.02232	0.859636
1.56594	1.64063
1.0936	0.741459
1.61511	0.956434
1.37479	0.553825
1.30119	0.994253
1.55462
Table Analyzed	Fib JB1 KD
Column B	JB1
vs.	vs,
Column A	Control
Unpaired t test
P value	0.0002
P value summary	***
Significantly different? (P < 0.05)	Yes
One- or two-tailed P value?	Two-tailed
t, df	t=4,236 df=29
How big is the difference?
Mean ± SEM of column A	1,406 ± 0,04948, n=16
Mean ± SEM of column B	1,032 ± 0,07415, n=15
Difference between means	-0,3732 ± 0,08809
95% confidence interval	-0,5533 to -0,1930
R squared	0.3823
F test to compare variances
F,DFn, Dfd	2,106, 14, 15
P value	0.1648
P value summary	ns
Significantly different? (P < 0.05)	No

## Sheet: Figure 5F histogram
ns	Control															DNAJB1
0.01269	7.87519e-05	4.85886e-05	0.000747203	0.000684553	1.03715e-05	7.14461e-05	0.000588982	0.0002637	0.000148316	0.000118469	0.000114598	0.000234153	8.20203e-05	0.00125586	0.000258258	5.85053e-05	0	3.16403e-05	1.2255e-06	4.28615e-05	0.000506413	0.000186323	0.000334667	7.44419e-05	9.30584e-05	0.000157153	0.000278698	0.00178534
0.03792	0.000270655	7.31493e-05	0.000146024	0.000162961	3.98904e-07	1.43308e-05	7.98042e-05	9.24245e-05	4.8945e-05	3.95306e-05	4.20207e-05	0.000322767	1.76572e-05	0.000133685	0.00027435	0.00012116	5.29977e-06	6.87832e-07	4.90201e-06	2.98445e-05	0.000229173	0.00018776	0.00013623	3.09377e-05	3.43713e-06	4.68496e-05	3.60606e-05	0.000121382
0.06316	0.000355325	0.000242937	0.000182089	0.000233063	1.03715e-05	4.79557e-05	0.000248874	0.000171183	9.09368e-05	8.65533e-05	4.95807e-05	0.00152412	2.56313e-05	0.000318261	0.00156827	9.14402e-05	4.06112e-07	1.61641e-05	0	1.55695e-05	0.000263	0.000771416	0.000189077	7.02743e-05	2.99614e-05	6.84306e-05	0.000100053	0.000382092
0.08839	0.00146367	0.000432556	0.000736167	0.000776028	1.59562e-06	6.75185e-05	0.000106231	0.000553214	0.000264704	0.000189319	0.000211727	0.000282667	7.61109e-05	0.000661347	0.000290529	0.000534271	4.77182e-07	7.56615e-06	3.0278e-06	3.71133e-05	0.00125022	0.000170078	0.00074777	0.000115402	5.83674e-05	0.000275363	0.000245101	0.000522869
0.11362	0.00034175	0.000150711	0.0010665	0.0011826	2.6926e-05	5.14122e-05	0.00104708	0.000204664	0.000116525	0.000116529	0.000270457	0.000396817	0.000167528	0.00204127	0.00045075	0.000224816	3.39104e-05	2.71281e-05	2.35752e-05	8.3635e-05	0.000287081	0.000504252	0.000213471	8.46334e-05	6.66734e-05	0.000380183	0.000532681	0.00264891
0.13885	0.000472133	0.000299719	0.000449727	0.000495391	2.33807e-06	9.74889e-05	0.000320599	0.00047324	0.000229024	0.000193694	7.70391e-05	0.00128653	3.46778e-05	0.000452411	0.00119902	0.000362878	4.62948e-05	1.52974e-05	2.4558e-05	5.04274e-05	0.000804026	0.000331449	0.000533357	0.000143444	3.09086e-05	0.000121458	0.00015181	0.000581371
0.16408	0.00131701	0.000547522	0.000730186	0.000815383	5.05167e-05	0.000185042	0.000733895	0.000493755	0.0002154	0.000266726	9.1456e-05	0.00156477	5.51758e-05	0.000663633	0.00130033	0.000304061	1.96924e-05	8.48234e-05	5.4845e-05	9.32027e-05	0.000536863	0.00123038	0.000578046	0.000276962	0.000201626	0.000128005	0.000157033	0.000759042
0.18931	0.00170137	0.000330202	0.00164298	0.00154725	9.07077e-06	0.000138192	0.000338674	0.000988813	0.000511003	0.000360478	0.000373137	0.00082169	0.000192705	0.00209343	0.000630384	0.000972071	3.02818e-05	1.10053e-05	3.67651e-06	0.000203326	0.00211937	0.000468973	0.00130748	0.00025778	0.00010213	0.000491282	0.000577181	0.0022206
0.21455	0.000815888	0.000888141	0.00133926	0.00103166	1.98498e-05	0.000203159	0.00172629	0.000572845	0.00027285	0.000243144	0.000605877	0.00101431	0.000280051	0.0030191	0.000757643	0.000420957	2.88137e-05	7.63494e-05	9.31382e-05	4.52761e-05	0.000822279	0.000832615	0.000799785	0.000243389	0.000367685	0.00116021	0.000950714	0.002491
0.23978	0.00110794	0.00148772	0.00403466	0.00213309	3.98904e-06	0.000183243	0.000830878	0.000940522	0.000466731	0.000338803	0.000240207	0.00317838	7.90813e-05	0.00163854	0.00217295	0.000644222	0	1.47609e-05	4.94396e-06	0.000200157	0.00143952	0.000662051	0.00120543	0.000417701	0.000161179	0.000395613	0.000621326	0.00146621
0.26501	0.00280073	0.00146569	0.0127985	0.00341061	0.000152581	0.000431337	0.00114097	0.00111788	0.000599911	0.000582321	0.000559776	0.00197799	0.000175096	0.00268231	0.000569404	0.000893494	0.000162055	6.86456e-05	1.09876e-05	0.000107638	0.00125667	0.0019549	0.0013294	0.000630069	0.000232806	0.0006163	0.000949592	0.0015267
0.29024	0.00233124	0.00207842	0.0199011	0.00425119	0.000170604	0.00076381	0.00174304	0.0030475	0.00197	0.00159173	0.000755039	0.00529341	0.000291336	0.00686317	0.00131067	0.00248276	0.000134438	0.000179001	0.000206511	0.000173973	0.00678243	0.0010299	0.00490976	0.0022547	0.00023122	0.000973128	0.00171093	0.00487103
0.31547	0.00401173	0.00222126	0.0319789	0.00385369	0.000101909	0.000948704	0.0043411	0.00384829	0.00318733	0.00296666	0.00131232	0.00806183	0.000261121	0.00996015	0.00112372	0.00120504	0.000290547	0.000449842	2.93656e-05	0.000695543	0.0252504	0.0015102	0.0113407	0.00440769	0.000196907	0.0036576	0.00228165	0.00467042
0.3407	0.00927677	0.00262053	0.0528359	0.00468519	0.00028561	0.00116927	0.00496101	0.00804884	0.0112891	0.00743863	0.00566887	0.00972014	0.000969744	0.0210544	0.00281379	0.00193894	2.27844e-05	5.67461e-05	0.000463315	0.00053867	0.0643429	0.00134549	0.0243113	0.011528	0.000339673	0.0281427	0.0351244	0.0189705
0.36593	0.0126264	0.00395952	0.0523508	0.00513824	0.00060803	0.00285529	0.0110472	0.0184698	0.0298807	0.027221	0.0263443	0.00812132	0.00387219	0.035509	0.00122104	0.00263023	2.76903e-05	7.79726e-05	2.80352e-05	0.00373439	0.0981769	0.00245204	0.059127	0.0180031	0.00118712	0.125749	0.145436	0.049784
0.39117	0.0150564	0.00333245	0.0559315	0.0124514	0.00195932	0.0110325	0.0303029	0.0409515	0.0478181	0.0642416	0.0298607	0.00793154	0.00690415	0.0367437	0.0016228	0.00299173	4.65963e-05	0.000112736	9.30063e-06	0.00428597	0.0664274	0.00212752	0.0906422	0.0270855	0.0024581	0.124314	0.132658	0.0531524
0.4164	0.0166906	0.00306959	0.0282299	0.0136481	0.0146601	0.022615	0.0374946	0.062995	0.051505	0.0781314	0.0306763	0.00768166	0.0113176	0.0289006	0.00157779	0.013529	0.00021994	7.85779e-05	3.30886e-05	0.00953716	0.036104	0.0030954	0.089484	0.0264205	0.00226409	0.103836	0.101912	0.0443192
0.44163	0.015137	0.00304942	0.0145773	0.0177363	0.0217484	0.0479802	0.0445933	0.0663303	0.051376	0.0765965	0.0297856	0.0100626	0.0122031	0.0221059	0.00358254	0.0286055	0.0031668	0.00105534	1.34805e-05	0.0132792	0.0258472	0.00231677	0.0887297	0.0307514	0.00358941	0.0828019	0.0688875	0.0364707
0.46686	0.0154548	0.00361963	0.00755719	0.0252107	0.0167758	0.0257033	0.0331378	0.0314183	0.0277074	0.0364028	0.0294568	0.0065501	0.0122204	0.0186384	0.00231286	0.0431656	0.000984675	0.00185891	0.000607849	0.0222658	0.0129884	0.00406527	0.0369572	0.0196879	0.0044632	0.0651476	0.0402435	0.0241532
0.49209	0.00987644	0.00298018	0.0056284	0.0282503	0.00960566	0.0187456	0.0223209	0.0237627	0.01839	0.0308141	0.0276862	0.00691509	0.0144432	0.0215579	0.00259581	0.0460737	0.00254699	0.00208717	0.000467585	0.0375908	0.0119807	0.00312278	0.0235325	0.018492	0.00822649	0.061466	0.0307673	0.0238682
0.51732	0.00907069	0.00432037	0.00396903	0.0388083	0.00750938	0.0115453	0.0173876	0.0183508	0.0144698	0.0216106	0.0222053	0.00518431	0.0126568	0.0152999	0.00313955	0.050539	0.00176744	0.00356179	0.00111148	0.0772132	0.0107516	0.00381892	0.0138491	0.0181044	0.0160462	0.0369653	0.0163189	0.0108272
0.54256	0.0068998	0.0027756	0.00469047	0.0582293	0.00417826	0.00758652	0.0162569	0.0172051	0.0147002	0.0183962	0.0197036	0.00633572	0.0114796	0.0133276	0.00531176	0.0463132	0.00932402	0.00783243	0.000531054	0.0682902	0.011511	0.00453279	0.0103644	0.0142576	0.0269146	0.0254987	0.00978004	0.00765181
0.56779	0.00773118	0.00371355	0.00262952	0.0312022	0.0062977	0.0101765	0.0145634	0.0179059	0.0200069	0.021641	0.0181134	0.00463097	0.0131693	0.0122809	0.00409121	0.0561687	0.0280331	0.0150212	0.00147231	0.0623861	0.0107517	0.00502478	0.00931366	0.0175579	0.0463639	0.0217498	0.00775755	0.00551762
0.59302	0.00773764	0.00334977	0.00272564	0.0304649	0.00405056	0.00691801	0.0178298	0.0128246	0.0171883	0.0150938	0.0179377	0.00590842	0.01499	0.012884	0.005598	0.0335435	0.0930262	0.046155	0.00156748	0.039074	0.00850654	0.00464797	0.00756104	0.0145904	0.0475283	0.0179626	0.00677313	0.00690803
0.61825	0.00822174	0.00324313	0.00215145	0.0239646	0.00348377	0.00489543	0.0123999	0.0114202	0.0158666	0.0155142	0.0201635	0.0041701	0.0163132	0.0109588	0.00465094	0.0338051	0.0310302	0.0286575	0.00439215	0.030812	0.00908103	0.00404586	0.00587092	0.0121082	0.0277415	0.0153309	0.00588768	0.00352166
0.64348	0.00547944	0.00504628	0.00177203	0.0231286	0.0035694	0.00317378	0.0121529	0.00975099	0.0132104	0.0128543	0.0280724	0.0059232	0.0249843	0.0140923	0.00745947	0.0246605	0.0208853	0.0202554	0.00791513	0.02336	0.00726211	0.00599414	0.0040031	0.0104877	0.0182151	0.0193274	0.00709681	0.00509915
0.66871	0.0065684	0.00415795	0.00242792	0.0288626	0.00441714	0.00623429	0.0100048	0.0110259	0.0167002	0.0164952	0.0251763	0.0041559	0.0188003	0.0102615	0.00613626	0.024774	0.0112502	0.0153496	0.0100817	0.0247891	0.0096835	0.004682	0.0064103	0.0140203	0.016365	0.0110526	0.00399369	0.00264494
0.69394	0.00532763	0.00357938	0.00243254	0.0177112	0.00787022	0.00553758	0.0120338	0.0123235	0.0175198	0.0180682	0.0269823	0.00419692	0.0207291	0.0115209	0.00695575	0.028301	0.0163244	0.0192515	0.00912752	0.0163179	0.00958668	0.00695999	0.00525105	0.0127719	0.0161904	0.0109991	0.00450365	0.00646729
0.71918	0.00604797	0.00305905	0.0014983	0.0127749	0.00550653	0.00752433	0.0141218	0.0147536	0.0176917	0.0229163	0.0272942	0.00504837	0.0200494	0.0100285	0.00950892	0.019442	0.0137233	0.0177978	0.00928668	0.0148448	0.0116139	0.00564302	0.00703763	0.015436	0.0163307	0.00952259	0.00423153	0.00319284
0.74441	0.0077613	0.00491223	0.00135677	0.00767178	0.00517207	0.00599995	0.00891172	0.0107432	0.0114981	0.0155936	0.0268869	0.00532463	0.0200012	0.00942838	0.00911514	0.0149864	0.0301417	0.0130765	0.0047393	0.0117172	0.00883859	0.00649299	0.00472308	0.0127266	0.0146473	0.00892706	0.00370995	0.00328463
0.76964	0.00697638	0.00435776	0.00231685	0.0158005	0.00585829	0.00492907	0.00864882	0.0108708	0.0104246	0.0167284	0.0345736	0.0037984	0.0241565	0.0118782	0.0065698	0.0139163	0.00669998	0.0117014	0.00874695	0.0108331	0.0112656	0.00489991	0.00565712	0.0116594	0.0224782	0.0114326	0.00449953	0.00429534
0.79487	0.00503944	0.00594681	0.00189565	0.0160712	0.00572083	0.00604367	0.00975853	0.00938326	0.00982848	0.0166689	0.0260969	0.00369275	0.0165166	0.0102906	0.00640838	0.0135043	0.0036656	0.0128202	0.0065113	0.0125227	0.00895841	0.00570711	0.00472708	0.0121403	0.0164438	0.008589	0.00391882	0.00475153
0.8201	0.00487751	0.00429852	0.00252997	0.0200185	0.00649908	0.00583008	0.0090515	0.0100814	0.00914829	0.0164945	0.0238092	0.00552223	0.0161685	0.00896196	0.0091142	0.0124177	0.00718267	0.0103814	0.0102989	0.00953426	0.0107606	0.00638443	0.00469982	0.0119713	0.0130515	0.00721488	0.00317816	0.00346502
0.84533	0.0061171	0.00441022	0.00168118	0.00915949	0.00642974	0.00594486	0.00757291	0.00940402	0.00857111	0.0169042	0.0166961	0.00360933	0.0120279	0.00676879	0.00807634	0.012205	0.00713477	0.0106022	0.00793228	0.0181001	0.010182	0.00746213	0.00495832	0.0126608	0.0111382	0.00573769	0.00262313	0.0028223
0.87056	0.00642268	0.00431406	0.00225863	0.00991442	0.00689807	0.00664831	0.00756899	0.010003	0.00822698	0.0167419	0.020413	0.0058285	0.0140055	0.00897121	0.00999605	0.0118503	0.00686923	0.0115424	0.00816193	0.0101903	0.0123901	0.00696501	0.00568822	0.0124759	0.013847	0.0079146	0.00388509	0.00610072
0.8958	0.00899021	0.00460948	0.00166147	0.00836796	0.0071816	0.00683624	0.00911688	0.00956335	0.00718329	0.0161429	0.0195656	0.00423979	0.0142309	0.00778138	0.00883467	0.0109828	0.00828155	0.0114545	0.00270103	0.00904209	0.0108704	0.00647167	0.00498186	0.0129586	0.0155605	0.00752146	0.00320778	0.00371249
0.92103	0.00694179	0.00452488	0.00214305	0.00789079	0.00779786	0.00651106	0.00854317	0.0108024	0.00740489	0.015805	0.0217159	0.00562084	0.0166227	0.0098226	0.00902914	0.0101736	0.00832972	0.0116087	0.00571701	0.00980424	0.0120357	0.00762751	0.00482404	0.0131573	0.0130397	0.00863751	0.00459646	0.00580374
0.94626	0.00675727	0.0051867	0.00183838	0.00912209	0.00905328	0.00743578	0.00881844	0.00947598	0.00687308	0.0153421	0.0141669	0.00434265	0.0106231	0.00714583	0.00731008	0.0100273	0.00867905	0.0120134	0.00433573	0.00958081	0.00982617	0.00805154	0.00518146	0.0132645	0.026327	0.0063846	0.00330969	0.00386993
0.97149	0.00541	0.00470641	0.00266838	0.00988989	0.0145865	0.0072661	0.00816332	0.0110152	0.00650444	0.0147305	0.0119815	0.00445291	0.0108115	0.00799259	0.00799478	0.0115006	0.0103147	0.0118224	0.00613122	0.00958003	0.0109244	0.00877196	0.00592145	0.0148888	0.0139172	0.00577301	0.00356134	0.00704295
0.99672	0.00647488	0.00511556	0.00222809	0.00866967	0.0115951	0.0107324	0.0138299	0.0153705	0.00972574	0.0202179	0.0120147	0.00485167	0.00992576	0.00583861	0.00764486	0.0114566	0.00988102	0.0140171	0.00654189	0.00973662	0.0127044	0.00763336	0.00714744	0.0181041	0.0147566	0.00599688	0.00358799	0.00393699
1.02195	0.00572233	0.00511767	0.00287502	0.00868058	0.0109768	0.00798863	0.00885169	0.00953758	0.00672561	0.0125393	0.01114	0.00631073	0.00998752	0.00644295	0.0087779	0.00903666	0.00948716	0.0234805	0.00559249	0.0106	0.00928655	0.00726554	0.00609954	0.0142299	0.0127841	0.00531258	0.00359435	0.0049905
1.04719	0.00654006	0.00554376	0.00348339	0.00786475	0.0136413	0.00808105	0.0106092	0.00969767	0.00661055	0.0119507	0.0104622	0.0047106	0.00925269	0.00537067	0.00774652	0.00850675	0.0330093	0.013517	0.00822394	0.00936657	0.00936343	0.0103189	0.00534865	0.0135161	0.013698	0.00523941	0.00344393	0.0044397
1.07242	0.00658156	0.00854441	0.00326127	0.00931854	0.0131374	0.00941217	0.00821665	0.0104372	0.0072046	0.0116068	0.0104139	0.00528905	0.0105129	0.0075357	0.00776666	0.0102989	0.0106012	0.0149692	0.00866324	0.0113162	0.0118058	0.00831386	0.00727731	0.0153599	0.0122988	0.00541	0.0045541	0.00734506
1.09765	0.00571905	0.00603118	0.00618508	0.0165599	0.0142831	0.00850453	0.0106092	0.00902821	0.00640901	0.0103027	0.00968965	0.00502696	0.00932693	0.00542977	0.00715213	0.0088731	0.0105427	0.0142349	0.00708141	0.00995532	0.0089225	0.00887031	0.00589927	0.0137081	0.0133726	0.00515839	0.00446	0.00466053
1.12288	0.00677051	0.00578512	0.00368471	0.00895587	0.0160056	0.00922216	0.00951873	0.01012	0.00629397	0.0101541	0.00884895	0.00667637	0.00984629	0.00577264	0.00946978	0.0088343	0.0103648	0.0162686	0.0118813	0.0112436	0.0109568	0.00902688	0.00671624	0.0153432	0.0140413	0.00473418	0.00511882	0.00562273
1.17334	0.00740657	0.00725245	0.00396961	0.00865924	0.0158993	0.0102334	0.0103362	0.0099839	0.00699762	0.00975605	0.00920282	0.00840037	0.010015	0.00578287	0.011347	0.00875667	0.011103	0.0159558	0.0208799	0.0106226	0.00984686	0.00965716	0.00626284	0.0157312	0.0132697	0.00499854	0.00493048	0.00540651
1.19857	0.0101194	0.00653426	0.00448175	0.0103303	0.0172684	0.00862819	0.0121867	0.0105721	0.00678675	0.0090066	0.00949017	0.00656806	0.0104089	0.00764696	0.00840986	0.0091446	0.0114685	0.0160569	0.0092274	0.0141589	0.0106302	0.0107332	0.00699406	0.0147109	0.0141412	0.00494424	0.00704111	0.00729652
1.22381	0.00747163	0.00702776	0.00412268	0.00963348	0.0175504	0.0108641	0.00983397	0.0111998	0.00754057	0.00953362	0.0133766	0.00685121	0.0183283	0.00812216	0.00814849	0.00980345	0.0115262	0.0171705	0.0129232	0.010836	0.0105704	0.0100506	0.00811805	0.017051	0.0126397	0.00657485	0.0135553	0.00774764
1.24904	0.00715834	0.00703634	0.0036487	0.01047	0.0305603	0.00974272	0.0122086	0.0117097	0.00670452	0.00838033	0.00937878	0.00869714	0.0120797	0.00804223	0.0105796	0.00855312	0.0127811	0.0161255	0.0134013	0.0120607	0.009458	0.013557	0.00745979	0.0149739	0.0159106	0.00457583	0.00982966	0.00628149
1.27427	0.00826295	0.00741556	0.00376404	0.00983646	0.0191827	0.0143009	0.00973823	0.0203283	0.00986599	0.0113453	0.00896046	0.00761146	0.0133077	0.0082061	0.00986896	0.0109919	0.0122109	0.0186408	0.0149667	0.0102149	0.0130525	0.013493	0.010789	0.0198646	0.012291	0.00425723	0.00966225	0.00567854
1.2995	0.00944553	0.00834835	0.00462279	0.0103844	0.0200297	0.0145481	0.0177103	0.0249944	0.00944907	0.0106792	0.00969626	0.00842598	0.0140611	0.011639	0.0114887	0.011634	0.0139849	0.0176788	0.0174948	0.0133224	0.0125869	0.0114891	0.00942802	0.0187625	0.0165158	0.00496508	0.0126194	0.00868344
1.32473	0.011437	0.0087286	0.00506095	0.0113459	0.0194922	0.0110997	0.0114549	0.0220322	0.00664863	0.00869015	0.00907578	0.00965768	0.0120437	0.0108859	0.013505	0.00880053	0.014158	0.0281333	0.0174596	0.0112319	0.00990264	0.0136275	0.00797551	0.0160161	0.0149716	0.00431251	0.0115281	0.00591478
1.34996	0.0118343	0.0171386	0.00575931	0.011139	0.0209401	0.0132041	0.0120873	0.0274527	0.00817609	0.00907952	0.00987352	0.0129558	0.0123429	0.0206302	0.0164972	0.00949198	0.0316037	0.0246606	0.0192318	0.0121132	0.0118993	0.0145031	0.00873674	0.0167535	0.0236581	0.0043048	0.0126375	0.00678923
1.3752	0.0159395	0.0160096	0.00965696	0.0204282	0.0219881	0.0125676	0.0135283	0.0280016	0.00762563	0.0103808	0.0114538	0.0128844	0.0132533	0.0214235	0.0291372	0.00958302	0.0194065	0.0181622	0.0218846	0.0124431	0.0131066	0.0139588	0.00934174	0.0166599	0.0138889	0.00450874	0.0125208	0.00617964
1.40043	0.0217506	0.01343	0.0107721	0.0174831	0.0214916	0.0130511	0.0143476	0.0266258	0.00786672	0.0124778	0.0123147	0.0135627	0.0131499	0.0256537	0.0292358	0.00838311	0.0167759	0.0204258	0.0209093	0.0131465	0.0107776	0.0149286	0.00872349	0.0171012	0.0151376	0.00412486	0.0116989	0.00905457
1.42566	0.0261988	0.015758	0.0094662	0.0135993	0.0228997	0.0136	0.0117981	0.0261096	0.0087908	0.0142731	0.015906	0.0250228	0.0150534	0.0267997	0.0423261	0.00956588	0.018773	0.0186203	0.0238496	0.0130019	0.0125261	0.0162227	0.0100737	0.0166731	0.0153959	0.00458871	0.0147126	0.00883128
1.45089	0.0510185	0.0180195	0.0104871	0.0160692	0.0231101	0.0138994	0.013446	0.0233891	0.00953947	0.0136185	0.0148476	0.0232671	0.01359	0.027338	0.0478881	0.00955777	0.0171136	0.0220495	0.0241826	0.0130355	0.0126524	0.0194917	0.00955113	0.0171768	0.0173966	0.00402471	0.0106547	0.0123916
1.47612	0.0574207	0.018937	0.0159678	0.016473	0.0237087	0.0155615	0.0136597	0.0215974	0.00996139	0.0163766	0.0241462	0.0210566	0.0229084	0.0349652	0.0435262	0.0120485	0.020511	0.0213231	0.0254656	0.0120878	0.0138971	0.0183983	0.011639	0.0180165	0.0184027	0.00558799	0.0154125	0.0232423
1.50135	0.0430333	0.0230355	0.0191951	0.0170482	0.0244184	0.0160949	0.0153779	0.0179726	0.010253	0.0163101	0.0212266	0.0316001	0.0223687	0.0323168	0.047351	0.0097381	0.0206677	0.0208067	0.0379749	0.0170727	0.0127803	0.0199004	0.0107999	0.0182072	0.0154716	0.00528949	0.0130325	0.0274479
1.52658	0.0507017	0.0341275	0.0288806	0.0185688	0.0399318	0.0162222	0.0174224	0.016312	0.0121549	0.0133085	0.0153234	0.0408465	0.0197216	0.0218525	0.0472521	0.010638	0.0207	0.0248151	0.0434635	0.0181458	0.0133655	0.0303814	0.0114736	0.0169299	0.0175413	0.00425136	0.0106318	0.0345411
1.55182	0.0491052	0.0501055	0.0375542	0.0192975	0.0291333	0.0231883	0.015059	0.0165532	0.0144095	0.0129098	0.0192896	0.041369	0.0205143	0.0204972	0.0599369	0.011871	0.0236282	0.0213484	0.0310548	0.0130991	0.0147364	0.0435662	0.0139518	0.0202127	0.0178843	0.00432265	0.010705	0.0528825
1.57705	0.0496908	0.0622882	0.0487641	0.0225498	0.0284062	0.0421939	0.0248068	0.0187813	0.0216978	0.0152579	0.0155422	0.048412	0.022464	0.0261175	0.055805	0.019343	0.0223234	0.0231674	0.0354656	0.0137023	0.0197	0.0325017	0.0200473	0.024006	0.020021	0.00441213	0.0114148	0.0606348
1.60228	0.0475064	0.0800925	0.0633648	0.0220168	0.0299683	0.0312948	0.032583	0.0123899	0.0177681	0.00952293	0.0148655	0.0435267	0.0272671	0.0260473	0.0483339	0.0168167	0.0240139	0.02233	0.0387807	0.01544	0.0148871	0.0373506	0.015767	0.01984	0.0175039	0.00409754	0.011168	0.0582876
1.62751	0.045726	0.11146	0.0706658	0.0286228	0.030962	0.032904	0.0277241	0.0106407	0.0188012	0.00889691	0.0144388	0.0543718	0.0276149	0.0270011	0.0438765	0.0175311	0.0245642	0.0363168	0.0356139	0.0162761	0.014774	0.0455051	0.0164084	0.020022	0.0223624	0.0040669	0.0116681	0.0629159
1.65274	0.0410937	0.14171	0.0700759	0.0292399	0.0327807	0.0435504	0.0312586	0.0115661	0.0247292	0.00776339	0.0135999	0.0528806	0.0306542	0.0283799	0.0371232	0.0170607	0.0430899	0.0274282	0.0403695	0.015714	0.0174878	0.0477083	0.0170536	0.0190368	0.0193441	0.00419896	0.0120683	0.0503229
1.67797	0.0375057	0.0591793	0.0855854	0.0380224	0.0346245	0.0421761	0.0299892	0.011807	0.028652	0.00663148	0.0107584	0.0518528	0.0343667	0.0267516	0.0330002	0.0209697	0.0310449	0.0235257	0.0412427	0.015394	0.0179216	0.0531233	0.0208887	0.0205102	0.0191302	0.00430972	0.012258	0.03617
1.7032	0.0295065	0.0436317	0.0376259	0.0185867	0.033179	0.0479979	0.0357429	0.0106097	0.0333748	0.00732281	0.00919483	0.0598728	0.0326882	0.0243331	0.032788	0.0180527	0.0257775	0.025294	0.0457837	0.0147007	0.0180407	0.0522445	0.0219669	0.0186577	0.0279457	0.00372243	0.0114548	0.0262453
1.72844	0.0268963	0.0297291	0.0278129	0.0133162	0.0349316	0.0468679	0.0291554	0.0118485	0.0368445	0.00643392	0.00942237	0.0651628	0.0363974	0.020883	0.0370361	0.0172422	0.0273189	0.0244494	0.0466341	0.0169169	0.0191179	0.0527562	0.0260403	0.0180523	0.029858	0.00390365	0.0109877	0.0197555
1.75367	0.029304	0.0218695	0.0218011	0.0118689	0.0331191	0.0430843	0.0309203	0.0107962	0.0392206	0.00600685	0.00871109	0.042425	0.0357221	0.024524	0.0190011	0.0183365	0.027623	0.025523	0.0489259	0.0150078	0.0167124	0.0514549	0.0272997	0.0192559	0.0199724	0.0042137	0.0119525	0.0162762
1.7789	0.0103056	0.0165014	0.0155366	0.0115033	0.0335065	0.0420738	0.0260863	0.0106497	0.0372503	0.00529957	0.00981288	0.037305	0.0397982	0.0278444	0.0172689	0.0167644	0.0282901	0.0263191	0.0485375	0.0164447	0.0175273	0.0509864	0.0248711	0.0171853	0.0234285	0.00592431	0.0160379	0.018143
1.80413	0.00902716	0.0130084	0.0119033	0.0090065	0.0474981	0.0381231	0.024516	0.00969834	0.035853	0.00566687	0.00600862	0.0299843	0.0207918	0.0127048	0.0148971	0.0189005	0.0273625	0.025092	0.0501491	0.0153429	0.0173253	0.0652829	0.0257177	0.0183445	0.0265643	0.00362553	0.00995839	0.0110505
1.82936	0.00776073	0.0120776	0.010225	0.0077005	0.0254961	0.058645	0.0253777	0.0105392	0.040963	0.00661789	0.00577712	0.0276363	0.0182315	0.0112319	0.0128806	0.0170526	0.0278623	0.0248782	0.0532988	0.0152463	0.0194627	0.0431491	0.0366997	0.0217735	0.0219515	0.00357136	0.00864516	0.00908936

## Sheet: Figure 5G
	Fibril
	Control	CQ
1	0.707448	0.768086
	0.76084	0.206792
	1.61298	0.310189
	0.632542	0
	1.34415	0
	1.77035	0.158135
	0.474406	0.26883
	0.711609	0
	1.00811	0
	0.977564	0
2	0.632128	0.297759
	0.918091	0
	0.786936	0.144962
	0.676488	0.14888
	1.44962	0.137714
	0.586016	0.446639
	1.04472	0.440684
	1.55676	0.30603
	0.972097	0.30603
	1.37714	0.105934
3	0.925119	0
	2.06557	0
	0.513441	0
	0.950817	0
	0.987387	0
	0.78991	1.16691
	0.855735	0.57049
	1.42623	0.276044
	0.578199	0.503374
	0.907598	0.267417

## Sheet: Figure 5G Stats
	Control	CQ		Table Analyzed	Foci
Test for normal distribution
Shapiro-Wilk test				Column B	CQ
W	0.9099	0.804		vs.	vs.
P value	0.0148	<0.0001		Column A	Control
Passed normality test (alpha=0.05)?	No	No
P value summary	*	****		Mann Whitney test
				P value	<0.0001
Number of values	30	30		Exact or approximate P value?	Exact
				P value summary	****
				Significantly different (P < 0.05)?	Yes
				One- or two-tailed P value?	Two-tailed
				Sum of ranks in column A,B	1330 , 500
				Mann-Whitney U	35
				Difference between medians
				Median of column A	0.9216, n=30
				Median of column B	0.1535, n=30
				Difference: Actual	-0.7681
				Difference: Hodges-Lehmann	-0.7113

## Sheet: Figure 5H
	Fibril
	Control	MG132
1	0.952863	0.367772
	0.889339	0.279507
	0.545911	0.465844
	0.635242	0.676226
	1.43337	0.388204
	1.13314	0.218364
	1.55282	0
	0.79859	0
	1.05874	0
		0
2	1.31922	0.34022
	0.983678	0
	0.868321	0.587652
	1.56707	0.380245
	0.897802	0.760491
	1.1242	0
	0.923453	0.404011
	0.517134	0.775701
	0.705182
	1.09394
3	0.827695	0
	1.17257	0
	1.22355	0.343191
	1.56342	0.335019
	1.40708	0.521141
	0.654456	0
	0.527656	0
	0.541185	0.357733
	0.458831	0.703541
	1.62356

## Sheet: Figure 5H Stats
	Control	MG132		Table Analyzed	Copy of Graph
Test for normal distribution
Shapiro-Wilk test				Column B	MG132
W	0.9482	0.8705		vs.	vs.
P value	0.1648	0.003		Column A	Control
Passed normality test (alpha=0.05)?	Yes	No
P value summary	ns	**		Mann Whitney test
				P value	<0.0001
Number of values	29	27		Exact or approximate P value?	Exact
				P value summary	****
				Significantly different (P < 0.05)?	Yes
				One- or two-tailed P value?	Two-tailed
				Sum of ranks in column A,B	1180 , 416
				Mann-Whitney U	38
				Difference between medians
				Median of column A	0.9529, n=29
				Median of column B	0.3402, n=27
				Difference: Actual	-0.6126
				Difference: Hodges-Lehmann	-0.7024

[truncated: 2 more sheets: Figure 5I, Figure 5I Stats]
