# Supplementary material for: Dissecting aggregation and seeding dynamics of α-Syn polymorphs using the phasor approach to FLIM
Source: Commun Biol. 2022 Dec 8;5:1345. doi: 10.1038/s42003-022-04289-6 (PMC9729209; doi:10.1038/s42003-022-04289-6)
Supplement: Supplementary file 9 — Supplementary Data 6 [file 42003_2022_4289_MOESM9_ESM.xlsx]

## Sheet: Figure 6A
	F65																														F91
ns	H20															CQ															H2o															CQ
0.01269	1.35047e-05	7.13912e-05	7.34e-05	4.70267e-05	9.02027e-05	3.38013e-05	2.06872e-05	6.24722e-06	2.11012e-05	1.65091e-05	0.000422717	0.000418807	0.000173264	0.000305625	0.000188109	0.000283546	0.000501536	0.0005892	0.00143335	0.00236984	0.000506322	0.000240991	0.000181393	0.000198237	0.000340965	0.0018017	0.00052941	0.000862914	0.00209013	0.000433398	4.10333e-05	0.000240768	0.000343288	0.000350307	0.000309626	0.00115715	0.000820051	0.00116994	0.00115742	0.00103801	5.14863e-05	0.000100218	9.11862e-05	3.91939e-05	1.98211e-05	0.00331729	2.10447e-06	0.00196155	0.000850068
0.03792	3.33251e-06	0.000202915	0.000166887	0.00010572	0.000173828	6.31523e-05	5.31305e-05	1.94217e-05	4.18891e-05	3.56576e-05	9.68744e-05	9.15229e-05	7.19128e-05	9.34098e-05	4.58319e-05	0.0002035	0.000325319	0.000468422	0.000227979	0.00196384	0.00138773	0.000585844	0.000447908	0.00041017	0.000944454	0.00442434	0.00122053	0.000331118	0.00080703	0.000155172	8.13544e-06	4.99563e-05	6.71272e-05	6.54509e-05	3.56698e-05	8.45698e-05	0.000101717	6.90785e-05	8.76549e-05	5.33499e-05	0.000114053	0.000251164	0.000194916	8.60913e-05	0.000116204	0.000688302	0.000164762	0.000284116	0.000138355
0.06316	1.21754e-05	0.000273413	0.000524553	0.000147477	0.000254644	6.58365e-05	3.34345e-05	1.84906e-05	2.40011e-05	3.22357e-05	0.000156356	0.000127019	8.10339e-05	0.000144299	6.51292e-05	0.000323093	0.000463834	0.00063176	0.000919	0.0047581	0.000857398	0.000437548	0.000357468	0.000280212	0.000601228	0.00304347	0.000843188	0.000311598	0.000682861	0.000181227	1.13009e-05	6.429e-05	0.000110714	0.000112285	9.6163e-05	0.00024073	0.00023653	0.000250834	0.000301346	0.000203533	5.78558e-05	0.000112145	5.71663e-05	2.88406e-05	8.36802e-05	0.00115095	0.000477669	0.000747564	0.00034611
0.08839	2.37926e-05	0.000932887	0.00031704	0.000428138	0.00072879	0.000464204	0.00028908	5.73158e-05	0.000306422	0.000175414	0.000902537	0.000866731	0.000454684	0.000762542	0.00042493	0.00187623	0.003067	0.00397007	0.000568664	0.00368191	0.00625376	0.00298528	0.00218778	0.00240585	0.00389958	0.0147542	0.00485657	0.00388632	0.00940169	0.00186588	7.45812e-05	0.00028983	0.000439983	0.000277544	0.000175168	0.000401923	0.000484486	0.000400583	0.000387789	0.000256023	0.000698313	0.00123468	0.00130259	0.000495104	0.000569095	0.00355969	0.000213022	0.00101397	0.000470637
0.11362	3.07017e-05	0.000467595	0.000584113	0.000300478	0.000716727	7.28098e-05	4.70433e-05	1.84409e-05	3.18735e-05	3.57499e-05	0.000243167	0.000279033	0.000166438	0.000275294	0.000130082	0.000689956	0.00137118	0.00171881	0.00676549	0.00939227	0.00164315	0.000845065	0.000681967	0.00046662	0.00110619	0.00448243	0.00134206	0.000724118	0.00148459	0.000367712	0.000148486	0.000394777	0.000584287	0.00064035	0.000511909	0.00181139	0.00135742	0.0015538	0.00176905	0.00135745	6.80274e-05	0.00015271	9.07525e-05	4.77948e-05	8.52099e-05	0.00431098	0.00130948	0.00347898	0.00145815
0.13885	7.07916e-05	0.00171656	0.00137422	0.000871384	0.00330504	0.000170306	0.000125428	3.34789e-05	6.2599e-05	7.59325e-05	0.000299832	0.000328057	0.000194534	0.000312816	0.000186302	0.00190615	0.00342398	0.0043356	0.002686	0.0101051	0.00305489	0.00142832	0.00118814	0.00091495	0.00210473	0.00753525	0.00231747	0.00170398	0.00361115	0.000827572	4.31648e-05	0.000158464	0.000248552	0.000185181	0.000110633	0.000369853	0.000414038	0.000236982	0.000445076	0.000206812	0.000228493	0.000425915	0.000339382	0.000145604	0.000233243	0.00210942	0.00139148	0.00115461	0.000511864
0.16408	0.000207975	0.0049857	0.00590138	0.00825786	0.0133719	0.000359558	0.000162235	0.00011008	7.85338e-05	0.000192401	0.00126225	0.00116177	0.000747789	0.00113674	0.000728107	0.00318405	0.00636486	0.00624	0.00688277	0.0110419	0.00282727	0.00155298	0.00126517	0.000839789	0.00194342	0.00745297	0.00210469	0.00117778	0.00224637	0.000902578	9.84369e-05	0.000256633	0.000427412	0.000203403	0.000178656	0.000453328	0.000484819	0.000335637	0.000659189	0.000371615	0.000129199	0.000230365	0.000143482	7.31895e-05	0.000173806	0.00302048	0.000470262	0.00150472	0.000677515
0.18931	0.000145723	0.0115796	0.0441252	0.0771682	0.0382295	0.000707635	0.000485998	0.000107837	0.000404162	0.000290589	0.00300879	0.00321401	0.00231177	0.00326826	0.00229507	0.00569529	0.0111923	0.0116889	0.00528609	0.0189973	0.00890989	0.00466731	0.00367194	0.00338486	0.00579216	0.0194384	0.00679541	0.00568147	0.0136804	0.00298092	0.000117255	0.000563563	0.000907465	0.000686616	0.000479933	0.00152268	0.00140318	0.00123101	0.00136652	0.00099165	0.000923602	0.001565	0.0015872	0.000615762	0.000806718	0.00733828	0.00102553	0.00313709	0.00148486
0.21455	0.0001608	0.0108027	0.072615	0.0787083	0.0337732	0.000640627	0.000236731	0.000178981	0.000146055	0.000273472	0.00203133	0.00247198	0.00170309	0.00349814	0.00281048	0.00673674	0.0138883	0.0113129	0.0161542	0.0715255	0.00468536	0.00260553	0.00248403	0.00167749	0.00284933	0.0112625	0.00362268	0.00175697	0.00361368	0.00138824	0.0001206	0.0002617	0.000430558	0.000970769	0.000698623	0.0019152	0.00211699	0.00157848	0.00177432	0.00108242	0.000228904	0.000419481	0.000251881	9.80387e-05	0.000305167	0.00269836	0.000388861	0.00421414	0.00200439
0.23978	0.000220942	0.00736406	0.046545	0.0330785	0.0242141	0.000574009	0.000256015	8.95945e-05	0.000140422	0.00018847	0.00437789	0.00823892	0.00622812	0.0107699	0.0105387	0.0139995	0.0220514	0.0184969	0.0145368	0.101093	0.00611816	0.00346504	0.00366972	0.00250279	0.00388164	0.0140716	0.00511043	0.00325957	0.00640972	0.00225099	0.00018627	0.000516849	0.000842739	0.000442997	0.000306485	0.000852084	0.00105372	0.00072737	0.000826923	0.000440099	0.000400057	0.000659326	0.000502119	0.000229339	0.000435884	0.00501756	0.000554026	0.00213609	0.00105825
0.26501	0.00206623	0.00707276	0.0315561	0.016039	0.0202046	0.000697998	0.000221069	8.30237e-05	0.000162865	0.000197312	0.0128333	0.0252016	0.0311416	0.028719	0.0461693	0.0380239	0.0342061	0.0329521	0.0226161	0.0887164	0.00688441	0.00395862	0.00485718	0.002883	0.00389047	0.0151309	0.00607929	0.00302844	0.0058726	0.00263336	0.000349353	0.000648953	0.00100379	0.000757195	0.000466668	0.00129338	0.00161254	0.000894204	0.00118467	0.000562005	0.000275049	0.000460523	0.000375167	0.000145704	0.000383807	0.00477774	0.00289402	0.00349351	0.00170403
0.29024	0.0829268	0.00812854	0.0230417	0.0108224	0.0208542	0.00109233	0.000623975	0.000128292	0.000526855	0.000404007	0.0271145	0.0854483	0.121981	0.0563546	0.122936	0.259448	0.169207	0.181216	0.076686	0.0553893	0.0123655	0.00756879	0.00765858	0.00592731	0.00774536	0.0273807	0.0107822	0.0086821	0.0181595	0.0069785	0.000252746	0.000960881	0.00150898	0.00114499	0.000794023	0.00270604	0.00258307	0.00203535	0.00254461	0.00165813	0.0010897	0.0018472	0.00184844	0.000695249	0.00105582	0.00908328	0.00106241	0.00512346	0.00243725
0.31547	0.133883	0.00956242	0.0188625	0.00650752	0.0166786	0.00101609	0.000521275	0.000325732	0.00044268	0.00056091	0.0514677	0.127834	0.177086	0.0884245	0.13454	0.269892	0.200497	0.223654	0.265195	0.0371133	0.0106278	0.00738005	0.00971242	0.0064735	0.00527683	0.0383042	0.0113808	0.00567472	0.0125239	0.00721711	0.000274557	0.000661286	0.00121937	0.000728228	0.00049451	0.00135087	0.00198182	0.000965734	0.00117106	0.000716584	0.000456561	0.000819001	0.000500246	0.000222034	0.000576876	0.00538345	0.00109146	0.00325795	0.00173591
0.3407	0.0587829	0.0149724	0.0210641	0.0106284	0.0201823	0.00324393	0.00109092	0.00135178	0.00105255	0.00174038	0.0839061	0.131317	0.144292	0.0843724	0.0906777	0.13632	0.146629	0.134965	0.130095	0.0358463	0.0236673	0.0299068	0.027943	0.0352555	0.0125314	0.200002	0.0552304	0.0084414	0.019356	0.0105514	0.000345124	0.000935555	0.00166319	0.00143526	0.000935157	0.00235923	0.00356098	0.00200829	0.00228845	0.0011463	0.000785296	0.00130542	0.000980019	0.00040754	0.000728384	0.00679394	0.00134245	0.00580031	0.00285308
0.36593	0.0362824	0.0130847	0.0138833	0.0070154	0.0135334	0.00798831	0.000690193	0.00261337	0.000781263	0.00183362	0.0617691	0.0607037	0.045931	0.0497164	0.0355671	0.0715954	0.0851258	0.0747864	0.0837242	0.0310288	0.0376118	0.0658222	0.0498476	0.0638612	0.0139339	0.154074	0.122861	0.0127481	0.0280034	0.0171318	0.000514059	0.00118315	0.00184943	0.00294111	0.00137586	0.00316597	0.00784128	0.00807331	0.00429868	0.00206921	0.000340153	0.000750221	0.000489811	0.000192772	0.000710705	0.00754376	0.00101175	0.00700113	0.00411965
0.39117	0.0229215	0.0143649	0.012987	0.00640333	0.0132719	0.0347659	0.00151803	0.0152601	0.00227114	0.0053089	0.0657029	0.039603	0.0265691	0.0418332	0.0222593	0.0418911	0.0556677	0.0487667	0.0508503	0.0231776	0.133746	0.18308	0.143972	0.170926	0.0315748	0.111067	0.223079	0.0490088	0.0893944	0.0501438	0.00125064	0.0030196	0.00411991	0.00320887	0.00150033	0.00453334	0.0101295	0.0107149	0.00712892	0.00337346	0.00131193	0.00254202	0.00215655	0.000803103	0.0014261	0.0126561	0.00341054	0.00852788	0.0043118
0.4164	0.0161119	0.0144396	0.0120796	0.00760176	0.0122174	0.0766383	0.00119256	0.0462511	0.00724085	0.02564	0.0630471	0.0311364	0.0225217	0.0385637	0.0178035	0.0257731	0.0339792	0.0287317	0.0296977	0.0232649	0.223961	0.233061	0.223058	0.221565	0.0479499	0.0567414	0.209458	0.147465	0.133295	0.171776	0.00136098	0.00432198	0.00521754	0.00383075	0.00164406	0.00351688	0.0272722	0.021261	0.0124328	0.00413908	0.000747566	0.00136581	0.000892086	0.000359936	0.000898223	0.0103667	0.000799074	0.00777467	0.00472318
0.44163	0.0189025	0.012006	0.0103224	0.00618353	0.0112355	0.0751491	0.00240826	0.083436	0.0165694	0.0634134	0.0525135	0.0266114	0.0218026	0.04189	0.0149551	0.0204272	0.031126	0.0273379	0.0282568	0.0218703	0.186639	0.174455	0.196118	0.185917	0.0899355	0.0369071	0.130406	0.331157	0.206847	0.354059	0.00206071	0.00644176	0.00762102	0.00652179	0.00196969	0.00502056	0.0569558	0.0275729	0.0215847	0.0081729	0.000820283	0.00151034	0.00101547	0.000407841	0.00113742	0.0119926	0.00222091	0.00941863	0.0058435
0.46686	0.0120106	0.0146684	0.0126649	0.00940894	0.0142348	0.0605923	0.0211873	0.122659	0.0278025	0.106212	0.05225	0.0322046	0.0315293	0.0415303	0.0184127	0.00961793	0.016055	0.0146235	0.0165813	0.0196821	0.114349	0.117014	0.14683	0.130221	0.159134	0.031017	0.0816496	0.167636	0.0997948	0.169671	0.00444055	0.014443	0.0164673	0.0119534	0.00262431	0.00662417	0.0829843	0.0384456	0.0339695	0.014623	0.00147376	0.00251336	0.00192905	0.000791643	0.00120224	0.0133752	0.00273075	0.0112622	0.00777883
0.49209	0.0120614	0.0126115	0.010114	0.00656534	0.00932194	0.0241923	0.0462622	0.0863683	0.0247662	0.0747834	0.0312405	0.0261715	0.0254104	0.0357742	0.0138119	0.00846044	0.0152181	0.0143327	0.0162529	0.0237752	0.0440266	0.0374006	0.0561559	0.0466914	0.120723	0.021736	0.0278118	0.0880034	0.0777126	0.0745015	0.0150377	0.0314107	0.032703	0.0411112	0.0116531	0.0230513	0.10916	0.0777494	0.0621194	0.0275344	0.00176702	0.00317598	0.00231783	0.000900604	0.00241442	0.0193297	0.00264725	0.022064	0.0237997
0.51732	0.0111475	0.0106039	0.00876162	0.00608248	0.00814418	0.0169905	0.0999879	0.0620552	0.0280329	0.068746	0.0183754	0.0212936	0.019937	0.0297507	0.0122454	0.00632514	0.0116411	0.0110334	0.010473	0.0180393	0.0258147	0.0215601	0.0299989	0.025734	0.0965814	0.0137645	0.0145685	0.0423122	0.0449267	0.037091	0.0365587	0.0617094	0.0600881	0.0597715	0.016699	0.0355671	0.0870752	0.0819591	0.0530841	0.02305	0.00102209	0.00214181	0.00151687	0.000647335	0.00166286	0.01992	0.00356219	0.0311498	0.046992
0.54256	0.010826	0.00923336	0.00658701	0.00500407	0.00670006	0.0147949	0.118445	0.040297	0.0188021	0.0470851	0.0166778	0.0187527	0.015891	0.0264078	0.0100713	0.00526559	0.0101043	0.00923959	0.0106004	0.0158576	0.0134942	0.0124315	0.015799	0.0144946	0.0569999	0.00961374	0.00860653	0.0247525	0.0293149	0.0216347	0.0903143	0.110929	0.101032	0.0733998	0.0270653	0.0437217	0.0697653	0.0655352	0.0449421	0.0202513	0.000812481	0.00205396	0.000942475	0.000376707	0.00156617	0.0465171	0.00317292	0.0493245	0.0784846
0.56779	0.0139093	0.0110431	0.00875704	0.00579998	0.00829591	0.0285017	0.137224	0.0396788	0.0210817	0.0482469	0.0125259	0.0169046	0.0129286	0.0210875	0.00946482	0.00585241	0.0115591	0.0109061	0.00900333	0.0142129	0.0160572	0.0114543	0.0143912	0.0136557	0.0477822	0.0140908	0.00949734	0.0182573	0.0259409	0.0153684	0.0854638	0.0958558	0.0762803	0.079885	0.0408344	0.0486708	0.053331	0.0553316	0.0425585	0.0141346	0.00247775	0.00349085	0.00342391	0.00131179	0.00217203	0.0519028	0.00330865	0.076947	0.119851
0.59302	0.00925219	0.0108168	0.0069213	0.00700011	0.00923953	0.0489173	0.107663	0.0499747	0.0240924	0.0514794	0.0095254	0.014851	0.00970698	0.019265	0.00793013	0.00449017	0.00884983	0.00811682	0.0110818	0.0181336	0.0106012	0.00888582	0.0110441	0.0113193	0.0341583	0.0112627	0.00642507	0.00955742	0.0170461	0.00749652	0.0811333	0.0843702	0.0654393	0.078542	0.0480446	0.0422617	0.0488379	0.0500469	0.036524	0.0131953	0.00258764	0.0059214	0.00425724	0.00149712	0.00316597	0.0742138	0.00415369	0.0915885	0.132583
0.61825	0.00796166	0.0178672	0.0118919	0.00826015	0.0102027	0.0618795	0.0772843	0.0601229	0.0441137	0.0571646	0.0121462	0.0159354	0.0109253	0.0193933	0.00852869	0.00339912	0.00673949	0.0066267	0.00676179	0.0143683	0.0100793	0.00838943	0.00900736	0.0106196	0.0269315	0.011844	0.00686935	0.00570409	0.0116614	0.0046434	0.0691354	0.0682735	0.0554467	0.0674852	0.0476283	0.0362683	0.0452379	0.0431145	0.0286956	0.0123937	0.00777676	0.0106852	0.0105112	0.00450694	0.00631749	0.0883336	0.00469063	0.0925132	0.126016
0.64348	0.00599979	0.0109757	0.00786163	0.00634283	0.00729683	0.0437753	0.0372157	0.0461806	0.0422297	0.0393744	0.00657046	0.00882908	0.00617021	0.0129753	0.00571073	0.00266658	0.0052406	0.00506739	0.00702809	0.0168015	0.00607262	0.00474147	0.00401267	0.00341497	0.0148504	0.00773505	0.00335221	0.00359865	0.00774725	0.00319171	0.0581575	0.0549164	0.0425089	0.0673388	0.0663835	0.0422027	0.0512005	0.0579949	0.0297354	0.0131394	0.00857044	0.0140687	0.0144651	0.00418191	0.00481264	0.0812624	0.00508122	0.115674	0.121391
0.66871	0.00823541	0.0105042	0.0063532	0.00677661	0.00667661	0.0366299	0.0306471	0.0374915	0.0534863	0.0397759	0.00777727	0.00891274	0.00547649	0.0132661	0.00539401	0.00362947	0.00694586	0.00724087	0.00612563	0.014372	0.00727803	0.00482392	0.00390243	0.00428415	0.0162666	0.0103424	0.00422917	0.00541599	0.0110404	0.00440686	0.0603335	0.0521437	0.0400712	0.0353341	0.0369699	0.0235065	0.0302081	0.0324626	0.0161327	0.00949926	0.0116952	0.0259644	0.02202	0.00787851	0.00662336	0.0853357	0.0163251	0.0719763	0.0671631
0.69394	0.00724311	0.0121345	0.00748013	0.00629584	0.0061039	0.0311324	0.0252144	0.03278	0.0544454	0.0353071	0.00523672	0.0072904	0.00472258	0.0105801	0.00483957	0.00270215	0.0053363	0.00513569	0.00810387	0.0127186	0.00470787	0.00287483	0.0026812	0.00303131	0.0118568	0.00535806	0.00243763	0.00420646	0.00665848	0.00278118	0.0352511	0.0286781	0.0244291	0.028156	0.0293842	0.0226976	0.0277952	0.0328009	0.0135731	0.0115041	0.0191523	0.0351866	0.0405721	0.0111808	0.00913556	0.0476315	0.0157103	0.0553415	0.0503843
0.71918	0.0106874	0.0114477	0.00650638	0.0057733	0.0061268	0.0244411	0.0236344	0.0259281	0.0487886	0.0282525	0.00528962	0.00668004	0.00413624	0.00894269	0.0041236	0.00299685	0.00627788	0.00620976	0.00670098	0.012683	0.00427128	0.00285705	0.00242295	0.00275429	0.010695	0.00605183	0.00245698	0.0039255	0.00707197	0.00295084	0.0289757	0.0236891	0.0180118	0.0205529	0.0239126	0.0185295	0.0230011	0.0280119	0.0115627	0.0104338	0.0212561	0.0389384	0.053373	0.0176286	0.0176556	0.034997	0.0322682	0.0427967	0.0385624
0.74441	0.00596959	0.0109733	0.00657844	0.00565801	0.00628955	0.0205255	0.0223892	0.0185008	0.0380209	0.0269567	0.00621084	0.00798726	0.00562036	0.0109668	0.00522342	0.00232656	0.00443089	0.00482775	0.00555313	0.0112149	0.00350906	0.00207297	0.00188026	0.00219209	0.00966425	0.00537325	0.00179569	0.00233093	0.00376417	0.00174807	0.019943	0.0154227	0.0126621	0.0164044	0.018869	0.0170651	0.0188375	0.0236831	0.00968264	0.0102422	0.0290841	0.0377488	0.0596802	0.026141	0.0280418	0.0251332	0.0533556	0.0349673	0.0258188
0.76964	0.00523172	0.0102095	0.0069306	0.00602286	0.00616396	0.0196832	0.0198715	0.0135814	0.0335581	0.0223748	0.0050524	0.00659293	0.00388709	0.00815705	0.00391645	0.00243595	0.00481359	0.00481822	0.00549934	0.0113793	0.0053647	0.00298294	0.00219261	0.00292011	0.00983559	0.00797779	0.00305982	0.00340249	0.00776771	0.00211056	0.0227269	0.015836	0.0136433	0.0194373	0.0227794	0.0209697	0.0202941	0.0279074	0.01198	0.0110122	0.0303527	0.0394717	0.0629138	0.035299	0.0353245	0.0280803	0.0759697	0.0362411	0.0256639
0.79487	0.00633957	0.0100352	0.0068089	0.00642781	0.00594225	0.015424	0.017918	0.0109825	0.0237977	0.0172713	0.0041063	0.00526934	0.00348579	0.00703548	0.0030584	0.00183141	0.00371828	0.00397307	0.00654814	0.0116468	0.00278509	0.00203626	0.00139795	0.00166753	0.0077815	0.00441893	0.00158987	0.00164158	0.0031318	0.00119455	0.0260598	0.015353	0.0116358	0.011364	0.0122645	0.0163372	0.0112687	0.0169311	0.00780004	0.00745977	0.0273907	0.0290056	0.0762901	0.0410257	0.0488322	0.0249155	0.0976374	0.0236742	0.0139851
0.8201	0.00505385	0.0106855	0.00622444	0.00661464	0.00648273	0.0138467	0.0158845	0.00887538	0.0187524	0.0145965	0.00328557	0.00384459	0.00287169	0.00504902	0.00280843	0.00179334	0.00360881	0.00359952	0.00499683	0.0100197	0.0029106	0.00182148	0.00130057	0.00132286	0.0075992	0.00479503	0.00173471	0.00169462	0.00363603	0.00112032	0.0253443	0.0150912	0.0120017	0.00860427	0.0104512	0.0143786	0.00933034	0.0138743	0.0057156	0.00767532	0.0296788	0.0241527	0.0802362	0.0545403	0.0455695	0.0227109	0.105074	0.0188083	0.0115272
0.84533	0.00554492	0.00793266	0.00653949	0.00687703	0.00699049	0.0116675	0.0130594	0.00764304	0.0139114	0.0112441	0.00472189	0.00550962	0.0035686	0.007256	0.00365597	0.00169827	0.00326274	0.00356405	0.00491079	0.00977547	0.00272576	0.00182718	0.000969222	0.00120584	0.00655928	0.00440082	0.00120457	0.00146955	0.00271141	0.000958097	0.0153294	0.00823366	0.00768918	0.00668909	0.00789919	0.0100496	0.00695988	0.00938607	0.00405426	0.00455478	0.0243713	0.0197328	0.077444	0.0621316	0.0400304	0.0161674	0.105793	0.0138445	0.00823655
0.87056	0.00484683	0.00994382	0.00777085	0.00705279	0.0075772	0.0110679	0.0118732	0.00683582	0.0129251	0.0103724	0.00405488	0.00479411	0.00329995	0.006724	0.00337048	0.00208455	0.00354518	0.0040041	0.00422865	0.00933122	0.00403501	0.00252162	0.00160232	0.00196482	0.00750499	0.00673121	0.00218435	0.00241617	0.00660988	0.00147354	0.0140635	0.00742938	0.00693168	0.00754409	0.00870931	0.012891	0.00872519	0.0127417	0.00581842	0.00681764	0.0224781	0.0242144	0.0671193	0.0698768	0.0380756	0.016301	0.107049	0.0164137	0.00845238
0.8958	0.00553081	0.0147793	0.0105674	0.010416	0.0117764	0.0156244	0.0143734	0.00908992	0.0168398	0.0129959	0.00470157	0.00575575	0.00430067	0.00764477	0.00442277	0.0015186	0.00282182	0.00321623	0.00606293	0.0106975	0.00254757	0.0017827	0.00111711	0.00117554	0.00748742	0.00385033	0.00122286	0.00111316	0.00261281	0.00080541	0.0132315	0.00687779	0.00627034	0.00690555	0.0103856	0.0121862	0.0075994	0.0121511	0.00491273	0.00691687	0.0332867	0.0321249	0.0934573	0.118356	0.0345539	0.0124191	0.0633024	0.0131781	0.00709948
0.92103	0.00540467	0.00970086	0.00686148	0.00847579	0.00814876	0.00972128	0.00803928	0.00613486	0.00975788	0.00768165	0.00333685	0.0039641	0.0033097	0.00590301	0.00300065	0.00151077	0.00256649	0.00309979	0.00454926	0.0106089	0.00210993	0.00147356	0.000787049	0.000903489	0.00553586	0.00398653	0.00105601	0.00140744	0.00288647	0.000786332	0.011559	0.00678733	0.00564846	0.00744048	0.011248	0.0134932	0.00892653	0.01363	0.00549142	0.00752969	0.0182846	0.0204367	0.0386179	0.0603673	0.0519351	0.0124661	0.0519874	0.0141203	0.00695971
0.94626	0.00551439	0.0101698	0.00755787	0.00768527	0.00770072	0.0083723	0.00593406	0.00543666	0.00945231	0.00776541	0.0038811	0.00443929	0.00325078	0.00568123	0.00311866	0.00145859	0.00233065	0.00298571	0.0044318	0.00858531	0.00172621	0.00112202	0.000603311	0.000572602	0.00475564	0.00331495	0.000709858	0.00110223	0.00203832	0.000676501	0.00984953	0.00613052	0.00712542	0.00381202	0.00656127	0.00908539	0.00549846	0.00797835	0.00376835	0.00472482	0.0186417	0.0197715	0.0283576	0.0526859	0.0238945	0.0112845	0.0347342	0.00882052	0.00447718
0.97149	0.00630874	0.0159939	0.00841845	0.0078787	0.00910721	0.00953469	0.00638435	0.00572374	0.00930172	0.00734448	0.00322831	0.00371536	0.00294816	0.00489107	0.00321151	0.00172989	0.00280301	0.00336346	0.003715	0.00839966	0.00347976	0.00207586	0.00118563	0.00142925	0.0064125	0.00593807	0.00179953	0.00198209	0.00540107	0.00113984	0.00929277	0.00585307	0.00714233	0.00409364	0.00600195	0.00829869	0.00583717	0.00708376	0.00401358	0.00456009	0.0262432	0.0241192	0.0247872	0.0444447	0.0220956	0.0116502	0.0298828	0.00774502	0.00388377
0.99672	0.00980522	0.0175615	0.00822512	0.00874633	0.00928062	0.00789098	0.00483018	0.00498067	0.0079485	0.00642691	0.00338378	0.00371953	0.00295866	0.00454368	0.00283314	0.00152233	0.00282237	0.00306632	0.00573991	0.00824478	0.00164181	0.000936841	0.00058009	0.000466897	0.00463535	0.00317554	0.000714636	0.00110259	0.00210772	0.00064635	0.00893184	0.00473592	0.0074215	0.00380177	0.00521722	0.00708476	0.00492435	0.0066616	0.00338926	0.0039912	0.0263232	0.0214371	0.0182684	0.0325065	0.022571	0.00941091	0.0223567	0.00662428	0.00296816
1.02195	0.00611454	0.0169699	0.00829243	0.0101901	0.0103873	0.00825941	0.00473875	0.00497291	0.0091988	0.00612479	0.00333445	0.00344838	0.0032263	0.00476616	0.00328864	0.0013052	0.00224709	0.00259447	0.00370257	0.00711176	0.00199661	0.00112144	0.000614393	0.000630226	0.00475611	0.00371784	0.000886796	0.00103822	0.00260505	0.000595933	0.00809795	0.00485338	0.00924602	0.00328543	0.00538234	0.00796862	0.00518596	0.00611607	0.00336484	0.00521188	0.0251965	0.0188485	0.013445	0.0270939	0.0199268	0.0094966	0.0235799	0.00663076	0.0028506
1.04719	0.00680496	0.0214843	0.00920447	0.00928599	0.0107205	0.00847822	0.00442731	0.00491073	0.00925502	0.0061787	0.00431848	0.00386876	0.00314318	0.0050235	0.00334561	0.00106044	0.001692	0.00208358	0.00408682	0.00728734	0.00149619	0.000942378	0.00058838	0.000438545	0.0042642	0.00295202	0.000766111	0.000789822	0.00135878	0.000462362	0.00748984	0.00421346	0.00969434	0.0031294	0.00491855	0.00669516	0.00581262	0.00627285	0.00341013	0.00456174	0.0275969	0.0197025	0.0116881	0.019925	0.0188962	0.0087434	0.0133167	0.00548608	0.00232168
1.07242	0.0064801	0.0230294	0.0103991	0.00948345	0.0105171	0.00765922	0.00437097	0.00440877	0.00864342	0.00555465	0.00324037	0.00312255	0.00333592	0.00474934	0.00345798	0.00159888	0.00267369	0.00313557	0.00358088	0.00722989	0.00237221	0.00144338	0.000764806	0.000952269	0.00480785	0.00430124	0.00120108	0.00173892	0.00487275	0.00099053	0.00685508	0.0048466	0.0110042	0.00334685	0.00519787	0.00851927	0.00611309	0.00712565	0.00427468	0.00491808	0.0290656	0.0185442	0.0108797	0.0167407	0.0182938	0.00985502	0.00989379	0.00558905	0.00241839
1.09765	0.00683767	0.0211277	0.0111582	0.00871587	0.012294	0.00844996	0.00450294	0.00512745	0.00986965	0.00621565	0.00342097	0.00335314	0.00321476	0.00442814	0.00371492	0.00099711	0.0017303	0.0020468	0.00429619	0.00677616	0.00169361	0.000927579	0.00054258	0.000465351	0.00421231	0.00332042	0.000770764	0.000590171	0.00141937	0.000388228	0.0116117	0.00772035	0.015666	0.00324858	0.00464149	0.00769893	0.00495624	0.00602288	0.00404994	0.00516313	0.0277268	0.0181398	0.00915849	0.010918	0.0185335	0.0100231	0.00876787	0.00444068	0.00210986
1.12288	0.00672023	0.0261872	0.0115873	0.0177778	0.0190985	0.00706583	0.00384127	0.00424471	0.00925445	0.00481637	0.00341057	0.00331214	0.00314081	0.0045357	0.00383319	0.00112072	0.00187178	0.00223502	0.00357298	0.00585431	0.00151761	0.000842818	0.000411063	0.00041893	0.00368969	0.00308297	0.000612317	0.00102841	0.00251015	0.000465871	0.00674124	0.00449439	0.0122218	0.00302355	0.00491317	0.00972836	0.00472053	0.00654296	0.0049857	0.00543798	0.0274765	0.0182438	0.00868174	0.00843083	0.0180178	0.00761294	0.00721928	0.00403167	0.00179401
1.17334	0.00680948	0.0421253	0.0188336	0.0155877	0.0176363	0.0101269	0.00549302	0.0061429	0.0129732	0.00676488	0.00407376	0.00424404	0.00386338	0.00517954	0.00429173	0.00113122	0.00187586	0.00227741	0.0041642	0.00630215	0.00211332	0.00125409	0.000617969	0.000723721	0.00447368	0.00391296	0.000988672	0.000759732	0.00193676	0.000459378	0.00685419	0.00446505	0.0124339	0.00237096	0.00421002	0.00955665	0.00523366	0.00619627	0.0052135	0.00548645	0.0374031	0.0198918	0.0123882	0.0139482	0.0158137	0.00635253	0.00702778	0.0037004	0.00154222
1.19857	0.00712577	0.0237201	0.0131943	0.0137928	0.0143786	0.00966766	0.00464856	0.00549851	0.0128057	0.00598836	0.00580371	0.00638379	0.00581084	0.00744434	0.0080308	0.0010743	0.00176693	0.00217815	0.00290561	0.00726546	0.00171012	0.00104194	0.000481698	0.000565444	0.00416781	0.00337314	0.000777225	0.00119228	0.00389208	0.000643503	0.00676061	0.00551652	0.0123151	0.00246159	0.00499256	0.0116128	0.00537531	0.00673833	0.007086	0.00745644	0.0335336	0.0178523	0.00956918	0.0108122	0.0185785	0.00752534	0.00685087	0.0040493	0.00172716
1.22381	0.00901852	0.0233694	0.0142309	0.0131651	0.0133325	0.0073134	0.00365386	0.00440739	0.00994389	0.00461766	0.00411973	0.00533407	0.00367288	0.00517468	0.0046731	0.000897179	0.00150217	0.00178575	0.00356481	0.00602914	0.00137412	0.000831341	0.000344059	0.000385072	0.00314834	0.00222678	0.000552303	0.000706684	0.00170139	0.000444212	0.00723908	0.00368613	0.0102521	0.00478657	0.00788098	0.0217361	0.00917213	0.0127425	0.0224215	0.0255111	0.025872	0.0152132	0.00764699	0.00720584	0.0277576	0.00566665	0.00687177	0.00411562	0.00178439
1.24904	0.00779355	0.0217426	0.0146601	0.0144024	0.0145279	0.00885436	0.00406393	0.00485452	0.0110306	0.00561365	0.00395303	0.00532398	0.00428121	0.00508609	0.00452552	0.00119665	0.00182929	0.00225829	0.00292275	0.00563662	0.00121354	0.000664175	0.000346183	0.000269174	0.0035165	0.00250716	0.00043362	0.000647004	0.00184796	0.000335726	0.00753896	0.0036586	0.0101672	0.00341353	0.00453486	0.0156194	0.00761648	0.00906763	0.0175104	0.0220584	0.0259718	0.014867	0.00731728	0.00652555	0.0158675	0.00625239	0.00504847	0.00272783	0.00121679
1.27427	0.0139869	0.0250095	0.0177293	0.015783	0.0168704	0.00812227	0.00403127	0.00447192	0.0110127	0.00531508	0.00471277	0.00836646	0.00433848	0.00616283	0.00578134	0.00104272	0.00168565	0.00205614	0.00467573	0.00546131	0.00219251	0.00135105	0.000669083	0.000810105	0.00396653	0.00386713	0.00104601	0.0010497	0.00293457	0.000579383	0.00806586	0.00334512	0.00784379	0.00256839	0.00449979	0.0172607	0.00709654	0.00924004	0.0207769	0.0313057	0.0267074	0.0149534	0.00792431	0.00675914	0.0159082	0.00546127	0.00388156	0.00245308	0.00108168
1.2995	0.0107527	0.0216915	0.0181692	0.0193017	0.0198689	0.00829977	0.00328447	0.00447981	0.0116811	0.00470921	0.00425714	0.00729674	0.00439917	0.00566433	0.00490469	0.000879338	0.00119202	0.00147566	0.00259042	0.00572215	0.000719218	0.000529472	0.000207255	0.000165789	0.00273069	0.00159577	0.000311239	0.000831393	0.00217844	0.000490197	0.00879959	0.00317203	0.00820107	0.0040084	0.00455781	0.0221663	0.00848193	0.011552	0.028195	0.0433157	0.0226563	0.0144267	0.00597107	0.00702224	0.0146485	0.0051771	0.00307294	0.00315716	0.00136014
1.32473	0.0109386	0.0226681	0.0211058	0.0210823	0.019855	0.00802384	0.00371149	0.00484544	0.0117017	0.00482573	0.00510038	0.0106836	0.00530832	0.00623996	0.00618921	0.000877132	0.00143765	0.00167655	0.00274809	0.00567446	0.00121479	0.000675894	0.000320917	0.000301088	0.00303738	0.00252987	0.000498859	0.000598115	0.00176634	0.000336566	0.00968992	0.00335172	0.00819249	0.00420459	0.00442446	0.0245177	0.00819803	0.0116271	0.0440018	0.0645418	0.0224242	0.0142107	0.00608878	0.00732892	0.0147962	0.00411382	0.00406175	0.00228501	0.000849574
1.34996	0.0131066	0.0212848	0.0265928	0.0217185	0.0222448	0.0082626	0.00386189	0.00467897	0.0119209	0.0049172	0.00579512	0.0130933	0.00531414	0.00670835	0.00629402	0.0010381	0.00154456	0.00179615	0.00293215	0.00491913	0.00105781	0.000488682	0.000228723	0.000193788	0.00269759	0.00195858	0.000317472	0.000482734	0.00137115	0.000294201	0.0146785	0.00514067	0.0108318	0.00480284	0.0045315	0.0268282	0.0103019	0.0126419	0.0489553	0.0687274	0.0230453	0.0151357	0.00612675	0.00714389	0.0141295	0.00571098	0.00279364	0.00212172	0.000888177
1.3752	0.0148722	0.0233609	0.0321893	0.0254621	0.0244216	0.00868249	0.00417384	0.00496858	0.0126938	0.00527464	0.00693405	0.0154606	0.00682308	0.00679949	0.00684306	0.000646534	0.000944028	0.00118333	0.00348883	0.00465826	0.00202803	0.00124617	0.000552855	0.000747031	0.00372844	0.00350947	0.000936868	0.00110129	0.00370915	0.000626197	0.0134576	0.00404095	0.00875297	0.00581489	0.0062091	0.0369309	0.00821927	0.0122592	0.0755689	0.0938054	0.0223702	0.0158829	0.0066393	0.00759785	0.0135187	0.00524609	0.00268989	0.00210016	0.000825494
1.40043	0.0156883	0.0229301	0.0317985	0.0326878	0.0331879	0.00827724	0.00375121	0.00480825	0.0120534	0.00475807	0.00683119	0.0146518	0.00737043	0.00731245	0.00892702	0.000775637	0.00115489	0.00140298	0.00255902	0.00546994	0.000874369	0.000481762	0.000163089	0.000222828	0.0024912	0.00201494	0.000328089	0.00035426	0.000842239	0.000164302	0.0110893	0.00374662	0.00649004	0.00685954	0.00607582	0.0353081	0.00794537	0.0107308	0.0602101	0.0847509	0.02149	0.0141968	0.00498749	0.00763287	0.0138826	0.00374146	0.00286001	0.00188496	0.000740015
1.42566	0.0193541	0.0222809	0.0344212	0.0434743	0.0393154	0.00776727	0.00352902	0.00464088	0.0127302	0.00450895	0.0106704	0.0129019	0.00863375	0.00753424	0.00962914	0.000725782	0.000915729	0.00141656	0.00256753	0.00492912	0.000908278	0.000604626	0.000270379	0.000266494	0.00240294	0.00197647	0.000447229	0.00056746	0.001799	0.000292561	0.0111392	0.0035796	0.00662306	0.00713723	0.00857403	0.0392872	0.00698019	0.010851	0.0438195	0.077936	0.0197672	0.015951	0.00495382	0.00744306	0.0140788	0.00398104	0.0024942	0.00147909	0.000591276
1.45089	0.0232214	0.0320433	0.0479526	0.0649047	0.0509423	0.00837472	0.00381577	0.00469561	0.0132502	0.0048604	0.02624	0.0158746	0.0144158	0.011546	0.0189074	0.000971913	0.00147826	0.00181173	0.00267418	0.00424727	0.000797617	0.000447309	0.000175936	0.000176529	0.00229382	0.00170544	0.000272497	0.000360812	0.00110995	0.000234658	0.0114631	0.00405533	0.0063956	0.0146553	0.0194978	0.0403399	0.00736757	0.0128133	0.0348108	0.0675466	0.0219006	0.0184813	0.00463692	0.00885482	0.0137398	0.00440231	0.00291416	0.00215215	0.000891094
1.47612	0.0288185	0.0295907	0.0246066	0.0432036	0.0380474	0.0101368	0.00432528	0.00552229	0.0168274	0.00559098	0.0256742	0.012499	0.0152903	0.0109749	0.0212056	0.000688644	0.00088689	0.00121219	0.00336367	0.00489997	0.00185654	0.00103134	0.000521679	0.000666708	0.00326835	0.00325979	0.000884979	0.00101752	0.00335921	0.000602641	0.0104555	0.00331988	0.00715591	0.0128037	0.0194323	0.0317503	0.00599851	0.0106312	0.0217426	0.0415429	0.0248616	0.0239801	0.00693316	0.0132104	0.0134518	0.00331765	0.00206573	0.0017788	0.000725113
1.50135	0.0326678	0.0206426	0.0211107	0.0369983	0.0340313	0.0083848	0.0039573	0.00443172	0.012863	0.00463187	0.0242667	0.00691562	0.0131873	0.00930107	0.0196788	0.000631969	0.000950527	0.00112039	0.00246812	0.00554089	0.000672338	0.00040271	0.000181901	0.000140582	0.00197093	0.00166721	0.000270692	0.000262007	0.000979744	0.000172628	0.00970533	0.00375114	0.00779714	0.0100554	0.0143024	0.0208247	0.00279982	0.00567686	0.00916595	0.01694	0.0166636	0.0170399	0.0045096	0.0094095	0.0210941	0.00303681	0.00239961	0.00131533	0.000506166
1.52658	0.035349	0.020906	0.0168736	0.0280236	0.0327288	0.0077147	0.0035248	0.00443717	0.0136201	0.00441877	0.0252063	0.00770284	0.0115185	0.00992245	0.0231246	0.000577392	0.000877797	0.00111753	0.00232422	0.0041646	0.00086451	0.000513365	0.000199862	0.000242882	0.00212496	0.00159601	0.0003397	0.000464373	0.0013991	0.000216071	0.00913888	0.00517503	0.00896312	0.0115589	0.0170633	0.0128814	0.00237147	0.00400246	0.00732725	0.0115645	0.0147848	0.0178997	0.00453472	0.00963119	0.0145815	0.00280851	0.00225203	0.0013443	0.000517056
1.55182	0.0532832	0.0204247	0.0142373	0.0223038	0.0267284	0.00806323	0.00353092	0.00454767	0.0138102	0.00446171	0.0255554	0.00758118	0.0121955	0.00973889	0.0260511	0.000947696	0.00132186	0.00148505	0.00228151	0.0043397	0.000668646	0.000404102	0.000149327	0.000168453	0.00191637	0.00148124	0.000228585	0.000335828	0.000921518	0.000173244	0.00853013	0.00449354	0.00808653	0.012302	0.0182171	0.0143323	0.00240408	0.00396199	0.0066579	0.0081798	0.0140037	0.0172394	0.0042711	0.00936765	0.0126165	0.00340735	0.00185264	0.00161246	0.000567582
1.57705	0.0237542	0.0194329	0.0120755	0.014748	0.0212888	0.00864872	0.00402004	0.00468326	0.0132469	0.00489757	0.022678	0.00580654	0.0109968	0.00985894	0.0256274	0.000602817	0.000889765	0.00112772	0.00319335	0.00355324	0.0016667	0.000998257	0.000455068	0.000619059	0.00269034	0.00295374	0.000765963	0.000926043	0.00318102	0.000469274	0.00756359	0.00492985	0.0106694	0.0121393	0.0208947	0.0109101	0.00153286	0.00297749	0.00378085	0.00847844	0.0140513	0.0187216	0.00520529	0.00999804	0.0150501	0.00242209	0.00181885	0.000979251	0.000362606
1.60228	0.0176688	0.0166861	0.0115089	0.0133468	0.0176971	0.00793155	0.00375305	0.00443209	0.0133489	0.00446472	0.0209517	0.00597581	0.00948082	0.00943039	0.02536	0.000558875	0.000720818	0.000990705	0.00210842	0.00442569	0.000632973	0.000363607	0.00015471	0.000159392	0.00186481	0.00152928	0.000252555	0.000302162	0.000877252	0.000170538	0.00715956	0.00500917	0.0138456	0.014339	0.0217352	0.00849428	0.00146414	0.00306137	0.00355932	0.00431558	0.0126055	0.0179135	0.00412079	0.00997753	0.013118	0.00222108	0.00222655	0.00127592	0.000435639
1.62751	0.015584	0.0141811	0.00945709	0.0111556	0.0145861	0.00746929	0.00347297	0.00407905	0.0137925	0.00414557	0.0198949	0.00535938	0.00847708	0.00986042	0.0211544	0.000495606	0.000731633	0.000889163	0.00223653	0.00382202	0.000759468	0.00051118	0.000194773	0.000245629	0.00174432	0.00172327	0.000352096	0.000411022	0.00120291	0.00022292	0.00695787	0.0108192	0.0180863	0.0159575	0.0252179	0.00711862	0.00122201	0.00238496	0.00301092	0.00353296	0.0123789	0.0191907	0.00430455	0.010474	0.0152594	0.0023106	0.00219926	0.00103606	0.000382872
1.65274	0.0123823	0.0107141	0.00877289	0.00914916	0.00990756	0.00814998	0.00338325	0.00447349	0.0135847	0.0043019	0.0172636	0.00536407	0.00798553	0.00976658	0.0187262	0.000822025	0.00120689	0.00128136	0.00185844	0.00356928	0.000496131	0.000348154	0.000148402	0.000135608	0.0016654	0.00100396	0.000222837	0.000254553	0.000727331	0.000141392	0.00868564	0.0194847	0.0237259	0.0173423	0.0268611	0.00645469	0.00126599	0.00227544	0.00281789	0.00320468	0.0115481	0.0173656	0.00419287	0.0109214	0.0158942	0.00321812	0.00157811	0.00130412	0.000524547
1.67797	0.00941935	0.0095277	0.0086366	0.00755721	0.00798153	0.00755077	0.00384337	0.00409461	0.0120493	0.00429724	0.0131737	0.00476024	0.0065234	0.00915118	0.0152301	0.000550722	0.000701636	0.000988527	0.00293789	0.00363908	0.00133634	0.000887721	0.000399038	0.000511075	0.00228562	0.00245995	0.000642452	0.000892	0.00296764	0.000483091	0.0048998	0.0187415	0.0183454	0.0176307	0.028129	0.00570763	0.000895522	0.00167494	0.00215387	0.00238315	0.0107075	0.0177295	0.00477517	0.0111069	0.0144946	0.00188153	0.00146067	0.00089346	0.00030098
1.7032	0.00774879	0.00871907	0.00934437	0.0110422	0.00980581	0.00813519	0.00378611	0.00463998	0.0123971	0.00479542	0.0103346	0.00397543	0.00506365	0.00859601	0.0133632	0.000560206	0.000727175	0.000956917	0.00204724	0.00341814	0.000694877	0.00037907	0.000172818	0.00017184	0.00194135	0.00141288	0.000262521	0.000233711	0.000814857	0.000141177	0.0045055	0.0203112	0.0167463	0.0210227	0.0295491	0.00431017	0.000687837	0.00149376	0.00200627	0.00189957	0.0104321	0.0182157	0.0039625	0.0114563	0.0173636	0.00195401	0.00111788	0.000888051	0.0002696
1.72844	0.00744108	0.00979049	0.00764749	0.00627455	0.00520452	0.00886692	0.00400385	0.00499091	0.0162468	0.00497159	0.00869585	0.00437624	0.00564039	0.00823109	0.0124921	0.000406965	0.000565804	0.000757026	0.00207978	0.00357198	0.000780257	0.000450936	0.00021606	0.000258998	0.00194932	0.00176796	0.000337817	0.000439607	0.00133443	0.000227815	0.00400428	0.0203238	0.0140529	0.0230593	0.0443854	0.00429534	0.000748643	0.00159911	0.0019446	0.00177085	0.0129392	0.0238826	0.00530875	0.0168658	0.0175978	0.00175826	0.00203349	0.000772616	0.000302086
1.75367	0.00591545	0.00527471	0.00651336	0.00432633	0.00378147	0.00634268	0.00301787	0.00364283	0.0115368	0.00384342	0.0117082	0.00584469	0.00604956	0.0102093	0.014086	0.000701645	0.000981078	0.00113221	0.00175226	0.00392873	0.000755578	0.000414595	0.000200446	0.000294059	0.00138471	0.00157748	0.000338496	0.000247788	0.000660052	0.000120205	0.00376252	0.0200377	0.0112954	0.0320891	0.0660906	0.00577692	0.00113635	0.00207105	0.00261809	0.00235644	0.00870975	0.0149058	0.003817	0.0118138	0.0182653	0.00242622	0.00122167	0.00121733	0.000507735
1.7789	0.00551331	0.00487864	0.00551604	0.0036119	0.00290497	0.00831431	0.00386779	0.00471045	0.0124359	0.00470552	0.00514316	0.00313719	0.00274434	0.00660615	0.00656148	0.000499417	0.000732304	0.000883812	0.00258192	0.00271278	0.000916784	0.000582157	0.000263065	0.000342048	0.00191994	0.0017988	0.000423096	0.00080181	0.00252839	0.00042611	0.00328588	0.0152543	0.00666805	0.0150474	0.0345414	0.00268366	0.000457058	0.00104287	0.00127123	0.00101168	0.00871308	0.0154277	0.00392524	0.0109829	0.027081	0.0016798	0.00118196	0.000725671	0.000246909
1.80413	0.00653037	0.00317888	0.00514325	0.00320646	0.00239878	0.00649195	0.00290294	0.00361081	0.0110664	0.00335771	0.00407929	0.0028494	0.00235254	0.00586104	0.00458422	0.00055473	0.000830614	0.0010754	0.00211506	0.00328885	0.000692388	0.000359079	0.000130861	0.00020593	0.00146059	0.0013366	0.000308624	0.000259144	0.000893887	0.000147965	0.00278507	0.0118982	0.00543233	0.0127068	0.0259507	0.00270308	0.000502457	0.00109977	0.00126338	0.0010771	0.00711105	0.0127915	0.00333402	0.0103114	0.0222389	0.00175557	0.0013311	0.000712163	0.00029185
1.82936	0.00464676	0.00310722	0.0046315	0.0027578	0.00246934	0.00716437	0.00341261	0.00413659	0.0109434	0.00419949	0.0044237	0.00266139	0.00240917	0.00487041	0.00464366	0.000478574	0.000553933	0.000654989	0.00208914	0.00266693	0.000592158	0.000327463	0.000148313	0.000173937	0.0013758	0.00122599	0.000226769	0.00038141	0.00123517	0.000240128	0.0025982	0.00742471	0.00354385	0.0086988	0.0189185	0.00228669	0.000527677	0.000946066	0.00109246	0.000925138	0.00683252	0.0110472	0.00338294	0.00971988	0.0181071	0.00127338	0.00129303	0.000633797	0.000259163
[truncated: 11 more columns]

## Sheet: Figure 6B
F65		F91				Table Analyzed	F65 CQ			Table Analyzed	F91 CQ
H20	CQ	H20	CQ
0.959229	0.49575	1.0726	0.639562			Column B	CQ			Column B	CQ
0.871293	0.619066	0.726469	0.580707			vs.	vs.			vs.	vs.
0.746243	0.510557	0.817298	0.573758			Column A	H20			Column A	H20
0.805537	0.557299	1.06318	0.661318
1.00735	0.631296	1.23595	0.655807			Unpaired t test				Unpaired t test
0.657588	0.395633	1.48118	1.17741			P value	<0.0001			P value	0.0035
0.748201	0.40609	1.31207	1.07705			P value summary	****			P value summary	**
1.25746	0.432563	1.14831	1.21163			Significantly different (P < 0.05)?	Yes			Significantly different (P < 0.05)?	Yes
1.25644	0.425694	1.37035	1.1862			One- or two-tailed P value?	Two-tailed			One- or two-tailed P value?	Two-tailed
0.970676	0.412131	1.31489	1.20139			t, df	t=8.823, df=28			t, df	t=3.185, df=28
0.687769	0.232427	0.925875	0.796296
1.15638	0.240307	0.937965	0.737463			How big is the difference?				How big is the difference?
1.01399	0.239808	0.995967	0.731694			Mean of column A	0.9507			Mean of column A	1.114
1.04705	0.264662	1.03819	0.689357			Mean of column B	0.4163			Mean of column B	0.8444
1.0774	0.380103	1.27578	0.747095			Difference between means (B - A) ± SEM	-0.5345 ± 0.06058			Difference between means (B - A) ± SEM	-0.2699 ± 0.08475
						95% confidence interval	-0.6585 to -0.4104			95% confidence interval	-0.4435 to -0.09633
						R squared (eta squared)	0.7355			R squared (eta squared)	0.2659
						F test to compare variances				F test to compare variances
						F, DFn, Dfd	2.164, 14, 14			F, DFn, Dfd	1.316, 14, 14
						P value	0.161			P value	0.6139
						P value summary	ns			P value summary	ns
						Significantly different (P < 0.05)?	No			Significantly different (P < 0.05)?	No
						Data analyzed				Data analyzed
						Sample size, column A	15			Sample size, column A	15
						Sample size, column B	15			Sample size, column B	15
											H20
							H20	CQ		Test for normal distribution		CQ
						Test for normal distribution				D'Agostino & Pearson test
						Shapiro-Wilk test				K2	0.4436
						W	0.9502	0.9298		P value	0.8011	4.964
						P value	0.5279	0.2712		Passed normality test (alpha=0.05)?	Yes	0.0836
						Passed normality test (alpha=0.05)?	Yes	Yes		P value summary	ns	Yes
						P value summary	ns	ns				ns
										Number of values	15	15
						Number of values	15	15

## Sheet: Figure 6C
	F65		F91
	Control	CQ	Control	CQ
1	0.691412	0.198312	0.749077	0.459009
	1.02329	0	0.995696	0.898893
	1.11227	0	1.29441	0
	0.365461	0.227398	1.67793	0
	1.24791	0.465132	0.684871	0.156329
	1.28716	0.437303	1.03434	0.553165
	0.934511	0.289065	0.459009	0.449446
	0.921883	1.02329	1.11587	0.399508
	1.13699	0	0.809003	0
	1.27911	0	1.1798	0.526181
2	1.36653	0.168336	0.915768	0.132278
	0.483442	0.155387	0.974677	0
	0.404565	0.126252	1.03522	0
	1.35648	0.122426	0.669356	0
	0.661224	0	0.769974	0.180378
	0.953393	0	1.27286	0
	1.0981	0.109191	0.853944	0.345072
	1.0981	0	1.09471	0
	1.46414	0	1.29201	0.233431
	1.11402	0	1.12148	0
3	0.546072	0.238286	0.436285	0.196598
	1.24816	0.111538	1.20639	0.252768
	0.670525	0	0.775345	0
	0.987677	0	0.619282	0
	0.859391	0.238286	1.62193	0
	1.25815	0	1.15394	0
	0.483904	0.291238	1.32703	0.212325
	1.81464	0.158857	0.79622	0.252768
	1.00813	0.14978	0.977814	0
	1.12335	0	1.08575	0

## Sheet: Figure 6C Stats
Table Analyzed	F65			Table Analyzed	F91
Column B	CQ			Column B	CQ
vs.	vs.			vs.	vs.
Column A	Control			Column A	Control
Mann Whitney test				Mann Whitney test
P value	<0.0001			P value	<0.0001
Exact or approximate P value?	Exact			Exact or approximate P value?	Exact
P value summary	****			P value summary	****
Significantly different (P < 0.05)?	Yes			Significantly different (P < 0.05)?	Yes
One- or two-tailed P value?	Two-tailed			One- or two-tailed P value?	Two-tailed
Sum of ranks in column A,B	1347 , 483.5			Sum of ranks in column A,B	1352 , 478.5
Mann-Whitney U	18.5			Mann-Whitney U	13.5
Difference between medians				Difference between medians
Median of column A	1.061, n=30			Median of column A	0.9867, n=30
Median of column B	0.09408, n=30			Median of column B	0.1358, n=30
Difference: Actual	-0.9666			Difference: Actual	-0.8509
Difference: Hodges-Lehmann	-0.9305			Difference: Hodges-Lehmann	-0.8297
	Control	CQ			Control	CQ
Test for normal distribution				Test for normal distribution
Shapiro-Wilk test				Shapiro-Wilk test
W	0.9487	0.6576		W	0.9749	0.8105
P value	0.1562	<0.0001		P value	0.681	0.0001
Passed normality test (alpha=0.05)?	Yes	No		Passed normality test (alpha=0.05)?	Yes	No
P value summary	ns	****		P value summary	ns	***
Number of values	30	30		Number of values	30	30

## Sheet: Figure 6D
	F65																														F91
ns	Control															MG132															Etoh															MG132
0.01269	0.000235629	0.0001124	6.38703e-06	0.00018692	0.00081113	3.38013e-05	2.06872e-05	6.24722e-06	2.11012e-05	1.65091e-05	0.000192403	0.00113471	0.000272929	0.000359005	0.00357338	0.00015738	0.000112389	0.000701641	0.000157876	0.000499991	0.000506322	0.000240991	0.000181393	0.000198237	0.000340965	0.000846299	0.0062373	0.00194782	0.00147617	0.00494908	0.000106216	0.000431726	0.000525014	0.000921694	0.000111757	0.00134169	0.00198648	0.000493978	0.000666906	0.00186548	0.000204384	8.18263e-05	0.000523503	7.72207e-05		0.000599743	0.00141512	9.46713e-05	0.000678465
0.03792	0.000517105	5.27314e-05	5.61718e-06	0.000401465	0.000404841	6.31523e-05	5.31305e-05	1.94217e-05	4.18891e-05	3.56576e-05	3.39051e-05	0.00016279	8.27668e-05	0.000138679	0.000399793	7.33935e-05	6.86831e-05	0.00194684	8.30546e-05	0.000279733	0.00138773	0.000585844	0.000447908	0.00041017	0.000944454	0.000135875	0.000634999	0.000423444	0.000340807	0.000902352	3.1634e-05	9.2612e-05	0.000149837	0.000170371	2.35884e-05	8.38218e-05	0.000171678	5.19342e-05	7.77735e-05	0.000112731	0.00143478	3.82249e-05	2.24008e-05	0.000207789		9.87029e-05	0.000159593	0.000490472	0.000139391
0.06316	0.00107903	0.000106374	7.41782e-06	0.00137335	0.00155796	6.58365e-05	3.34345e-05	1.84906e-05	2.40011e-05	3.22357e-05	6.94561e-05	0.000355451	0.000106144	0.000200131	0.000846087	0.000170769	9.73124e-05	0.00269846	0.000129513	0.000324121	0.000857398	0.000437548	0.000357468	0.000280212	0.000601228	0.000289231	0.00188081	0.000836082	0.000627492	0.00220146	3.97233e-05	0.000122604	0.00021964	0.000245433	4.0557e-05	0.000352025	0.000473124	0.000151853	0.000208895	0.000474424	0.0012974	0.000286546	0.000151479	6.54876e-05		0.000144006	0.000288048	0.000257412	0.00022283
0.08839	0.00234534	0.000510853	6.28953e-06	0.00195771	0.00160944	0.000464204	0.00028908	5.73158e-05	0.000306422	0.000175414	0.000367741	0.00203442	0.000602461	0.000896058	0.0051124	0.000734239	0.000624399	0.00681683	0.000819799	0.00308369	0.00625376	0.00298528	0.00218778	0.00240585	0.00389958	0.00155318	0.00886887	0.00353448	0.00273556	0.00915121	0.000171516	0.000519298	0.000718002	0.000889545	0.000181705	0.000463096	0.000662839	0.000294452	0.000338618	0.000509529	0.000384272	7.81553e-05	6.54348e-05	0.00112897		0.000641877	0.0013032	0.00282546	0.000766292
0.11362	0.00324707	0.000268177	1.24607e-05	0.00331002	0.00534544	7.28098e-05	4.70433e-05	1.84409e-05	3.18735e-05	3.57499e-05	8.00756e-05	0.000676408	0.000192275	0.00049676	0.00159306	0.000351798	0.000270942	0.0061095	0.000246455	0.000801477	0.00164315	0.000845065	0.000681967	0.00046662	0.00110619	0.000604206	0.00264826	0.00161266	0.00120232	0.00484482	0.000339233	0.000702427	0.00112643	0.0010993	0.000323846	0.00200415	0.00295475	0.000843558	0.00113169	0.00259173	0.000558854	0.0001464	0.000839966	0.000103771		0.000856118	0.00147864	0.000489364	0.00100694
0.13885	0.00897678	0.000616189	5.45792e-05	0.00805832	0.00890456	0.000170306	0.000125428	3.34789e-05	6.2599e-05	7.59325e-05	9.93887e-05	0.000651592	0.00031665	0.000681706	0.00229879	0.000750238	0.000657972	0.0119252	0.000585931	0.00199877	0.00305489	0.00142832	0.00118814	0.00091495	0.00210473	0.000856301	0.00381165	0.00228619	0.00157666	0.00797718	0.000121967	0.000268381	0.000492316	0.000432752	0.000107691	0.000438711	0.00068477	0.000216394	0.000278434	0.000519896	0.000574713	0.000132521	0.000129677	0.000363425		0.000314801	0.000497037	0.00103592	0.0003717
0.16408	0.0181428	0.00160214	0.00016074	0.0138048	0.0146242	0.000359558	0.000162235	0.00011008	7.85338e-05	0.000192401	0.000359351	0.00270564	0.00085183	0.00166411	0.00570346	0.00188814	0.00120469	0.022914	0.00122911	0.00255267	0.00282727	0.00155298	0.00126517	0.000839789	0.00194342	0.00199619	0.0071649	0.00383451	0.00326695	0.00920115	0.000263339	0.000403677	0.000843639	0.000594324	0.000216384	0.000642332	0.00102469	0.000233667	0.0003626	0.000798269	0.00299588	0.000437144	0.000218973	0.000175552		0.000487929	0.000594752	0.00067561	0.000603563
0.18931	0.0260194	0.00244786	4.95199e-05	0.0269265	0.0208416	0.000707635	0.000485998	0.000107837	0.000404162	0.000290589	0.000771989	0.0059429	0.00311652	0.0041172	0.0103338	0.00278948	0.00211599	0.0616278	0.00232292	0.00666479	0.00890989	0.00466731	0.00367194	0.00338486	0.00579216	0.0042263	0.0095488	0.00852791	0.00661352	0.0164279	0.000334428	0.00102614	0.00136573	0.00169999	0.000330954	0.00153396	0.00231368	0.000816847	0.00107166	0.00199861	0.000330297	0.000246774	0.000506798	0.00139573		0.0011639	0.00245973	0.00331905	0.00141387
0.21455	0.035506	0.00491763	0.000126866	0.0241327	0.0289997	0.000640627	0.000236731	0.000178981	0.000146055	0.000273472	0.000595186	0.00720319	0.00327061	0.00504053	0.0107506	0.00378176	0.00285066	0.0629269	0.00210687	0.00522244	0.00468536	0.00260553	0.00248403	0.00167749	0.00284933	0.00407424	0.007431	0.00924375	0.00672822	0.0208294	0.000212876	0.000428557	0.000733415	0.000534051	0.000211063	0.00197246	0.00280083	0.00118472	0.00144203	0.00242834	0.00109554	0.000292422	0.00084737	0.000301936		0.000424366	0.000570945	0.00107632	0.000493063
0.23978	0.0219783	0.0175172	0	0.0209703	0.0179223	0.000574009	0.000256015	8.95945e-05	0.000140422	0.00018847	0.0014759	0.0141313	0.0113823	0.0161199	0.0184352	0.00711206	0.00484425	0.0444698	0.00317801	0.0113092	0.00611816	0.00346504	0.00366972	0.00250279	0.00388164	0.00848214	0.0142954	0.0231165	0.018492	0.0217222	0.000442947	0.000868693	0.00155083	0.00115265	0.000377029	0.00105619	0.00127678	0.000558421	0.000693461	0.00118252	0.000461501	0.000286058	0.000246664	0.000571815		0.000878356	0.00127872	0.00192314	0.00114898
0.26501	0.0196338	0.0538819	0.00255558	0.0201866	0.0163904	0.000697998	0.000221069	8.30237e-05	0.000162865	0.000197312	0.00962506	0.0297812	0.0484599	0.0550141	0.0296976	0.011386	0.0122135	0.0261433	0.0097369	0.0249596	0.00688441	0.00395862	0.00485718	0.002883	0.00389047	0.0271949	0.0409842	0.0783684	0.0831649	0.0320265	0.0007431	0.00100653	0.00194202	0.00132941	0.000666754	0.00132981	0.00192503	0.000767076	0.00111484	0.00152983	0.00346616	0.000594302	0.000399661	0.000369358		0.000990615	0.00100526	0.00100318	0.00119011
0.29024	0.0171527	0.122275	0.036128	0.0177612	0.0145567	0.00109233	0.000623975	0.000128292	0.000526855	0.000404007	0.0271303	0.0528068	0.129385	0.0887367	0.0358295	0.0390267	0.154803	0.0199733	0.0795695	0.0900086	0.0123655	0.00756879	0.00765858	0.00592731	0.00774536	0.127568	0.149788	0.170128	0.219876	0.0758711	0.000673591	0.00156281	0.002328	0.00231249	0.000648553	0.00282926	0.00397636	0.00124705	0.00201132	0.00361534	0.00083005	0.000489596	0.00095185	0.00164485		0.00157474	0.00294318	0.00394897	0.00200953
0.31547	0.0147001	0.102349	0.0825511	0.0161146	0.0116926	0.00101609	0.000521275	0.000325732	0.00044268	0.00056091	0.0301228	0.0613746	0.146822	0.0788729	0.0429351	0.0590661	0.276129	0.0107075	0.0676588	0.0890299	0.0106278	0.00738005	0.00971242	0.0064735	0.00527683	0.270087	0.267597	0.180252	0.21727	0.156878	0.00078707	0.000928668	0.00209458	0.00125159	0.000566492	0.0011625	0.00170921	0.000670932	0.00123563	0.00201212	0.00146744	0.000557796	0.000554262	0.000624667		0.000892033	0.000968823	0.0019187	0.00139299
0.3407	0.0152801	0.0685575	0.04	0.0196491	0.013912	0.00324393	0.00109092	0.00135178	0.00105255	0.00174038	0.0678957	0.0679014	0.130482	0.0556135	0.0499544	0.0652814	0.195792	0.0101807	0.0286403	0.0561831	0.0236673	0.0299068	0.027943	0.0352555	0.0125314	0.305386	0.159534	0.148352	0.147141	0.160282	0.00108578	0.00128492	0.00251405	0.00173223	0.000697893	0.00250164	0.00361011	0.00135324	0.00231507	0.00345152	0.000889571	0.000347266	0.000847378	0.000955498		0.00121185	0.0016444	0.00206268	0.00167938
0.36593	0.0139117	0.045024	0.0375565	0.0125413	0.0096414	0.00798831	0.000690193	0.00261337	0.000781263	0.00183362	0.0649208	0.0436014	0.0571415	0.0250217	0.0358811	0.0708204	0.0998434	0.00586909	0.0166899	0.0314156	0.0376118	0.0658222	0.0498476	0.0638612	0.0139339	0.122015	0.0530762	0.0629526	0.047947	0.0656367	0.00129237	0.00161367	0.00322956	0.00174591	0.000795662	0.00475012	0.00559172	0.0044746	0.00416482	0.00483747	0.0036985	0.000933783	0.00061191	0.000518693		0.00130292	0.00138706	0.00327971	0.00196741
0.39117	0.0109401	0.031384	0.038089	0.0131987	0.00922042	0.0347659	0.00151803	0.0152601	0.00227114	0.0053089	0.0573925	0.0317927	0.0468313	0.0158792	0.0287305	0.0567922	0.0508654	0.00734987	0.012497	0.023886	0.133746	0.18308	0.143972	0.170926	0.0315748	0.0472181	0.0264979	0.0349883	0.0251369	0.0521242	0.00366231	0.00371178	0.00665703	0.0057218	0.00304674	0.00644314	0.00850464	0.00697193	0.00548101	0.00680489	0.00107651	0.000695116	0.00138819	0.00209969		0.00335034	0.00384621	0.00475246	0.00430895
0.4164	0.0107342	0.0237143	0.0322713	0.0115216	0.00797417	0.0766383	0.00119256	0.0462511	0.00724085	0.02564	0.0379594	0.0256757	0.0434115	0.0138371	0.0230719	0.0428504	0.0287123	0.00481129	0.00983438	0.0150815	0.223961	0.233061	0.223058	0.221565	0.0479499	0.0222199	0.0175172	0.0279657	0.017444	0.0360616	0.00532907	0.00367617	0.00669749	0.00575155	0.00361111	0.00998561	0.0107702	0.0156048	0.00782286	0.0105634	0.00155362	0.000534361	0.000494309	0.00104018		0.0028215	0.00215969	0.00322674	0.00373214
0.44163	0.00945642	0.0252005	0.0449605	0.0113346	0.00874177	0.0751491	0.00240826	0.083436	0.0165694	0.0634134	0.0324096	0.0216818	0.0422264	0.0121512	0.0225197	0.0427976	0.0215763	0.00435047	0.0109106	0.0161678	0.186639	0.174455	0.196118	0.185917	0.0899355	0.0126137	0.0111438	0.0209791	0.0143254	0.0275882	0.0127307	0.00412983	0.00864965	0.00735554	0.0053347	0.0220471	0.0164957	0.0382647	0.0243645	0.0291542	0.00131779	0.00123241	0.000953233	0.0010846		0.00325435	0.00257244	0.00515426	0.00445768
0.46686	0.00941318	0.0154511	0.0264503	0.0145597	0.00829292	0.0605923	0.0211873	0.122659	0.0278025	0.106212	0.0521506	0.0265141	0.0432224	0.0148938	0.031735	0.025482	0.00947667	0.00542679	0.00544121	0.0112959	0.114349	0.117014	0.14683	0.130221	0.159134	0.00884285	0.0170181	0.0232576	0.0156193	0.0252517	0.0279161	0.00548947	0.0128481	0.0125927	0.0121284	0.0326318	0.0257054	0.068545	0.048275	0.0538069	0.00418943	0.0014931	0.000735731	0.0018019		0.0044892	0.00285162	0.0121192	0.00550702
0.49209	0.0114048	0.014831	0.0250703	0.0115955	0.010443	0.0241923	0.0462622	0.0863683	0.0247662	0.0747834	0.0454339	0.0227398	0.0314714	0.0117927	0.0220508	0.0229842	0.00814792	0.00578945	0.00603241	0.0148892	0.0440266	0.0374006	0.0561559	0.0466914	0.120723	0.00436509	0.0102298	0.0158114	0.0112294	0.0252444	0.0477561	0.0097046	0.0206498	0.0264868	0.0260767	0.0524295	0.0389819	0.113803	0.0755146	0.0849033	0.00138323	0.000810955	0.00221151	0.0022628		0.00736454	0.00519393	0.0220748	0.00835727
0.51732	0.00872492	0.0121867	0.0262042	0.00960212	0.00682174	0.0169905	0.0999879	0.0620552	0.0280329	0.068746	0.0421543	0.0197974	0.0208897	0.0103455	0.0203566	0.021031	0.00647587	0.00369893	0.00489619	0.0131256	0.0258147	0.0215601	0.0299989	0.025734	0.0965814	0.00297309	0.00862677	0.0117877	0.00986208	0.0163999	0.0707396	0.017173	0.0350014	0.0546199	0.0481783	0.0504703	0.031273	0.0709675	0.0612308	0.0708566	0.00235494	0.0006212	0.00106145	0.00197601		0.00832302	0.0113297	0.0798941	0.0105884
0.54256	0.00694448	0.0120143	0.0244537	0.00780534	0.00692899	0.0147949	0.118445	0.040297	0.0188021	0.0470851	0.0373134	0.0207325	0.0179385	0.00963792	0.017911	0.0177748	0.0051372	0.00316899	0.00501886	0.0152305	0.0134942	0.0124315	0.015799	0.0144946	0.0569999	0.00212459	0.00945595	0.00980959	0.00828012	0.0153873	0.104461	0.0589054	0.0847325	0.125548	0.109718	0.0373011	0.0247008	0.0468278	0.0463745	0.0504119	0.0016859	0.00219236	0.00141059	0.000837767		0.0219013	0.026224	0.0866922	0.0303617
0.56779	0.00601634	0.0152861	0.0344855	0.0113373	0.00621067	0.0285017	0.137224	0.0396788	0.0210817	0.0482469	0.0294724	0.01968	0.0138911	0.00932109	0.0216541	0.0243261	0.00583358	0.00534441	0.00697272	0.0245262	0.0160572	0.0114543	0.0143912	0.0136557	0.0477822	0.00217643	0.0108733	0.0109126	0.00855831	0.0147349	0.0688948	0.0536569	0.0635032	0.090155	0.0670377	0.0319747	0.0176128	0.0425228	0.0376721	0.0405756	0.00471948	0.00129069	0.00127487	0.00407261		0.0203685	0.0261312	0.0939328	0.0351873
0.59302	0.00661541	0.0100593	0.0303658	0.0118128	0.00746041	0.0489173	0.107663	0.0499747	0.0240924	0.0514794	0.0229911	0.0167467	0.0117503	0.00807273	0.016035	0.0176981	0.00471569	0.00429553	0.006055	0.0226655	0.0106012	0.00888582	0.0110441	0.0113193	0.0341583	0.00169108	0.00704056	0.00850153	0.00708765	0.0116596	0.0575879	0.0612339	0.0672865	0.0828001	0.0625711	0.0287011	0.0152827	0.0364231	0.0322742	0.034608	0.0025957	0.0042301	0.00220719	0.00671829		0.0285128	0.0380695	0.0750276	0.0523682
0.61825	0.00722435	0.00909399	0.0224407	0.0154069	0.00835356	0.0618795	0.0772843	0.0601229	0.0441137	0.0571646	0.0218045	0.0203851	0.012665	0.00902274	0.0176446	0.0163844	0.00363281	0.00681745	0.0049468	0.018065	0.0100793	0.00838943	0.00900736	0.0106196	0.0269315	0.00170034	0.00750762	0.00977156	0.00952291	0.0144277	0.0464265	0.0526513	0.0571173	0.0718699	0.0550486	0.0224684	0.0112914	0.0349692	0.0274514	0.0251044	0.00478624	0.00767274	0.00574487	0.0118932		0.0360915	0.0388204	0.0664289	0.0627427
0.64348	0.00877993	0.00816446	0.0147602	0.0110182	0.00546145	0.0437753	0.0372157	0.0461806	0.0422297	0.0393744	0.0119596	0.0131636	0.00773968	0.00637431	0.0100925	0.0133873	0.00320703	0.00430436	0.00405408	0.0181304	0.00607262	0.00474147	0.00401267	0.00341497	0.0148504	0.000823411	0.00449141	0.00667719	0.00569232	0.00914898	0.0415975	0.048044	0.0527199	0.0563271	0.0481261	0.0286942	0.0122254	0.0561005	0.0298208	0.0307739	0.00459189	0.00518161	0.00591347	0.0155085		0.0387513	0.0414874	0.061503	0.0625408
0.66871	0.00648362	0.00941949	0.0204493	0.010662	0.00514909	0.0366299	0.0306471	0.0374915	0.0534863	0.0397759	0.00973113	0.0121588	0.00789714	0.00556251	0.0131233	0.018016	0.0039954	0.00741628	0.00753775	0.0239978	0.00727803	0.00482392	0.00390243	0.00428415	0.0162666	0.00145418	0.00818792	0.00699591	0.00532493	0.00970993	0.0489761	0.0611009	0.0636751	0.065265	0.0662443	0.020897	0.0081108	0.0335431	0.0227906	0.0210362	0.00394263	0.00840805	0.00946461	0.0150162		0.059217	0.0616241	0.0535541	0.0845346
0.69394	0.00523918	0.0100623	0.0197751	0.011561	0.00643301	0.0311324	0.0252144	0.03278	0.0544454	0.0353071	0.00819092	0.00980719	0.0062247	0.00495702	0.00912424	0.0200314	0.00314948	0.00453193	0.00705942	0.0273435	0.00470787	0.00287483	0.0026812	0.00303131	0.0118568	0.00101911	0.00437934	0.00577676	0.00483119	0.0070073	0.0306719	0.0395245	0.0361412	0.0327248	0.0330346	0.0213117	0.00863026	0.0291405	0.0209275	0.0189693	0.0059331	0.00957503	0.0170154	0.023558		0.0431807	0.0471047	0.0333169	0.0568919
0.71918	0.00657705	0.0109016	0.0329959	0.0106848	0.00512632	0.0244411	0.0236344	0.0259281	0.0487886	0.0282525	0.00680452	0.00891404	0.00638739	0.0043965	0.00795553	0.0242693	0.00387272	0.0067032	0.0108475	0.0320621	0.00427128	0.00285705	0.00242295	0.00275429	0.010695	0.000754189	0.00434924	0.00548341	0.00478015	0.00781382	0.0255873	0.0370732	0.0334202	0.026093	0.0268721	0.0171497	0.00715946	0.0244893	0.0199322	0.0179663	0.00396238	0.0105523	0.0301543	0.0346607		0.0391576	0.0369942	0.0269735	0.048538
0.74441	0.00585203	0.00776562	0.0132045	0.010082	0.00525294	0.0205255	0.0223892	0.0185008	0.0380209	0.0269567	0.00830901	0.0100058	0.00748986	0.00519227	0.00991592	0.0154826	0.00302249	0.0053929	0.00828998	0.0197644	0.00350906	0.00207297	0.00188026	0.00219209	0.00966425	0.00101013	0.00550749	0.00646357	0.0057012	0.00648503	0.0166792	0.0276809	0.0225772	0.0156501	0.0178276	0.0160487	0.00649705	0.0214314	0.0209884	0.0166578	0.00559441	0.00947644	0.0471973	0.034759		0.0302074	0.027507	0.0254032	0.0335827
0.76964	0.00535507	0.00867112	0.0141502	0.0111031	0.00440264	0.0196832	0.0198715	0.0135814	0.0335581	0.0223748	0.00570045	0.00660862	0.00529322	0.00393502	0.00874916	0.0149462	0.00313614	0.00811374	0.00778637	0.0221787	0.0053647	0.00298294	0.00219261	0.00292011	0.00983559	0.000808488	0.00587672	0.0048893	0.00444621	0.00913142	0.0210396	0.0340102	0.0282034	0.0204343	0.0223006	0.0192127	0.00847699	0.028913	0.0291127	0.0196119	0.00442208	0.00983129	0.0602324	0.0320448		0.039061	0.0334161	0.0204723	0.0404422
0.79487	0.00557302	0.00671721	0.0137234	0.0101194	0.00523714	0.015424	0.017918	0.0109825	0.0237977	0.0172713	0.00463687	0.00612777	0.00453316	0.00368469	0.0066123	0.0159203	0.00276517	0.00627749	0.00909739	0.0170236	0.00278509	0.00203626	0.00139795	0.00166753	0.0077815	0.000532957	0.00426225	0.00495116	0.0038623	0.00510391	0.0191263	0.0322447	0.0301925	0.0204632	0.0258356	0.0135649	0.00715787	0.0143299	0.0212734	0.0153116	0.0072766	0.00721385	0.0648991	0.0348806		0.0424714	0.0345155	0.0256842	0.0371752
0.8201	0.00640092	0.00727986	0.0112156	0.00994665	0.00492688	0.0138467	0.0158845	0.00887538	0.0187524	0.0145965	0.00380212	0.00478339	0.00341724	0.00312033	0.00500969	0.0154587	0.00266975	0.00676462	0.00839179	0.0170919	0.0029106	0.00182148	0.00130057	0.00132286	0.0075992	0.000418339	0.00352575	0.00401743	0.00291989	0.00563953	0.0205931	0.0335641	0.0333593	0.0213677	0.0283401	0.0103301	0.00541812	0.0126028	0.0240487	0.0124354	0.0061369	0.00626223	0.0718446	0.0333387		0.050735	0.0340762	0.0154944	0.0366763
0.84533	0.00515806	0.00669965	0.0133978	0.0100738	0.00460508	0.0116675	0.0130594	0.00764304	0.0139114	0.0112441	0.00503413	0.00589195	0.00497207	0.00378273	0.00798718	0.0153718	0.00263113	0.00661895	0.00954091	0.017128	0.00272576	0.00182718	0.000969222	0.00120584	0.00655928	0.000760595	0.00536101	0.00523763	0.00411983	0.00466566	0.0119039	0.0161419	0.0204556	0.0100816	0.0134007	0.00782568	0.00461349	0.00766519	0.0221159	0.011967	0.00612297	0.0075064	0.0666814	0.0285246		0.0290381	0.0232816	0.0125435	0.0225947
0.87056	0.00498608	0.00782768	0.0116779	0.0104853	0.00508528	0.0110679	0.0118732	0.00683582	0.0129251	0.0103724	0.00551529	0.00515671	0.00392152	0.00399398	0.00543157	0.0152164	0.00299061	0.0137527	0.00974183	0.0179174	0.00403501	0.00252162	0.00160232	0.00196482	0.00750499	0.00048379	0.00362106	0.0047823	0.00364851	0.00646282	0.0104594	0.0148649	0.0181144	0.0099301	0.0131704	0.0098635	0.00753667	0.0116755	0.0269732	0.011405	0.00620946	0.0095797	0.0633156	0.0252979		0.0282047	0.0219073	0.0125096	0.0194082
0.8958	0.00544809	0.0068766	0.0112987	0.0162385	0.00715432	0.0156244	0.0143734	0.00908992	0.0168398	0.0129959	0.00574807	0.00526609	0.00474181	0.00509923	0.00725424	0.0111269	0.00260235	0.0217664	0.010367	0.01705	0.00254757	0.0017827	0.00111711	0.00117554	0.00748742	0.000545104	0.00460671	0.00545331	0.00404083	0.00565829	0.0102251	0.0126622	0.0159866	0.00841449	0.0116877	0.00796175	0.00642038	0.0124008	0.025814	0.0118895	0.00816611	0.0060862	0.0787665	0.036045		0.024279	0.0170937	0.0104727	0.017868
0.92103	0.00688655	0.0061127	0.0114668	0.0101789	0.00590153	0.00972128	0.00803928	0.00613486	0.00975788	0.00768165	0.00410824	0.0034933	0.00371959	0.00362528	0.00441746	0.0138327	0.00241896	0.0145444	0.0119822	0.0156119	0.00210993	0.00147356	0.000787049	0.000903489	0.00553586	0.000380578	0.00291362	0.00419041	0.00281811	0.00428175	0.00949353	0.010416	0.0149023	0.00713027	0.0111985	0.0094125	0.00865658	0.0153115	0.0279605	0.0150466	0.00912263	0.0067365	0.056204	0.0167154		0.0237831	0.0155282	0.00955218	0.0159923
0.94626	0.00633336	0.00660105	0.0122538	0.00985694	0.00585042	0.0083723	0.00593406	0.00543666	0.00945231	0.00776541	0.00428709	0.00391027	0.00369049	0.00335292	0.00713937	0.0108825	0.00247763	0.0166178	0.0130032	0.0137291	0.00172621	0.00112202	0.000603311	0.000572602	0.00475564	0.000704094	0.00484907	0.00408373	0.00289693	0.00418388	0.00949663	0.00943654	0.014397	0.00667366	0.0113206	0.00565547	0.00539066	0.0106169	0.0161648	0.011234	0.00653347	0.00807676	0.0335366	0.0188626		0.0215745	0.0165591	0.0109048	0.0157191
0.97149	0.00614162	0.00749554	0.0108225	0.0118536	0.00509614	0.00953469	0.00638435	0.00572374	0.00930172	0.00734448	0.00375189	0.00315712	0.00292933	0.00348528	0.00423051	0.0103846	0.00277183	0.0135794	0.0116367	0.0158756	0.00347976	0.00207586	0.00118563	0.00142925	0.0064125	0.000316043	0.00263436	0.0031694	0.00256908	0.00620667	0.00904991	0.00885722	0.0134567	0.00753366	0.0106262	0.00654293	0.00816788	0.00986654	0.014757	0.0118581	0.00642548	0.00863198	0.0265941	0.0206912		0.0196205	0.0167684	0.00987626	0.0155354
0.99672	0.00853231	0.00915793	0.0202659	0.0105157	0.00679739	0.00789098	0.00483018	0.00498067	0.0079485	0.00642691	0.00370626	0.00291337	0.00309566	0.00345705	0.00462591	0.0183802	0.00303211	0.0115624	0.0344616	0.021344	0.00164181	0.000936841	0.00058009	0.000466897	0.00463535	0.000370453	0.00273765	0.00293648	0.00287863	0.00335583	0.00788602	0.00735591	0.0118217	0.00537466	0.010662	0.00547692	0.00620276	0.0110442	0.0120708	0.0103597	0.00876296	0.00939709	0.0232183	0.01633		0.0192248	0.0151536	0.0103334	0.013801
1.02195	0.00784392	0.00632533	0.00978813	0.0118212	0.00623782	0.00825941	0.00473875	0.00497291	0.0091988	0.00612479	0.00439308	0.00268372	0.0031391	0.00388011	0.00471425	0.0105476	0.00232777	0.0122581	0.0138973	0.0115052	0.00199661	0.00112144	0.000614393	0.000630226	0.00475611	0.000297469	0.00266106	0.00282528	0.00245338	0.00348202	0.00828727	0.00656018	0.0106259	0.0048145	0.0101724	0.00641159	0.00747594	0.0113651	0.0113676	0.0117448	0.00713839	0.00996185	0.0191862	0.0146926		0.0179914	0.0150381	0.00879901	0.0136619
1.04719	0.0116887	0.00656669	0.00989277	0.0132994	0.00791016	0.00847822	0.00442731	0.00491073	0.00925502	0.0061787	0.00414643	0.00369268	0.00324865	0.00423109	0.0065763	0.00904833	0.00230603	0.0110783	0.0164508	0.0106949	0.00149619	0.000942378	0.00058838	0.000438545	0.0042642	0.000632833	0.00462285	0.00317448	0.00295619	0.00295831	0.0075893	0.00615856	0.0111386	0.00460451	0.00968995	0.00592277	0.00789246	0.0109962	0.0117312	0.0111888	0.00682699	0.011865	0.0160439	0.0144638		0.0172797	0.0138501	0.00945316	0.0129319
1.07242	0.0108751	0.00741557	0.00954333	0.0168506	0.00772139	0.00765922	0.00437097	0.00440877	0.00864342	0.00555465	0.00483405	0.002518	0.00282283	0.00354967	0.00440598	0.00971742	0.0027252	0.012073	0.0155512	0.0133446	0.00237221	0.00144338	0.000764806	0.000952269	0.00480785	0.00024539	0.00211561	0.00236071	0.00267118	0.00486118	0.00742184	0.00658896	0.00937627	0.00552061	0.0103032	0.0073856	0.0125326	0.0120833	0.0100956	0.0126048	0.00727571	0.0152886	0.0162254	0.0147903		0.0163822	0.0165033	0.0117604	0.0125133
1.09765	0.0118651	0.00585783	0.00978741	0.0175023	0.00893686	0.00844996	0.00450294	0.00512745	0.00986965	0.00621565	0.00456906	0.00265146	0.00286365	0.00382961	0.00489623	0.0104945	0.00216024	0.0133263	0.0152751	0.00974945	0.00169361	0.000927579	0.00054258	0.000465351	0.00421231	0.000307059	0.00254939	0.00252368	0.00233196	0.00296664	0.0118118	0.00915674	0.0177042	0.00743963	0.0180986	0.006652	0.0148109	0.0104127	0.00986813	0.0137578	0.00938837	0.0145993	0.014385	0.0154164		0.0261304	0.0248224	0.00912477	0.018647
1.12288	0.01405	0.00727588	0.00870831	0.0285537	0.00954868	0.00706583	0.00384127	0.00424471	0.00925445	0.00481637	0.00525479	0.00273017	0.00277138	0.00326433	0.00459189	0.00923593	0.00231074	0.0165349	0.0147379	0.0116829	0.00151761	0.000842818	0.000411063	0.00041893	0.00368969	0.000290174	0.00225511	0.00206972	0.00235464	0.00289886	0.00667994	0.00536931	0.009526	0.00423337	0.00906195	0.00823981	0.0179419	0.00892973	0.0100095	0.0129965	0.00706419	0.0270783	0.0148391	0.0151472		0.0128469	0.0142734	0.00801798	0.0107735
1.17334	0.0135036	0.00879024	0.0081283	0.027049	0.0179656	0.0101269	0.00549302	0.0061429	0.0129732	0.00676488	0.0054816	0.00325045	0.00308594	0.00448394	0.00577387	0.00946534	0.00228579	0.0148427	0.0148127	0.0134471	0.00211332	0.00125409	0.000617969	0.000723721	0.00447368	0.000494745	0.00415736	0.00280088	0.00254853	0.00250689	0.00671411	0.00466492	0.00801468	0.00328154	0.0085464	0.0136245	0.018575	0.00921924	0.0115198	0.0176947	0.0085106	0.0216186	0.0136939	0.0174548		0.0127244	0.0147134	0.00939956	0.0113915
1.19857	0.01498	0.0075573	0.00887386	0.0173211	0.0120866	0.00966766	0.00464856	0.00549851	0.0128057	0.00598836	0.00802841	0.00379076	0.00374951	0.00709593	0.00713131	0.0102395	0.00224301	0.0147238	0.0174028	0.00975764	0.00171012	0.00104194	0.000481698	0.000565444	0.00416781	0.000365578	0.00282232	0.00286347	0.00386858	0.00490712	0.00728056	0.00596051	0.00789935	0.00460513	0.00891196	0.026091	0.0238469	0.00898486	0.011196	0.0203123	0.00719267	0.0187895	0.0247937	0.0165636		0.013561	0.0155621	0.00965709	0.0114307
1.22381	0.0238529	0.0081098	0.00836977	0.0172602	0.0136898	0.0073134	0.00365386	0.00440739	0.00994389	0.00461766	0.00616732	0.00294327	0.00292221	0.00475149	0.00445564	0.0090793	0.00185121	0.0150935	0.0160138	0.0103566	0.00137412	0.000831341	0.000344059	0.000385072	0.00314834	0.00028811	0.00231716	0.00179648	0.002509	0.00249507	0.0062717	0.00490058	0.00793896	0.00353603	0.00867112	0.0614515	0.048525	0.0171973	0.0196997	0.0347041	0.0127955	0.0184559	0.016145	0.0123908		0.011732	0.0136963	0.0100527	0.0104133
1.24904	0.0207158	0.0112848	0.00866804	0.0186274	0.0148701	0.00885436	0.00406393	0.00485452	0.0110306	0.00561365	0.00677958	0.00272075	0.00244011	0.00460213	0.00558787	0.0114503	0.00269911	0.0173626	0.0288188	0.0104962	0.00121354	0.000664175	0.000346183	0.000269174	0.0035165	0.000183347	0.00186589	0.00184745	0.00243709	0.00312977	0.00667669	0.00512939	0.00676625	0.00347931	0.00854893	0.0462956	0.028156	0.00886889	0.0124227	0.0249351	0.0107053	0.0178519	0.0145645	0.0126627		0.0119497	0.0150578	0.00861204	0.0106503
1.27427	0.0216304	0.00987807	0.00866943	0.0200177	0.0173936	0.00812227	0.00403127	0.00447192	0.0110127	0.00531508	0.00624387	0.003631	0.00327618	0.00583981	0.0107981	0.0104429	0.00228598	0.0169315	0.0255908	0.0102507	0.00219251	0.00135105	0.000669083	0.000810105	0.00396653	0.000491502	0.00393243	0.00249187	0.00242318	0.0023042	0.00692195	0.00550304	0.00716917	0.00294174	0.00867217	0.0504029	0.0376094	0.00814255	0.0126461	0.0233683	0.0090035	0.0182054	0.0145814	0.0130896		0.0119201	0.0135219	0.00870334	0.0103707
1.2995	0.0232269	0.00814996	0.0146487	0.0188003	0.0186707	0.00829977	0.00328447	0.00447981	0.0116811	0.00470921	0.00702581	0.00280041	0.00267155	0.00677377	0.0083144	0.00642637	0.00182499	0.0194475	0.0170423	0.00788613	0.000719218	0.000529472	0.000207255	0.000165789	0.00273069	0.000184298	0.00180459	0.00157535	0.0020999	0.00330605	0.00604598	0.00746808	0.00671368	0.00331578	0.00780104	0.0442781	0.04993	0.00871935	0.0179339	0.0228062	0.0101818	0.0189898	0.0135535	0.0120005		0.0107012	0.0129242	0.00902658	0.00906751
1.32473	0.0218237	0.00834298	0.00762845	0.0206268	0.0197797	0.00802384	0.00371149	0.00484544	0.0117017	0.00482573	0.00692662	0.00344967	0.00289636	0.00894529	0.0125979	0.00754285	0.00195326	0.0145871	0.0170783	0.00673178	0.00121479	0.000675894	0.000320917	0.000301088	0.00303738	0.000224581	0.00239411	0.00181808	0.0025943	0.00242249	0.00662453	0.00965635	0.00623469	0.00367405	0.0089252	0.0429925	0.0576441	0.00760575	0.020088	0.0206389	0.00934337	0.0193907	0.0126113	0.0127669		0.0115356	0.0140783	0.00702976	0.0089497
1.34996	0.0271438	0.00907044	0.00772894	0.0215515	0.0229999	0.0082626	0.00386189	0.00467897	0.0119209	0.0049172	0.00775356	0.00416171	0.00270372	0.0111876	0.0125617	0.0074844	0.00207794	0.0196366	0.0183666	0.00892292	0.00105781	0.000488682	0.000228723	0.000193788	0.00269759	0.000230735	0.00213856	0.00179264	0.0025844	0.00236941	0.00626213	0.013175	0.00729399	0.00353043	0.00854613	0.0374119	0.0757056	0.00766084	0.0205812	0.0200137	0.0104662	0.0218764	0.0112203	0.0116649		0.0103317	0.0126231	0.00919065	0.00831737
1.3752	0.033401	0.00736526	0.00737351	0.0203517	0.0246892	0.00868249	0.00417384	0.00496858	0.0126938	0.00527464	0.00782702	0.00442391	0.00290016	0.0120424	0.0188301	0.00607543	0.00169189	0.0199986	0.0171477	0.00594604	0.00202803	0.00124617	0.000552855	0.000747031	0.00372844	0.000408933	0.00312717	0.00213068	0.00213252	0.00294389	0.00931779	0.0242809	0.00965416	0.00577886	0.0123103	0.0271588	0.0687131	0.00781357	0.0209211	0.0161594	0.00952167	0.0225349	0.0106772	0.0144188		0.0141262	0.0168206	0.0108072	0.0117832
1.40043	0.0281695	0.00965905	0.00758429	0.0189976	0.0236906	0.00827724	0.00375121	0.00480825	0.0120534	0.00475807	0.0069119	0.00497917	0.00274984	0.0154374	0.0207804	0.00772169	0.00174672	0.0250865	0.0190456	0.00641576	0.000874369	0.000481762	0.000163089	0.000222828	0.0024912	0.000203066	0.0021814	0.00154701	0.00187877	0.00192475	0.00856614	0.0229377	0.00890054	0.00766071	0.0112133	0.0222891	0.0519998	0.00764002	0.0196982	0.0123983	0.00933113	0.0213947	0.010244	0.0118552		0.0133427	0.0159795	0.00671723	0.0100596
1.42566	0.0332564	0.00853033	0.00693247	0.0192686	0.0246518	0.00776727	0.00352902	0.00464088	0.0127302	0.00450895	0.0065672	0.00599298	0.00259912	0.0180744	0.0250198	0.00639801	0.001727	0.0317784	0.0192406	0.00561904	0.000908278	0.000604626	0.000270379	0.000266494	0.00240294	0.000183453	0.00210736	0.00144664	0.00165229	0.00217842	0.0069542	0.0154212	0.00565029	0.00487039	0.00748454	0.013323	0.0345596	0.00696731	0.013723	0.0092408	0.00958363	0.0249229	0.00947084	0.0142865		0.0090795	0.011999	0.00592014	0.00739345
1.45089	0.0358224	0.0103945	0.00741978	0.0228686	0.0395674	0.00837472	0.00381577	0.00469561	0.0132502	0.0048604	0.0118736	0.0118502	0.00406593	0.0299716	0.0386459	0.00689235	0.00203991	0.045805	0.0187693	0.00567103	0.000797617	0.000447309	0.000175936	0.000176529	0.00229382	0.000362826	0.00305629	0.00212788	0.00175085	0.00202351	0.00786178	0.0176834	0.00594415	0.00578838	0.00820551	0.0164937	0.0328121	0.0110766	0.0141254	0.0103347	0.0107848	0.0351329	0.00808196	0.0150544		0.00988235	0.0140236	0.00564151	0.00701911
1.47612	0.0341079	0.0111049	0.00668504	0.0155568	0.0460805	0.0101368	0.00432528	0.00552229	0.0168274	0.00559098	0.012646	0.0133004	0.00395347	0.0294694	0.0370754	0.00662062	0.00168662	0.0349046	0.0182959	0.00409268	0.00185654	0.00103134	0.000521679	0.000666708	0.00326835	0.000286424	0.00209334	0.00174529	0.00145513	0.00338213	0.00775844	0.0170813	0.00586276	0.0086214	0.00793081	0.0102507	0.01873	0.00852074	0.00757633	0.00646343	0.0103183	0.024378	0.00922931	0.0205101		0.00898643	0.0111058	0.00563951	0.00674839
1.50135	0.0334239	0.0107961	0.00715722	0.0158252	0.0374267	0.0083848	0.0039573	0.00443172	0.012863	0.00463187	0.0110921	0.0125518	0.00331537	0.0257112	0.025532	0.00563802	0.00167239	0.0216833	0.0214333	0.00440277	0.000672338	0.00040271	0.000181901	0.000140582	0.00197093	0.000208408	0.00205375	0.00149686	0.00100639	0.00154814	0.00738473	0.0161063	0.0058555	0.00689081	0.00731363	0.00612435	0.00898025	0.00490496	0.00434105	0.00406904	0.0105479	0.0248757	0.00979721	0.0144458		0.00912181	0.0105222	0.00518758	0.00605571
1.52658	0.0439144	0.0115546	0.00735817	0.0152298	0.0435947	0.0077147	0.0035248	0.00443717	0.0136201	0.00441877	0.0118142	0.0148462	0.00326003	0.0276885	0.0280066	0.00601781	0.00172697	0.0274927	0.0234497	0.00409022	0.00086451	0.000513365	0.000199862	0.000242882	0.00212496	0.000169747	0.00189664	0.00156656	0.000993568	0.00201771	0.00803318	0.0129383	0.00627246	0.0071445	0.00717837	0.00425363	0.00655545	0.00505749	0.00370624	0.00344225	0.0161227	0.0278224	0.00595665	0.0145534		0.00858798	0.0113718	0.00446354	0.00571818
1.55182	0.024202	0.0165986	0.01434	0.0154641	0.0389693	0.00806323	0.00353092	0.00454767	0.0138102	0.00446171	0.0149864	0.0202936	0.0044948	0.0328547	0.0259002	0.0076929	0.00228614	0.0176863	0.0399813	0.00555795	0.000668646	0.000404102	0.000149327	0.000168453	0.00191637	0.000394225	0.002889	0.00168987	0.00112985	0.00170472	0.00848391	0.0126558	0.00565351	0.00784947	0.00701541	0.00491908	0.00648276	0.00452931	0.0027655	0.00275452	0.02738	0.0305607	0.00565664	0.0185244		0.00944373	0.0105588	0.00385778	0.00502319
1.57705	0.0223692	0.0108083	0.00785337	0.0144202	0.0392548	0.00864872	0.00402004	0.00468326	0.0132469	0.00489757	0.0158393	0.0317249	0.00422015	0.0346086	0.0224726	0.00469538	0.0015729	0.0169505	0.0189447	0.00301664	0.0016667	0.000998257	0.000455068	0.000619059	0.00269034	0.00012994	0.00121511	0.000908963	0.000789256	0.0028027	0.0080468	0.0112895	0.00544756	0.00940248	0.00723169	0.00292237	0.00405205	0.00419816	0.00231843	0.00226007	0.0245179	0.0305179	0.0049957	0.0194318		0.0079626	0.0107406	0.0031555	0.00512561
1.60228	0.0204825	0.012619	0.00767857	0.0135675	0.0324816	0.00793155	0.00375305	0.00443209	0.0133489	0.00446472	0.017975	0.0381353	0.00375127	0.0367237	0.0122913	0.00447237	0.00150578	0.0119209	0.0165913	0.00250557	0.000632973	0.000363607	0.00015471	0.000159392	0.00186481	0.00017838	0.00200621	0.00118681	0.000864213	0.0014202	0.00885907	0.0117126	0.00478115	0.00715614	0.00626255	0.00251432	0.00375153	0.00354054	0.00215186	0.00234827	0.025477	0.0350443	0.00600689	0.0201069		0.00820326	0.0090573	0.0027625	0.00408611
1.62751	0.0160291	0.0114513	0.00775759	0.0140598	0.0284206	0.00746929	0.00347297	0.00407905	0.0137925	0.00414557	0.0176436	0.040496	0.00409403	0.0388646	0.0121047	0.0044142	0.00150198	0.00813803	0.01682	0.00267062	0.000759468	0.00051118	0.000194773	0.000245629	0.00174432	0.000136576	0.00139801	0.00114168	0.000732433	0.00155879	0.00892741	0.0131857	0.00478361	0.0112869	0.0076369	0.00200758	0.00368777	0.00317979	0.00144915	0.00162176	0.0247184	0.0364739	0.00501097	0.0262058		0.00786865	0.0106037	0.00351705	0.0042909
1.65274	0.0152899	0.0123012	0.00648623	0.0128064	0.0221898	0.00814998	0.00338325	0.00447349	0.0135847	0.0043019	0.0185284	0.034244	0.00446185	0.0352216	0.0114778	0.0045591	0.00166841	0.00876965	0.0148613	0.00339569	0.000496131	0.000348154	0.000148402	0.000135608	0.0016654	0.000378117	0.00299964	0.00173548	0.00105496	0.00148357	0.0122469	0.0150843	0.00554144	0.0156442	0.00935588	0.00255765	0.00322479	0.00271982	0.00183055	0.00215908	0.0406336	0.0475896	0.00481844	0.0286503		0.00994529	0.0117956	0.00169019	0.00527394
1.67797	0.0114565	0.0100284	0.00684887	0.0128221	0.0170421	0.00755077	0.00384337	0.00409461	0.0120493	0.00429724	0.0173561	0.0319477	0.00423988	0.0249622	0.0064486	0.00317228	0.00136999	0.00667529	0.0139091	0.00239453	0.00133634	0.000887721	0.000399038	0.000511075	0.00228562	0.00010207	0.00118118	0.00106275	0.000671381	0.00266241	0.00808862	0.00817679	0.00310866	0.00806869	0.00468801	0.00195362	0.00226644	0.00253787	0.00132665	0.00144629	0.0436563	0.042579	0.00436008	0.0325156		0.00671143	0.00616461	0.00155148	0.0033522
1.7032	0.0102921	0.0109192	0.00653827	0.0167416	0.0150619	0.00813519	0.00378611	0.00463998	0.0123971	0.00479542	0.0167039	0.0260219	0.00340684	0.0160344	0.00861651	0.00314243	0.00131063	0.00825057	0.0116906	0.00244313	0.000694877	0.00037907	0.000172818	0.00017184	0.00194135	0.000140867	0.00142325	0.000852864	0.00062076	0.00137383	0.00822058	0.00722985	0.00299853	0.00737361	0.00433418	0.00171984	0.00208897	0.00173221	0.00113536	0.00131208	0.0476024	0.0674827	0.00446994	0.0308801		0.00695393	0.00623384	0.00164011	0.0032196
1.72844	0.00779618	0.00824847	0.0065102	0.0105762	0.0188561	0.00886692	0.00400385	0.00499091	0.0162468	0.00497159	0.0165082	0.0171204	0.00387299	0.0136619	0.0083161	0.0033435	0.00117156	0.00554694	0.0102599	0.00214563	0.000780257	0.000450936	0.00021606	0.000258998	0.00194932	0.000107191	0.00135854	0.0011011	0.000611569	0.00142684	0.0081969	0.00713288	0.0022372	0.00390022	0.00382192	0.00184729	0.0021797	0.00198765	0.00124647	0.00124818	0.0741487	0.0424861	0.00431741	0.0377293		0.00601143	0.00633131	0.00174072	0.00258294
1.75367	0.00796636	0.00740783	0.00689189	0.0124366	0.0119774	0.00634268	0.00301787	0.00364283	0.0115368	0.00384342	0.0195079	0.0170539	0.00499948	0.0128797	0.00907071	0.0039424	0.0014134	0.00517686	0.00936055	0.00251993	0.000755578	0.000414595	0.000200446	0.000294059	0.00138471	0.000370534	0.00288062	0.00160536	0.0010183	0.00123515	0.00847557	0.00670005	0.00243375	0.0052374	0.00391437	0.00230246	0.00301486	0.0026208	0.00162502	0.00206639	0.0696634	0.0358987	0.00526686	0.0270126		0.0062729	0.00639616	0.00118256	0.00272286
1.7789	0.00632798	0.00563664	0.00571625	0.0101794	0.0105473	0.00831431	0.00386779	0.00471045	0.0124359	0.00470552	0.01028	0.00768696	0.00280978	0.00495184	0.00351384	0.00331393	0.00129251	0.0041204	0.00991368	0.0022418	0.000916784	0.000582157	0.000263065	0.000342048	0.00191994	0.000122554	0.00117332	0.000810268	0.000548531	0.00253047	0.00885213	0.00529284	0.00212526	0.0037229	0.0035575	0.00117762	0.00139306	0.00120464	0.00097874	0.00103706	0.0811836	0.0270605	0.00369622	0.0176128		0.00542223	0.00537826	0.00102714	0.00243268
1.80413	0.00545224	0.0068592	0.00772893	0.0101188	0.0088358	0.00649195	0.00290294	0.00361081	0.0110664	0.00335771	0.00741753	0.00523299	0.00287385	0.00343436	0.00304204	0.00411159	0.00154004	0.00389409	0.0133389	0.00262732	0.000692388	0.000359079	0.000130861	0.00020593	0.00146059	0.000146275	0.00140372	0.000894292	0.000656309	0.0012722	0.00800842	0.00575689	0.0022775	0.00341713	0.00306554	0.00116218	0.00121062	0.00123914	0.000814386	0.000785818	0.0861847	0.0220355	0.00364106	0.0125678		0.00507875	0.00489615	0.000900228	0.00210812
1.82936	0.00709341	0.00387932	0.00923404	0.00949822	0.00871015	0.00716437	0.00341261	0.00413659	0.0109434	0.00419949	0.00681017	0.0035061	0.00250486	0.0030266	0.00372761	0.00238345	0.00107981	0.00421464	0.00635046	0.00190217	0.000592158	0.000327463	0.000148313	0.000173937	0.0013758	0.000112187	0.00120404	0.000699662	0.000546443	0.00126671	0.00819382	0.00447177	0.0016712	0.00273278	0.00283194	0.00100051	0.00120649	0.000954162	0.000781724	0.000847418	0.124176	0.0190012	0.00302257	0.0120089		0.0053474	0.00514644	0.00147291	0.00188929
[truncated: 10 more columns]

## Sheet: Figure 6E
F65		F91					EToH F65	MG132			EToH	MG132
Etoh	MG132	Etoh	MG			Test for normal distribution				Test for normal distribution
1.11116	0.601437	1.00325	0.858858			Shapiro-Wilk test				Shapiro-Wilk test
1.11144	0.507285	1.05318	1.08278			W	0.936	0.7875		W	0.9752	0.9123
0.704436	0.541837	0.873862	1.11632			P value	0.3345	0.0026		P value	0.9266	0.1471
1.06664	0.604706	0.89227	0.858035			Passed normality test (alpha=0.05)?	Yes	No		Passed normality test (alpha=0.05)?	Yes	Yes
1.03256	0.432268	0.928104	0.925267			P value summary	ns	**		P value summary	ns	ns
0.834465	0.435185	1.11708	1.09911
0.707287	0.43924	1.25074	1.08784			Number of values	15	15		Number of values	15	15
0.753288	0.554669	0.983624	1.15045
0.882067	0.605411	1.08912	1.12837			Table Analyzed	F65 MG132			Table Analyzed	F91 MG132
0.808228	0.467622	1.02301	1.21685
1.19624	0.770816	1.01895	0.849928			Column B	MG132			Column B	MG132
0.857806	0.435162	1.15939	0.702933			vs.	vs.			vs.	vs.
0.878812	1.13891	0.80576	0.759194			Column A	EToH F65			Column A	EToH
1.25442	1.13202	0.906912	0.668517
1.33353	0.80224	0.903525	0.789193			Mann Whitney test				Unpaired t test
						P value	0.0003			P value	0.4021
						Exact or approximate P value?	Exact			P value summary	ns
						P value summary	***			Significantly different (P < 0.05)?	No
						Significantly different (P < 0.05)?	Yes			One- or two-tailed P value?	Two-tailed
						One- or two-tailed P value?	Two-tailed			t, df	t=0.8507, df=28
						Sum of ranks in column A,B	315 , 150
						Mann-Whitney U	30			How big is the difference?
										Mean of column A	1.001
						Difference between medians				Mean of column B	0.9529
						Median of column A	0.8820, n=15			Difference between means (B - A) ± SEM	-0.04773 ± 0.05611
						Median of column B	0.5550, n=15			95% confidence interval	-0.1627 to 0.06720
						Difference: Actual	-0.327			R squared (eta squared)	0.0252
						Difference: Hodges-Lehmann	-0.34
										F test to compare variances
										F, DFn, Dfd	2.272, 14, 14
										P value	0.1367
										P value summary	ns
										Significantly different (P < 0.05)?	No
										Data analyzed
										Sample size, column A	15
										Sample size, column B	15

## Sheet: Figure 6F
	F65		F91
	Control	MG132	Control	MG132
1	1.20436	0.368682	1.34127	2.2603
	0.726769	0.207648	1.18886	1.53852
	0.451635	0.547437	0.613964	0.405502
	0.896864	0.410577	1.45305	1.17815
	1.09487	0.245788	0.26419	0.942517
	0.587493	0.204129	0.726524	1.79494
	1.62751	0.100363	1.18214	1.13717
	1.38	0	0.953562	1.90712
	0.944596	0.30109	0.726524	1.17815
	1.0859	0.488254	1.54992	0.792571
2	0.598895	0.185676	0.87272	1.33083
	1.2307	0.233752	0.985214	0.750106
	1.59636	0.646426	1.25561	0.790005
	0.818133	0.185676	0.761646	0.796165
	0.727229	0.404016	0.836267	0.759976
	0.601845	0.503466	1.76811	0.937633
	1.33325	0.319271	0.982282	0.884054
	0.853704	0.198335	0.522961	1.21341
	0.749955	0.330559	1.19007	0.780516
	1.48993	0.3463	0.825117	1.23768
3	1.21163	0	0.995204	0.684203
	0.9638	0.367162	1.22877	0.754982
	0.971899	0.423648	1.09472	2.10524
	1.57355	0.268655	1.21636	0.91227
	0.917905	0.524517	0.882842	0.81522
	1.44932	0.0860536	0.643955	1.18349
	0.542986	0.203979	0.380113	0.855253
	0.550743	0.458952	1.56389	0.69876
	1.12973	0.744247	1.4279	0.717852
	0.688429	0.234359	0.566237	1.28791

## Sheet: Figure 6F Stats
	F65					F91
	Control	MG132				Control	MG132
Test for normal distribution					Test for normal distribution
Shapiro-Wilk test					Shapiro-Wilk test
W	0.9616	0.9761			W	0.9955	0.9171
P value	0.3401	0.7156			P value	>0.9999	0.0226
Passed normality test (alpha=0.05)?	Yes	Yes			Passed normality test (alpha=0.05)?	Yes	No
P value summary	ns	ns			P value summary	ns	*
Number of values	30	30			Number of values	30	30
Table Analyzed	Copy of F65-Graph
					Table Analyzed	Copy of F91-Graph
Column B	MG132
vs.	vs.				Column B	MG132
Column A	Control				vs.	vs.
					Column A	Control
Unpaired t test
P value	<0.0001				Mann Whitney test
P value summary	****				P value	0.6306
Significantly different (P < 0.05)?	Yes				Exact or approximate P value?	Exact
One- or two-tailed P value?	Two-tailed				P value summary	ns
t, df	t=9.749, df=58				Significantly different (P < 0.05)?	No
					One- or two-tailed P value?	Two-tailed
How big is the difference?					Sum of ranks in column A,B	882 , 948
Mean of column A	1				Mann-Whitney U	417
Mean of column B	0.3412
Difference between means (B - A) ± SEM	-0.6588 ± 0.06758				Difference between medians
95% confidence interval	-0.7941 to -0.5236				Median of column A	0.9837, n=30
R squared (eta squared)	0.621				Median of column B	1.002, n=30
					Difference: Actual	0.01865
F test to compare variances					Difference: Hodges-Lehmann	0.04068
F, DFn, Dfd	3.596, 29, 29
P value	0.0009
P value summary	***
Significantly different (P < 0.05)?	Yes
Data analyzed
Sample size, column A	30
Sample size, column B	30

## Sheet: Figure 6G
	F65																														F91
ns	Control															DNAJB1															Control															DNAJB1
0.01269	0.000231781	1.78941e-06	0.00170701	1.10965e-05	0.000163661	2.24016e-05	3.5415e-06	2.85448e-05	0.000486362	8.80489e-06	9.56643e-06	0.000200927	0.000563201	0.00013561	0.000611541	3.83473e-05	6.66589e-06	0.000384836	0.00126738	0.000517641	0.000106725	0.0008943	0.00096066	0.00196824	0.00056021	1.54074e-05	1.61645e-05	0.000277096	0.000217041	3.91256e-06	1.29047e-06	4.76336e-06	2.13633e-05	7.53518e-06	0.000682693	0.00146034	0	0.000201018	0.000145266	1.98844e-05	8.75696e-05	0.0001693	0.000155499	3.05147e-05	2.05753e-05	0.000489725	1.13347e-06	2.15783e-06	6.95918e-07
0.03792	0.00172628	0	0.000158816	3.15044e-06	3.21174e-05	8.66046e-06	2.49988e-06	1.98814e-06	0.000116135	1.16761e-05	1.8936e-06	6.09253e-05	0.000116142	3.40032e-05	0.000148743	0.000156526	5.45262e-05	5.01234e-05	0.000185238	5.46735e-05	0.000170965	0.000132646	0.000151549	0.000199028	6.04285e-05	0	8.995e-06	3.07457e-05	4.83885e-05	2.73879e-05	1.83275e-06	3.17557e-06	1.35686e-05	5.62869e-06	5.32213e-05	0.00015304	5.76278e-06	0.00111504	0.0001071	7.00739e-05	5.4783e-05	6.9237e-05	0.00011219	0.000232197	8.3464e-05	5.86217e-05	6.3732e-06	4.73382e-06	1.30699e-05
0.06316	0.00184671	3.44693e-06	0.000283111	3.61773e-06	6.22407e-05	1.33887e-05	2.91653e-06	1.44757e-05	0.000131421	5.55091e-06	3.79409e-06	7.70374e-05	0.000194151	5.11118e-05	0.000195068	0.000119231	9.85374e-05	0.000140669	0.000220425	8.4952e-05	0.000215685	0.000505735	0.000288481	0.000356544	0.000261668	0.000740462	0.000163947	0.000125747	5.25387e-05	4.36365e-05	1.03353e-05	5.31908e-05	1.06816e-05	4.17613e-06	0.000175399	0.000274335	1.26061e-06	0.00111046	0.000107156	8.72794e-05	0.000987922	8.64974e-05	0.00150759	6.00953e-05	2.68186e-05	0.000171639	1.09941e-05	2.5681e-05	1.45529e-05
0.08839	0.000473093	2.36866e-06	0.00170149	5.78029e-05	0.000270939	4.42595e-05	2.52071e-05	1.37199e-05	0.00103321	2.96563e-05	6.07124e-05	0.000548685	0.000935931	0.000224472	0.00103127	0.00102681	0.00026146	9.65021e-05	0.00139777	0.000586774	0.000758268	0.000212043	0.00103477	0.00198113	0.000120272	9.24661e-05	3.82638e-05	6.9299e-05	0.000291	5.3487e-05	6.82787e-06	1.22259e-05	8.65602e-05	2.63641e-05	0.000335063	0.00135183	2.37715e-05	0.000415931	0.000401096	3.92388e-05	0.000118471	0.000416353	0.000172891	0.00162202	6.65209e-05	0.000300848	5.60179e-05	2.70212e-05	5.34052e-05
0.11362	0.00054965	9.95361e-06	0.00184195	9.86816e-05	0.000383916	1.95268e-05	4.02362e-05	4.30438e-05	0.000192011	5.21548e-05	0.000184068	0.00164152	0.00334324	0.000440416	0.00307324	0.00038034	0.000194835	0.00072168	0.00157104	0.000663499	0.000846161	0.000294422	0.00131596	0.00209541	0.00117889	0.000402235	6.28972e-05	0.000499982	0.000545001	6.96435e-05	9.25655e-06	4.16794e-05	0.000107884	2.85222e-05	0.00117264	0.00138813	0	0.000344968	0.000864708	4.42686e-05	0.000242693	8.35631e-05	0.000340075	0.00010377	5.49384e-05	0.000945942	5.02379e-05	2.94799e-05	4.20026e-05
0.13885	0.00364188	0	0.000533422	3.78995e-05	0.000168983	3.94445e-05	7.52233e-05	3.80959e-05	0.000414172	9.17737e-05	0.000181754	0.00130364	0.00526656	0.000160194	0.00318509	0.000517758	0.000121939	0.000219037	0.000633563	0.000242047	0.000213965	0.000724208	0.00066214	0.00089548	0.000435947	2.25389e-05	2.00415e-06	0.000977762	0.000336142	9.27507e-05	0	8.41526e-06	3.83118e-05	8.01271e-06	0.000212907	0.00056614	9.36452e-06	0.00231903	0.000112232	0.000171097	9.12469e-05	0.000230908	0.000141986	0.000499778	0.000136816	0.000197455	6.90835e-06	1.52962e-06	1.24484e-06
0.16408	0.000799598	9.39442e-06	0.00054857	6.01878e-05	0.000327763	7.51046e-05	4.10211e-05	0.000136835	0.000301178	2.98171e-05	0.000698513	0.00409958	0.0162764	0.000281151	0.00772934	0.000350746	0.000162329	0.000429972	0.000912149	0.000326794	0.000622372	0.00095613	0.000893608	0.00105583	0.000451173	5.69947e-05	0	0.00144929	0.000505255	0.000277562	4.49329e-05	6.44244e-05	3.16864e-05	7.73201e-06	0.000373997	0.000530086	5.22252e-06	0.000355111	0.000460186	5.6223e-05	0.00127297	0.000125728	0.00192278	0.000236175	6.74492e-05	0.000286857	4.36385e-05	5.45336e-05	5.39755e-05
0.18931	0.0014942	0	0.00347789	3.75964e-05	0.0004927	0.0001175	3.92587e-05	0.000172859	0.00142707	3.38642e-05	0.00357864	0.00831522	0.0312003	0.000403622	0.013642	0.00184678	3.14607e-05	0.000340239	0.00327593	0.00135222	0.000430321	0.000260948	0.00249201	0.0044857	0.00052965	0.000145212	0.000290055	0.0021054	0.00175403	0.000849255	2.95647e-06	5.37068e-05	0.000205241	5.45656e-05	0.00118825	0.0028168	3.76382e-05	0.000889537	0.000149174	0.000133987	0.000139853	0.000645479	0.000172703	0.00202895	9.10248e-05	0.000934779	3.79891e-05	1.09617e-05	3.17992e-05
0.21455	0.00126891	1.77823e-05	0.000961669	8.13666e-05	0.000324154	9.32832e-05	3.94578e-05	0.00133255	0.000452522	3.77911e-05	0.0109831	0.0143759	0.0393418	0.00026924	0.0144776	0.00129382	0.000517361	0.00123204	0.00189617	0.000408798	0.0014175	0.00388504	0.00115084	0.00121991	0.00131996	0.000609824	0.0271342	0.00882371	0.00605183	0.000941178	6.93604e-05	0.000143695	0.000342699	9.85892e-05	0.00153391	0.000538243	1.70362e-05	0.000407649	0.00142394	0.000112392	0.000337167	0.000190106	0.000533836	0.000310426	0.000116629	0.00120405	0.00021599	0.000134558	0.00020531
0.23978	0.00164609	6.03448e-05	0.00192563	0.000159516	0.000690717	0.00027917	0.000177253	0.0119961	0.000739188	8.07753e-05	0.0163015	0.017525	0.0368167	0.00108588	0.0143768	0.00375463	0.00017636	0.000801319	0.00515198	0.00104371	0.00021062	0.00103897	0.00247597	0.00248489	0.000883496	0.000166914	0.0269406	0.0151504	0.00722065	0.000713881	2.12129e-06	5.05313e-05	0.000119123	1.31217e-05	0.000683543	0.00130753	5.66193e-05	0.00290907	0.000487925	0.000238799	0.000189518	0.000329493	0.000243762	0.000390838	0.000204266	0.000526412	2.79859e-05	8.25262e-06	1.74277e-05
0.26501	0.00235541	0.00010909	0.00661493	0.000481766	0.00103567	0.0020066	0.000469643	0.0324611	0.000813354	0.000849859	0.015242	0.0224789	0.0358187	0.00532782	0.0140441	0.00973757	0.000975242	0.00275193	0.0175657	0.00810749	0.000476116	0.00227435	0.00939522	0.0371236	0.00347406	0.00433472	0.0389789	0.0123742	0.0101274	0.00122408	4.474e-05	6.65282e-05	0.000217782	4.77044e-05	0.00102729	0.00075481	2.17545e-05	0.000486904	0.000614002	0.000116549	0.000261702	0.000282302	0.000284167	0.00240733	0.000189229	0.000919656	9.31971e-05	7.13357e-05	9.48151e-05
0.29024	0.00202672	0.000258356	0.00799276	0.000440827	0.0014319	0.00616161	0.000122257	0.026496	0.00163389	0.000506972	0.00562467	0.0141604	0.0211847	0.00492537	0.00849612	0.0146032	0.00200192	0.0191317	0.0594173	0.0841441	0.00841526	0.00649149	0.0290514	0.170046	0.00293082	0.00148821	0.0377312	0.0127837	0.0100519	0.00105128	1.15707e-06	4.74351e-05	0.000251175	3.63406e-05	0.00211752	0.00359405	2.63287e-05	0.00115326	0.00188871	0.000165256	0.000463414	0.000340015	0.000653454	0.000549413	0.000183916	0.00175395	4.16464e-05	0	9.9587e-06
0.31547	0.00560361	0.000647733	0.00751715	0.000593476	0.00193282	0.00695221	0.000491787	0.0135235	0.00209957	0.00132175	0.00328818	0.0110291	0.0152016	0.00467359	0.00665319	0.024048	0.00434913	0.070099	0.0803445	0.113234	0.00521101	0.0284352	0.130072	0.23005	0.00980444	0.00163672	0.0271053	0.007679	0.00881807	0.000983755	0.000133641	0.000254165	0.000274585	6.11285e-05	0.000992869	0.000816738	5.22252e-06	0.000589628	0.000811736	0.000172351	0.00033472	0.000555922	0.000438198	0.000982764	0.000316075	0.000718842	0.00022201	0.000187447	0.000228635
0.3407	0.00254047	0.00415068	0.00779584	0.00208914	0.002221	0.008491	0.00284827	0.0089078	0.00179538	0.00296496	0.00244352	0.0101371	0.0119029	0.00637254	0.0055625	0.0391021	0.0198709	0.0939164	0.0762067	0.079636	0.0122942	0.0822911	0.244191	0.172252	0.0280291	0.00429216	0.0356786	0.00664228	0.00593485	0.00133842	8.7872e-05	0.000435331	0.000445022	9.43022e-05	0.0020176	0.00179718	0.000141512	0.00077856	0.00104863	0.000253572	0.00157935	0.000445652	0.00225022	0.000742601	0.000394215	0.00162511	0.00032856	0.000261085	0.000273304
0.36593	0.0030216	0.00809703	0.0103368	0.00389293	0.00416362	0.00703422	0.0113418	0.00645882	0.00308136	0.00464217	0.00208996	0.00795456	0.00796972	0.00669787	0.00481258	0.0447699	0.0790235	0.0932497	0.0721966	0.052784	0.0198389	0.116785	0.219216	0.122552	0.0728128	0.00423074	0.0121159	0.00552098	0.00569503	0.00140714	0.000154564	0.000143734	0.000830663	0.000286758	0.00308519	0.001516	0.000182176	0.00148777	0.000842182	0.000257798	0.000548239	0.00102138	0.000635217	0.00281742	0.000559433	0.00287452	0.000270846	0.000212015	0.000355131
0.39117	0.0025618	0.0124799	0.00447708	0.00776993	0.00402333	0.00709438	0.0268693	0.00564913	0.00225866	0.00605169	0.00313516	0.00891576	0.00909894	0.00979453	0.00664592	0.036962	0.134133	0.0724861	0.0395596	0.0256297	0.0361981	0.0904498	0.0728566	0.0332893	0.0928887	0.00566992	0.00945	0.00456777	0.00511682	0.00119858	3.69407e-05	0.000210937	0.000812888	0.000132379	0.00454138	0.00512669	5.3774e-05	0.00105575	0.00269195	0.000250069	0.000839744	0.000681933	0.00112571	0.00097362	0.000359888	0.0039079	0.000251234	9.84664e-05	0.000125591
0.4164	0.00649091	0.00640002	0.00445501	0.00733273	0.00477756	0.0102254	0.0470612	0.00651875	0.003575	0.0072294	0.0017857	0.00631699	0.0060251	0.00795617	0.00408618	0.030902	0.0911614	0.0356874	0.019614	0.0172059	0.0780301	0.0521305	0.0360658	0.0128742	0.0772011	0.00659643	0.00810433	0.00365674	0.00337828	0.0011253	4.35162e-05	0.000165963	0.00107227	0.000170663	0.00446321	0.00628848	3.34962e-05	0.00357696	0.00186921	0.000482688	0.000358045	0.00104558	0.000446296	0.00143879	0.000728594	0.00469173	0.000327143	0.000295027	0.000491823
0.44163	0.00297176	0.00769159	0.00427204	0.00651374	0.00748278	0.00815377	0.029212	0.00358518	0.00248945	0.00340609	0.00210409	0.00508176	0.00471855	0.0073741	0.00402915	0.02682	0.0596659	0.0298133	0.012325	0.0142089	0.0776757	0.0256318	0.0202738	0.00516955	0.069686	0.00907649	0.00888138	0.00365231	0.00329962	0.00131867	9.07589e-05	0.00145687	0.00181041	0.000324614	0.00685967	0.00813438	4.63544e-05	0.00150415	0.00186162	0.000521662	0.00189738	0.000575105	0.00249879	0.00115689	0.00081599	0.00886065	0.000112459	0.000468874	0.0012654
0.46686	0.00373214	0.0158071	0.00808349	0.00652343	0.00922993	0.006709	0.0224229	0.00391238	0.00434209	0.00252509	0.00268527	0.00472479	0.00467049	0.00734349	0.00397342	0.0222734	0.0395056	0.0238567	0.0116801	0.0142248	0.114451	0.0158539	0.0144468	0.00836148	0.0273213	0.0125103	0.0082256	0.00464649	0.00334819	0.00123757	0.000446629	0.00991123	0.0024262	0.00535112	0.00785774	0.0148311	0.000113455	0.00237187	0.00178792	0.000539148	0.000877272	0.00162121	0.00104792	0.00332217	0.000973039	0.0144014	0.00217722	0.00519246	0.00261474
0.49209	0.00284257	0.0373415	0.0047267	0.00787178	0.0110177	0.00744655	0.0158533	0.0035599	0.00440985	0.00287284	0.00284718	0.00433676	0.00493804	0.00754853	0.00471313	0.0211058	0.0217887	0.0179406	0.00658938	0.00973881	0.0632956	0.00825132	0.00898683	0.00282962	0.0178169	0.0113698	0.0138079	0.00361161	0.00403206	0.00168981	0.00282949	0.0471692	0.00647144	0.0364266	0.0174786	0.0128019	0.000329235	0.00110302	0.00448527	0.000333434	0.000938241	0.000978227	0.00144975	0.0018593	0.00310831	0.0364753	0.0362899	0.028037	0.0261344
0.51732	0.00641492	0.0698033	0.00899346	0.0129979	0.0195276	0.00487585	0.0137093	0.00339285	0.00651464	0.00247846	0.00693946	0.00472337	0.00472516	0.0118083	0.00478885	0.0179254	0.0200661	0.0182145	0.00636921	0.0126583	0.0395803	0.00818843	0.0077935	0.00472357	0.0126652	0.00971756	0.00693426	0.00361969	0.00447334	0.00147821	0.00421411	0.0437341	0.00831298	0.0571038	0.0166934	0.0283947	0.000340436	0.00444026	0.00441387	0.000810476	0.00202535	0.00112472	0.00307933	0.00889078	0.00419948	0.0384037	0.0340303	0.0209636	0.0261898
0.54256	0.00312029	0.0828366	0.00720943	0.0187613	0.0179669	0.00658749	0.0172801	0.00547341	0.0133321	0.00364029	0.00494906	0.00310734	0.00331293	0.00707426	0.00373196	0.015577	0.0169422	0.0109942	0.00380309	0.00613104	0.0281834	0.00453379	0.00378943	0.00203814	0.0115357	0.0101317	0.00667515	0.00344462	0.00356798	0.00153492	0.00688216	0.0350358	0.0115372	0.0579595	0.0187705	0.0280918	7.88781e-05	0.00199779	0.012551	0.000714464	0.00236577	0.00222484	0.00422245	0.0100724	0.00477891	0.0394803	0.0394593	0.0272936	0.0341256
0.56779	0.00332108	0.0481084	0.0118448	0.0238371	0.0225014	0.0038139	0.0110839	0.00396387	0.0109932	0.00198401	0.00559244	0.00403727	0.00486337	0.00770841	0.0052859	0.0135259	0.0131445	0.0115625	0.0055883	0.00725066	0.0236029	0.00868041	0.00557677	0.00714891	0.00914105	0.0127869	0.00547631	0.00468168	0.00465643	0.00158772	0.010273	0.0361094	0.0156756	0.0516541	0.0175113	0.0317708	0.000109817	0.0023598	0.0203474	0.00033445	0.00174446	0.00227741	0.00312227	0.0225575	0.00548891	0.0400423	0.0377581	0.0239813	0.0316141
0.59302	0.00393583	0.0350461	0.00753203	0.0324395	0.0243876	0.00361565	0.0120088	0.0036795	0.0150998	0.00183145	0.00522094	0.0035622	0.00372745	0.00707022	0.00454899	0.0117635	0.0118001	0.00836738	0.00425617	0.00588688	0.0151612	0.00480946	0.00361577	0.00261206	0.00984158	0.0119784	0.0049904	0.00211096	0.00482707	0.00182537	0.0117218	0.0299802	0.0211016	0.0413122	0.0209357	0.0293843	0.000212467	0.00357765	0.0216076	0.00143204	0.00210267	0.00319133	0.00330909	0.0122438	0.0105513	0.0374931	0.0317101	0.0215746	0.0295418
0.61825	0.00465016	0.0228129	0.00880716	0.0345289	0.0225616	0.00175347	0.0109743	0.00272794	0.0132914	0.00196692	0.00486494	0.00303967	0.00398557	0.00688119	0.00442911	0.0120108	0.0146793	0.00916738	0.00341382	0.0063607	0.0130622	0.0048823	0.00340747	0.00356217	0.00715503	0.0121541	0.00946811	0.00433424	0.00470123	0.0019282	0.0193198	0.0349045	0.0249342	0.0298154	0.0177179	0.0317172	0.000434514	0.00467788	0.021551	0.00160135	0.00545222	0.00274004	0.00673381	0.0114725	0.012542	0.0320949	0.0524719	0.0316277	0.0342397
0.64348	0.00295763	0.0185002	0.0128798	0.0458107	0.0282804	0.00342984	0.0105225	0.00503652	0.020783	0.00212851	0.00787607	0.00453051	0.0052919	0.0103687	0.00552597	0.0145427	0.00780006	0.00831905	0.00545424	0.00809742	0.0161982	0.00359807	0.00392257	0.00343095	0.00665688	0.0125627	0.00509894	0.00420894	0.005778	0.00240332	0.0155747	0.0230537	0.0380196	0.0327981	0.0238659	0.0363444	0.000490197	0.00309066	0.026114	0.00166279	0.00556667	0.0114187	0.00646615	0.00855189	0.013696	0.0382462	0.0232638	0.0273628	0.0317617
0.66871	0.00264826	0.017513	0.0110319	0.0348334	0.0243572	0.00692794	0.0123852	0.00681356	0.0287298	0.00324252	0.00597219	0.00381739	0.00473338	0.00669572	0.005186	0.0107533	0.00703815	0.00996553	0.00573445	0.00519013	0.0102712	0.00420488	0.00367591	0.00485724	0.00632261	0.0127236	0.00540728	0.0026548	0.00604233	0.00222279	0.0158791	0.0215298	0.0282692	0.017144	0.0177786	0.0228445	0.000445823	0.00214296	0.0268309	0.00111714	0.0080989	0.0172739	0.00657932	0.0112954	0.00824214	0.0222571	0.0196073	0.0249044	0.0225026
0.69394	0.00493697	0.00702441	0.00945301	0.0272266	0.0221805	0.00897109	0.0117015	0.0074725	0.0357064	0.0019415	0.00589275	0.0028197	0.00411972	0.00626043	0.00442307	0.0105696	0.00783741	0.00702872	0.00427266	0.00426502	0.00759033	0.00512028	0.00296512	0.00343027	0.00634739	0.0192261	0.00505324	0.00428227	0.00478523	0.00185635	0.0146943	0.0245012	0.0239591	0.0152816	0.0180012	0.022493	0.000319942	0.00755952	0.0440304	0.00273171	0.00511133	0.0199025	0.00363208	0.0111343	0.00621013	0.0212268	0.0183475	0.0275128	0.0227593
0.71918	0.00276452	0.00542597	0.00908777	0.018255	0.0171101	0.00750012	0.00955799	0.00668617	0.0243246	0.00116258	0.00448502	0.00250944	0.00376095	0.00481367	0.00401358	0.00912801	0.00721076	0.00635234	0.00313523	0.00360243	0.00894121	0.00401041	0.00235989	0.00300804	0.00641168	0.0110906	0.00504099	0.0031847	0.0046447	0.00321723	0.0157648	0.0259497	0.0230591	0.0143986	0.01617	0.0182455	0.000758958	0.00567435	0.0317698	0.00286201	0.00568596	0.00988047	0.00527938	0.00929368	0.00612323	0.0189044	0.0177831	0.0264579	0.0203139
0.74441	0.00388765	0.00299942	0.0125507	0.0208323	0.0193047	0.00871225	0.0077335	0.00631822	0.0249615	0.00194309	0.00652985	0.00379218	0.00539012	0.00740445	0.00619502	0.0139836	0.0063554	0.00645337	0.00736754	0.00550538	0.0084616	0.00428905	0.00378674	0.00529119	0.00627296	0.0124431	0.00629471	0.00349765	0.00814285	0.00265925	0.0156531	0.0294054	0.0196904	0.013896	0.0134107	0.0197773	0.000615789	0.00887832	0.0253914	0.00505564	0.00487151	0.00777131	0.00338523	0.0089491	0.00552383	0.0187832	0.0212404	0.0253307	0.0200734
0.76964	0.00249525	0.00435947	0.00971864	0.0147628	0.0186284	0.0101468	0.00999265	0.00626117	0.023048	0.00179242	0.00790877	0.00358601	0.00418103	0.00811056	0.00494775	0.0141124	0.00601042	0.00720148	0.00496467	0.00497365	0.00756861	0.00360087	0.00262776	0.00284514	0.00796096	0.0123154	0.00864467	0.0034791	0.00582951	0.00467974	0.0226823	0.0298487	0.0243647	0.0204545	0.0184889	0.0167292	0.00189412	0.0070691	0.0181207	0.00386489	0.00473662	0.00800381	0.00327719	0.00988818	0.00522647	0.0243659	0.0194412	0.0375764	0.0271267
0.79487	0.00546753	0.00634672	0.0130142	0.021598	0.0203214	0.0110771	0.00860709	0.00723348	0.0225971	0.0183599	0.00739333	0.00519228	0.00574136	0.0109142	0.00777948	0.0110673	0.00760021	0.00806824	0.00600931	0.00518434	0.00699586	0.00730199	0.00321182	0.00408646	0.00657107	0.0124395	0.00526352	0.00491198	0.00860231	0.00380512	0.0144551	0.0223825	0.0178163	0.0130448	0.014455	0.0187787	0.00067547	0.00983884	0.0226104	0.00351599	0.00430051	0.00780558	0.00321717	0.00797582	0.00440178	0.0172203	0.0118748	0.0222558	0.0169491
0.8201	0.00202583	0.00234421	0.00855261	0.0111022	0.0130446	0.00962102	0.0141373	0.00727012	0.0218732	0.00920874	0.00538397	0.00370464	0.00424077	0.00634144	0.00551257	0.008989	0.00538405	0.00587938	0.00441302	0.00389031	0.00948121	0.0030977	0.00216516	0.00258437	0.00626719	0.0141683	0.00335875	0.00495623	0.00786581	0.00306027	0.0141641	0.0160186	0.0169285	0.0131064	0.0135067	0.0115649	0.00133693	0.0076491	0.0211641	0.00390707	0.00578485	0.00555682	0.00519244	0.00699436	0.00485599	0.0166061	0.00642269	0.0148012	0.0143516
0.84533	0.00283971	0.00283278	0.0121705	0.0102144	0.0126537	0.0103517	0.0085707	0.0081663	0.0218043	0.0119027	0.00504796	0.00386161	0.0046492	0.00667457	0.00672027	0.0118697	0.00535247	0.00585311	0.00648186	0.00516195	0.00785625	0.00402559	0.00373345	0.00630496	0.00634315	0.00867334	0.00540031	0.00413178	0.00742064	0.00503666	0.0125322	0.0215276	0.0137993	0.00885669	0.0101665	0.0131027	0.00144188	0.00869747	0.035293	0.00407058	0.0055843	0.00565649	0.00330791	0.00874628	0.00449699	0.0123488	0.0124936	0.0155505	0.0132564
0.87056	0.0024652	0.00251364	0.00710708	0.00977359	0.0122234	0.0101758	0.00771904	0.00890952	0.0181519	0.0154472	0.00523884	0.00398006	0.00404001	0.00680122	0.00595039	0.00985028	0.0036984	0.00758902	0.00548392	0.00389928	0.00682557	0.00371941	0.00211114	0.00210445	0.00903972	0.0141027	0.00512193	0.00411577	0.00760464	0.00425645	0.0138376	0.0185911	0.0173274	0.0132618	0.0131989	0.00981071	0.00139661	0.00851801	0.0144205	0.00587477	0.00572394	0.00498546	0.0050908	0.0105498	0.00442573	0.0189198	0.00933747	0.0158198	0.0151101
0.8958	0.00546265	0.00220933	0.00936421	0.00883621	0.0108406	0.00960084	0.00871288	0.00912605	0.0154699	0.0158718	0.00531906	0.00389144	0.00435276	0.00604799	0.00587676	0.00944578	0.00684714	0.00580743	0.00516963	0.00497415	0.00665328	0.00393668	0.0025796	0.00360026	0.0053869	0.0156031	0.00596698	0.00372562	0.00757466	0.00506768	0.0230568	0.0317906	0.0174068	0.0166267	0.0125731	0.0100457	0.00169311	0.0115196	0.0116829	0.00662749	0.00638954	0.00464972	0.00406184	0.0101383	0.00503856	0.0195664	0.0201756	0.0273447	0.0223259
0.92103	0.00247764	0.00218939	0.00839642	0.00873484	0.0114488	0.0107269	0.00730726	0.00998325	0.0145972	0.018924	0.00537028	0.00414773	0.00439977	0.00660831	0.00674098	0.00957963	0.00579592	0.00630738	0.0049298	0.00363096	0.00691186	0.00738158	0.00250456	0.00269718	0.0110788	0.0146681	0.00525667	0.00576093	0.00961263	0.0050826	0.0134129	0.017455	0.0192844	0.0178105	0.014436	0.00873744	0.00208969	0.00926148	0.0117821	0.00803128	0.00792479	0.0044729	0.0063221	0.00964301	0.00798736	0.0233565	0.00866719	0.011733	0.0110158
0.94626	0.00306909	0.00251657	0.0106871	0.00902559	0.0116324	0.00926381	0.007676	0.0113583	0.0133766	0.0231726	0.00531177	0.00456698	0.00501608	0.00712993	0.0080396	0.0107328	0.00857123	0.00667706	0.00713262	0.00589327	0.00862547	0.00554348	0.00388855	0.00633252	0.00843793	0.0112975	0.00684132	0.00322364	0.0106879	0.00586189	0.0118198	0.0150037	0.0136933	0.0108816	0.011105	0.0103738	0.00182994	0.00961815	0.0108987	0.0109231	0.0110731	0.00755078	0.00892083	0.0111517	0.00520407	0.0149592	0.00736672	0.0115318	0.0111728
0.97149	0.00241779	0.00224349	0.00714285	0.00861635	0.0100313	0.0168006	0.00783085	0.0160709	0.017994	0.0249246	0.00568269	0.00471956	0.00451304	0.00668399	0.00735077	0.011844	0.00594867	0.00750011	0.00546529	0.00417013	0.00572767	0.00529402	0.00253184	0.00276755	0.00668033	0.013408	0.00680749	0.00904421	0.0103451	0.00818581	0.0118531	0.0172714	0.0140728	0.00899911	0.0116107	0.00717976	0.00294954	0.0110083	0.0107198	0.0127751	0.00832945	0.0227443	0.00654837	0.0129662	0.00556558	0.0158375	0.00891395	0.0113625	0.0111515
0.99672	0.00530255	0.00269497	0.00714605	0.00855838	0.0107222	0.00887914	0.00774204	0.0114722	0.0082798	0.029196	0.00526354	0.00438775	0.00465968	0.00681215	0.00796217	0.00929218	0.0070773	0.00687794	0.00574481	0.00392843	0.0112177	0.0060081	0.002959	0.00330302	0.00992562	0.0104077	0.0064095	0.00546	0.0103014	0.00823704	0.0109134	0.0136725	0.0131136	0.00998259	0.00896806	0.00742463	0.00285265	0.0133238	0.00937408	0.0129892	0.00891136	0.0166913	0.00626986	0.0155613	0.00618842	0.0122102	0.00827116	0.0117482	0.0107455
1.02195	0.00324	0.00262493	0.00710858	0.00836231	0.0108921	0.00803763	0.0079407	0.0130248	0.00706703	0.028971	0.0063605	0.00518321	0.00459735	0.00694782	0.00789763	0.0116157	0.00573998	0.00676002	0.00557708	0.00396951	0.00723747	0.00461976	0.00303228	0.00264351	0.00867768	0.0126272	0.00673002	0.0058802	0.010753	0.0100032	0.0105125	0.0127594	0.0132538	0.00942037	0.0093942	0.00841825	0.00496536	0.0184528	0.0100469	0.0325341	0.0111435	0.0176712	0.00790937	0.0128777	0.00598681	0.0121745	0.00838991	0.0114784	0.01128
1.04719	0.00344097	0.00319047	0.00964383	0.00868187	0.0113483	0.00872793	0.00780087	0.0141704	0.00793581	0.0338698	0.00766504	0.00594099	0.00550363	0.00653665	0.00863644	0.0203635	0.0075495	0.007116	0.00705291	0.00516134	0.00852608	0.00754494	0.00417046	0.00604343	0.00925829	0.00814799	0.00602011	0.00725195	0.0122671	0.0161749	0.010927	0.0129828	0.0127668	0.00903107	0.00865739	0.00987597	0.0108776	0.0139666	0.00762992	0.0161449	0.00953402	0.0229548	0.00628552	0.0123572	0.00646759	0.012849	0.00884599	0.0116908	0.011211
1.07242	0.00246583	0.00444474	0.0106929	0.0120095	0.0154145	0.00859819	0.00855384	0.0127043	0.00558881	0.0900481	0.0103513	0.010417	0.00703197	0.0132385	0.0137895	0.0158514	0.0054564	0.00948071	0.0100428	0.00591989	0.00878566	0.00587456	0.0045686	0.0033252	0.0100396	0.0195521	0.00703302	0.00698187	0.0173788	0.0121038	0.0106284	0.011991	0.0120499	0.00900584	0.0098044	0.0099706	0.00517476	0.0122588	0.00967657	0.0185615	0.0103286	0.0254397	0.00653423	0.0151131	0.00696864	0.0134756	0.00856795	0.0115322	0.0115347
1.09765	0.00603404	0.00443107	0.0067448	0.00897915	0.0116555	0.00797566	0.011103	0.0126237	0.00569294	0.0296593	0.007194	0.00664256	0.00509506	0.00761205	0.00951725	0.015143	0.00686639	0.00729512	0.00738682	0.0048978	0.00874697	0.00671967	0.0042438	0.00397764	0.0123834	0.0160525	0.00693906	0.00771102	0.0164277	0.0140564	0.0111828	0.0133434	0.011055	0.00815691	0.00850145	0.00813003	0.00813272	0.0173035	0.00734671	0.0199283	0.010927	0.0242785	0.00616029	0.0142022	0.00716732	0.0110937	0.00863201	0.0128046	0.012214
1.12288	0.00290179	0.00409181	0.00704965	0.00940514	0.0108104	0.00878788	0.00764185	0.0147632	0.00518103	0.0258745	0.00712772	0.00691811	0.0049753	0.00779494	0.00962141	0.0132434	0.00743666	0.00866342	0.00671688	0.00430096	0.0069498	0.00588193	0.00510505	0.00269251	0.00897796	0.015398	0.0102217	0.00804977	0.0156607	0.0125799	0.0100291	0.0128612	0.0130932	0.0087602	0.00867688	0.00664675	0.0064823	0.0143437	0.00907335	0.0217386	0.0124405	0.0237202	0.00790262	0.0143996	0.00816677	0.0123047	0.00901938	0.0124845	0.0122271
1.17334	0.00383252	0.00345761	0.00947409	0.00960908	0.0118934	0.0089164	0.00792768	0.0134712	0.00567852	0.0274535	0.00895966	0.00810847	0.00678428	0.00848782	0.012048	0.0140578	0.00816945	0.00731915	0.00957748	0.00682419	0.00820038	0.0097738	0.00705842	0.00649572	0.0120104	0.0107308	0.0178224	0.00767068	0.0198786	0.0140167	0.0128933	0.0144196	0.0113175	0.00855918	0.0091906	0.00963409	0.0102418	0.0168756	0.0126209	0.0213618	0.0135607	0.022531	0.00622134	0.014544	0.00773002	0.0103299	0.00938174	0.0131623	0.0140313
1.19857	0.00344711	0.00470128	0.00768696	0.0094226	0.0118871	0.00850824	0.00810828	0.0167461	0.00526756	0.0264975	0.00929221	0.00872136	0.00579924	0.00809735	0.0104009	0.011504	0.00738831	0.00910771	0.00724101	0.00453224	0.0094865	0.00621244	0.0074346	0.00287387	0.0114273	0.012322	0.0092799	0.0122314	0.0188157	0.0142521	0.0182736	0.0181331	0.0111196	0.0075798	0.00946867	0.00687563	0.0100096	0.0186744	0.00981717	0.0224981	0.0143529	0.0230306	0.00556691	0.017283	0.0137541	0.0139728	0.0152708	0.0250414	0.0205171
1.22381	0.00537649	0.0046248	0.0117261	0.00921461	0.0127476	0.00786528	0.0084809	0.0151314	0.00640174	0.0215697	0.010383	0.00982059	0.00622568	0.00898215	0.0118326	0.0140944	0.00818835	0.0079264	0.00821465	0.00585091	0.0100946	0.00906978	0.00869897	0.00415059	0.0122043	0.00860571	0.0104256	0.0111597	0.0192228	0.0162586	0.0121315	0.0119403	0.0145323	0.0159608	0.0123661	0.00782475	0.0117769	0.0189436	0.00851703	0.0251067	0.0210155	0.0237754	0.0128343	0.0160068	0.013021	0.0201772	0.0092648	0.0134374	0.0169462
1.24904	0.0038979	0.00540679	0.0228356	0.0101787	0.0123657	0.015807	0.0087659	0.0261044	0.0123225	0.0197879	0.0126553	0.0104279	0.00768203	0.00947548	0.0117222	0.0133913	0.00655679	0.00808682	0.00908351	0.00505346	0.00704429	0.00938542	0.00832535	0.0032307	0.0156244	0.0182509	0.00951204	0.0184041	0.0178564	0.017139	0.0133895	0.0122416	0.011142	0.00895618	0.00892849	0.00642082	0.0135159	0.0210316	0.0079141	0.0240377	0.018555	0.0377361	0.0122453	0.0171905	0.0107662	0.0120525	0.0100814	0.0155516	0.015209
1.27427	0.00417039	0.00653214	0.0383251	0.00999627	0.0120895	0.0116553	0.00901226	0.0204056	0.013167	0.0183724	0.0130628	0.0118118	0.00838266	0.00935081	0.0127996	0.0119815	0.00952421	0.00941052	0.0103118	0.00624618	0.00976149	0.0106525	0.00912318	0.00520332	0.0182999	0.0165318	0.0104492	0.0163238	0.0175124	0.0178855	0.0122427	0.0131136	0.0102042	0.00834766	0.00797624	0.00854684	0.0143809	0.0194081	0.0098529	0.0239804	0.0158924	0.0311593	0.0130358	0.018161	0.0121261	0.0129224	0.0104829	0.0129677	0.0161089
1.2995	0.00777867	0.00670281	0.0550681	0.0116611	0.0131954	0.0084348	0.0100442	0.0190955	0.0129441	0.0162492	0.0182695	0.014253	0.00955024	0.0111523	0.0130912	0.0164342	0.0105829	0.0078865	0.0108987	0.0067711	0.0089424	0.0125244	0.00891882	0.00386027	0.0136039	0.0144262	0.0118298	0.0167867	0.0204273	0.0180021	0.0149578	0.0126813	0.0109106	0.00866725	0.0114659	0.00838375	0.0153089	0.0287566	0.00841642	0.0361997	0.0162157	0.0210854	0.0151855	0.0253664	0.0142357	0.0151571	0.0103254	0.0146723	0.0169214
1.32473	0.00582647	0.00809279	0.0786033	0.010144	0.011673	0.00972805	0.0105335	0.0185413	0.0173455	0.0139986	0.0201596	0.0144901	0.0108235	0.0115949	0.0121659	0.0144376	0.0116285	0.0094492	0.0108324	0.00577027	0.010257	0.0153715	0.00844139	0.00378807	0.0151899	0.0268508	0.0111528	0.033931	0.0178812	0.0191548	0.0145389	0.0124191	0.0103987	0.0089098	0.00988743	0.00771411	0.0160757	0.0272547	0.00882854	0.0336268	0.0173587	0.0227225	0.0232856	0.018248	0.0158864	0.0121436	0.0107432	0.0153985	0.0137564
1.34996	0.00678077	0.00820854	0.0973774	0.0153215	0.0170903	0.0105353	0.012408	0.0217516	0.023051	0.0131299	0.0567579	0.0331756	0.0224028	0.0227387	0.0273693	0.0188116	0.00908255	0.00850117	0.0190453	0.0115281	0.0115662	0.0122785	0.00850363	0.0048728	0.0157575	0.0150673	0.0116615	0.0219783	0.0270072	0.0282488	0.015148	0.013469	0.0102298	0.0105681	0.0151056	0.0134847	0.0372566	0.0223066	0.00910305	0.0245179	0.0179602	0.0247963	0.026744	0.0203434	0.0180409	0.0116304	0.0119082	0.015262	0.0136577
1.3752	0.00900557	0.0175537	0.0921448	0.0155654	0.0162881	0.0106282	0.0206597	0.0209429	0.0294187	0.0262785	0.0471326	0.0371172	0.0262421	0.0234955	0.0358982	0.0141185	0.0107307	0.0131558	0.0232875	0.0100538	0.0145773	0.0145161	0.00659316	0.00412573	0.0142117	0.0204971	0.0123348	0.0227354	0.0258259	0.0222678	0.0158596	0.0131001	0.010361	0.0100323	0.0230432	0.0134204	0.022776	0.0264215	0.0108211	0.0280165	0.0199011	0.0264008	0.0319876	0.0184375	0.0213599	0.012385	0.0107256	0.0164183	0.0157012
1.40043	0.0124306	0.0119444	0.0436571	0.011946	0.0136015	0.0117848	0.0139415	0.0256346	0.0354796	0.0106713	0.0445016	0.03484	0.0225393	0.0198672	0.0361221	0.0131357	0.00990544	0.00988099	0.0195807	0.00888917	0.00948721	0.0116491	0.00503543	0.00373888	0.0149836	0.013736	0.0124197	0.0236164	0.0225367	0.0271418	0.0180466	0.0143533	0.0124661	0.0113631	0.0291522	0.0139166	0.0237042	0.0261414	0.00984211	0.0260964	0.0212721	0.027463	0.0431002	0.023271	0.026603	0.0132276	0.0140122	0.0162732	0.0153408
1.42566	0.0131097	0.0126215	0.0328755	0.0136347	0.0146079	0.0135098	0.0159561	0.0264509	0.0460082	0.0112719	0.0504342	0.043368	0.0268002	0.0261997	0.0458567	0.0127805	0.011314	0.00967557	0.0219372	0.0095869	0.0114873	0.0134035	0.00317932	0.00335229	0.0163288	0.0200253	0.0137801	0.0250943	0.0261663	0.0314737	0.0174932	0.0135234	0.0111091	0.0120457	0.0332056	0.0160786	0.0270805	0.0282196	0.0101571	0.0267724	0.0225049	0.0278671	0.0588577	0.0217574	0.0342019	0.0114335	0.0117575	0.0180203	0.0151879
1.45089	0.0161944	0.0132948	0.0325596	0.0138145	0.01566	0.0149212	0.016897	0.0287834	0.0537508	0.0109841	0.0537304	0.0543116	0.0302975	0.029566	0.0729581	0.0136175	0.00973654	0.0105442	0.0212543	0.0123947	0.0101395	0.0127304	0.00424242	0.00564299	0.0150029	0.0198792	0.0341111	0.0244628	0.0273856	0.0370777	0.019275	0.0133652	0.016223	0.0238437	0.0515976	0.0234791	0.0292931	0.0372401	0.00952595	0.0276525	0.0263969	0.0304495	0.0691474	0.0240693	0.0420732	0.0187473	0.0253088	0.0171844	0.0151595
1.47612	0.0238023	0.015371	0.020238	0.0159582	0.0149112	0.0172935	0.0195737	0.0313218	0.0545378	0.0148063	0.0569665	0.0580075	0.0311709	0.0335379	0.0770634	0.0139203	0.010619	0.0110235	0.0230628	0.0112716	0.0122627	0.014164	0.00269233	0.0022803	0.0165666	0.01812	0.0178767	0.0281608	0.0295418	0.0425715	0.0328146	0.0201174	0.0149497	0.0237142	0.0373437	0.0302019	0.034205	0.037333	0.02183	0.0275111	0.033277	0.029616	0.0575079	0.0253327	0.0565302	0.0181541	0.0184799	0.0321664	0.0238004
1.50135	0.03757	0.018449	0.0201703	0.0162962	0.0160428	0.0193898	0.0195709	0.0313559	0.0493316	0.0151304	0.0533557	0.0620684	0.031182	0.043386	0.0721993	0.0146237	0.0116703	0.0107079	0.0212732	0.0136941	0.0109022	0.0164119	0.00270652	0.00353483	0.0167649	0.0195668	0.02056	0.0319485	0.0293435	0.0494221	0.0232336	0.0132399	0.0131665	0.0189583	0.0319225	0.0412293	0.0386424	0.0444284	0.0139734	0.0295456	0.0482927	0.0335883	0.0790928	0.0287301	0.0885251	0.0134793	0.0169412	0.0191784	0.0174225
1.52658	0.0537898	0.0191733	0.0138766	0.017048	0.0185799	0.0298986	0.0213521	0.0469465	0.0497001	0.0173849	0.0506752	0.0617207	0.0314057	0.0539443	0.0635722	0.0157488	0.0132511	0.0110999	0.0171185	0.015965	0.0107016	0.019418	0.00215673	0.00251311	0.0155508	0.0213074	0.0205146	0.0300371	0.0314994	0.049361	0.0238644	0.013665	0.0163864	0.0203427	0.0294099	0.0394173	0.0370007	0.0463691	0.0130639	0.0291353	0.0776331	0.0379407	0.0892503	0.0299015	0.064106	0.0132422	0.0194635	0.019819	0.0175345
1.55182	0.0620076	0.0217566	0.0161026	0.019802	0.0211692	0.0420751	0.0222289	0.0501058	0.0559014	0.0241194	0.0422983	0.0574783	0.0368092	0.059273	0.0526587	0.016852	0.0116768	0.0122796	0.022442	0.0195808	0.0108389	0.0160141	0.00294417	0.00503757	0.0157173	0.0226066	0.0247082	0.0307988	0.0349023	0.0527788	0.0266387	0.0139663	0.0173675	0.0210328	0.0295542	0.0478707	0.0391688	0.0452471	0.0149755	0.0284885	0.0546518	0.0591456	0.0572592	0.0296215	0.0647134	0.0146692	0.0214601	0.019388	0.0182635
1.57705	0.105416	0.0235712	0.0109566	0.0193977	0.0231481	0.0300871	0.0249104	0.0379574	0.0207139	0.0267502	0.0384379	0.0469899	0.031302	0.062557	0.0355189	0.0185584	0.0129598	0.0132874	0.0202941	0.0196268	0.0105618	0.0209489	0.00195744	0.00255397	0.0241589	0.0218739	0.0243589	0.0305131	0.0331969	0.0518052	0.028099	0.0136899	0.019809	0.0223097	0.0267855	0.0394906	0.0452058	0.0505491	0.0185699	0.0396986	0.0614978	0.029189	0.0476618	0.0404157	0.0600713	0.0142147	0.0226623	0.0200477	0.0182058
1.60228	0.161671	0.026558	0.00924149	0.022727	0.0242344	0.0343545	0.0264759	0.0362341	0.0159614	0.0362049	0.0310215	0.0343894	0.0312576	0.0575203	0.0262188	0.016644	0.0113822	0.0150612	0.0172652	0.0218278	0.0123835	0.0265281	0.00207481	0.00278783	0.0154505	0.0236278	0.0276523	0.031847	0.0341992	0.063686	0.0282554	0.0135177	0.0295649	0.0222456	0.0255007	0.0276946	0.100453	0.0533518	0.0216758	0.0598973	0.0511198	0.028743	0.0434695	0.0342588	0.0488287	0.0162712	0.0258986	0.0196231	0.019338
1.62751	0.0823743	0.046256	0.00914066	0.0264581	0.0310679	0.0362319	0.0319744	0.0328547	0.0125438	0.0348869	0.0390885	0.0333465	0.0349191	0.0639441	0.022153	0.0187599	0.0151961	0.0138241	0.0193935	0.0277077	0.0121434	0.0233692	0.00160734	0.0022565	0.0152505	0.0250431	0.0295753	0.0345784	0.0357002	0.0468759	0.0331838	0.0139926	0.0330534	0.0233499	0.0260562	0.0262146	0.0556117	0.0326186	0.0309741	0.0385648	0.0531182	0.0299522	0.0353756	0.0327196	0.042779	0.0139035	0.0249388	0.0193247	0.0191362
1.65274	0.0709112	0.0417843	0.014994	0.041292	0.040074	0.0401314	0.0584696	0.026903	0.0110448	0.0768893	0.0309344	0.0350933	0.0439629	0.0763311	0.0232716	0.0211594	0.0205729	0.0192961	0.0259661	0.0407639	0.010305	0.0443856	0.00248137	0.00453397	0.0134147	0.0261528	0.0305823	0.0456294	0.0417157	0.0404725	0.0374925	0.0129616	0.0386053	0.0227319	0.0328883	0.0316591	0.0549705	0.0281421	0.0358852	0.0408507	0.0425877	0.0238895	0.0267739	0.0337341	0.0341374	0.0160902	0.0286281	0.0192651	0.0191119
1.67797	0.0654536	0.0344518	0.00752377	0.0332427	0.0313526	0.0430886	0.0367608	0.0229369	0.00683098	0.0225726	0.0165306	0.0168918	0.0279796	0.0250724	0.00817698	0.0160274	0.0144128	0.0202232	0.0184271	0.0276957	0.00992057	0.0252316	0.00145379	0.0020946	0.0113122	0.0261826	0.0325233	0.0484466	0.0328227	0.0370088	0.0354533	0.0140379	0.0453237	0.0215569	0.0240712	0.0167129	0.0573356	0.0237633	0.0396033	0.0377078	0.0367294	0.0228577	0.0226912	0.0329263	0.0285459	0.0142291	0.0287673	0.0181313	0.0194535
1.7032	0.0383668	0.0352468	0.00720146	0.0334954	0.0287164	0.0444402	0.0391126	0.0193525	0.00570428	0.0187085	0.014029	0.0134902	0.0280615	0.0206453	0.00599483	0.0197799	0.0153366	0.0182648	0.0180138	0.0291775	0.0116667	0.022634	0.00152105	0.00239381	0.0128692	0.0321624	0.0330968	0.035922	0.0302943	0.031276	0.0378099	0.0121302	0.0438776	0.0203621	0.0225193	0.0139652	0.0530874	0.0221777	0.0390448	0.03317	0.0282082	0.0189672	0.0183463	0.0332097	0.0236272	0.0143449	0.0259817	0.0181884	0.0193002
1.72844	0.0216628	0.0357518	0.00644284	0.0335605	0.0282182	0.0461719	0.0364694	0.0170345	0.00475293	0.0166109	0.0123197	0.0110581	0.025056	0.0170748	0.00593088	0.013644	0.017568	0.0155139	0.016362	0.0266644	0.017327	0.0163768	0.00116643	0.00188227	0.0107743	0.0339562	0.0668183	0.0384112	0.0287083	0.029098	0.0381228	0.017784	0.0450765	0.0249371	0.0210038	0.0127234	0.0480882	0.0202246	0.04212	0.0284516	0.028021	0.0171275	0.0147529	0.0306266	0.0210555	0.0144708	0.0475263	0.0172134	0.0197384
1.75367	0.018124	0.0346117	0.0100629	0.03164	0.0288729	0.0456258	0.0350575	0.0144909	0.00559587	0.0141994	0.0112606	0.0103187	0.0255893	0.0119058	0.00625778	0.0154192	0.0157684	0.0169086	0.0163531	0.0262898	0.0106258	0.0160293	0.00203904	0.00417718	0.010498	0.0457205	0.0305371	0.0383563	0.0256998	0.0262935	0.0502728	0.0136652	0.0344739	0.0316379	0.0257378	0.0147204	0.0436002	0.0170118	0.0361139	0.024594	0.0225477	0.0156661	0.0129581	0.0289125	0.026118	0.0164151	0.0252629	0.0157449	0.0281097
1.7789	0.011054	0.0315785	0.00572239	0.0280696	0.0263363	0.0448521	0.0311568	0.0134789	0.00388274	0.012808	0.0106354	0.00861734	0.0233774	0.00984049	0.00468143	0.0134723	0.0180827	0.0161123	0.014464	0.0255968	0.0103026	0.0119661	0.00113292	0.00192154	0.0101589	0.031014	0.0230929	0.0417366	0.0235531	0.0230999	0.0320433	0.0109919	0.0200944	0.0148698	0.0136021	0.0108402	0.0385665	0.0159788	0.0472718	0.0214242	0.0290467	0.0144569	0.014514	0.0272621	0.0151977	0.0110775	0.0198124	0.012702	0.020353
1.80413	0.00995477	0.0309475	0.00676588	0.0251159	0.0221236	0.074788	0.0254283	0.0170483	0.00515055	0.0105522	0.00964624	0.00748223	0.0213477	0.00755497	0.00447847	0.0127547	0.0171001	0.0145345	0.0125577	0.021547	0.0108428	0.00899852	0.00129713	0.00251967	0.0106815	0.0352938	0.023384	0.0428863	0.0206573	0.0204213	0.0265759	0.0110709	0.0163202	0.0139946	0.0108381	0.00991488	0.0345447	0.0152071	0.0310782	0.019215	0.0155307	0.0200738	0.00700011	0.0257775	0.0121569	0.00951357	0.01671	0.0125512	0.0178058
1.82936	0.00742311	0.0291594	0.00588604	0.0231445	0.0219741	0.0433308	0.0232912	0.00936711	0.00332685	0.00981682	0.00927088	0.00623864	0.0205586	0.00696519	0.00360051	0.0116827	0.019286	0.0140684	0.0117653	0.0199911	0.0081304	0.00958985	0.000906142	0.00147723	0.00904169	0.0333154	0.0187498	0.0409851	0.0208741	0.0183587	0.025888	0.0104094	0.0117428	0.0111748	0.0101278	0.00966488	0.0293901	0.0149194	0.0117968	0.0180037	0.0149751	0.00988856	0.00619189	0.0231019	0.00980789	0.0101797	0.0155415	0.0114206	0.0170678
[truncated: 11 more columns]

## Sheet: Figure 6H
F65		F91					Table Analyzed	F65 JB1 KD		Table Analyzed	F91 JB1 KD
Control	JB1	Control	JB1
1.68597	1.33327	1.41463	1.47108				Column B	JB1		Column B	JB1
1.44742	1.37655	1.83759	1.49829				vs.	vs.		vs.	vs,
1.41642	1.19836	1.68493	1.48474				Column A	Control		Column A	Control
1.47793	1.17743	1.44812	1.42282
1.43108	1.23148	1.67039	1.70021				Mann Whitney test			Unpaired t test
1.41721		1.6261	1.52729				P value	0.0267		P value	0.1837
1.47062	1.03464	1.50561	1.58451				Exact or approximate P value?	Exact		P value summary	ns
1.37592	0.685789	1.57333	1.54634				P value summary	*		Significantly different? (P < 0.05)	No
1.43866	0.605072	1.56422	1.52278				Significantly different (P < 0.05)?	Yes		One- or two-tailed P value?	Two-tailed
1.41631	1.02716	1.58686	1.17626				One- or two-tailed P value?	Two-tailed		t, df	t=1,365 df=27
1.67024	0.989242	1.59124	1.36529				Sum of ranks in column A,B	301 , 164
1.39793	1.68919	1.26997	1.31311				Mann-Whitney U	59		How big is the difference?
1.4711	1.62339	1.46389	1.38595							Mean ± SEM of column A	1,525 ± 0,04121, n=15
1.42406	1.50125	1.22844	1.29723				Difference between medians			Mean ± SEM of column B	1,450 ± 0,03589, n=14
1.40539	1.49692	1.40495					Median of column A	1.435, n=16		Difference between means	-0,07502 ± 0,05498
1.47755							Median of column B	1.215, n=14		95% confidence interval	-0,1878 to 0,03779
							Difference: Actual	-0.2205		R squared	0.06451
							Difference: Hodges-Lehmann	-0.2305
										F test to compare variances
										F,DFn, Dfd	1,412, 14, 13
										P value	0.5403
										P value summary	ns
										Significantly different? (P < 0.05)	No
								Control	JB1
							Test for normal distribution				Control	JB1
							Shapiro-Wilk test			Test for normal distribution
							W	0.7195	0.9608	Shapiro-Wilk test
							P value	0.0003	0.7369	W	0.977	0.9825
							Passed normality test (alpha=0.05)?	No	Yes	P value	0.9445	0.9868
							P value summary	***	ns	Passed normality test (alpha=0.05)?	Yes	Yes
										P value summary	ns	ns
							Number of values	16	14
										Number of values	15	14

[truncated: 2 more sheets: Figure 6I, Figure 6I Stats]
