# Supplementary material for: Dissecting aggregation and seeding dynamics of α-Syn polymorphs using the phasor approach to FLIM
Source: Commun Biol. 2022 Dec 8;5:1345. doi: 10.1038/s42003-022-04289-6 (PMC9729209; doi:10.1038/s42003-022-04289-6)
Supplement: Supplementary file 10 — Supplementary Data 7 [file 42003_2022_4289_MOESM10_ESM.xlsx]

## Sheet: Supplementary Figure 1C 
Ctrl	Fibril	F65	F91	Ribbon
8	19.6429	18.4211	9.09091	3.44828
1.0101	17.1429	43.75	15	0
2.46914	17.9775	23.7288	16	1.92308
9.43396	19.1177	22.449	10.5263	1.35135
5.74713	21.9512	18.1818	11.6279	1.17647
0	25.5814	26.5306	9.375	0
3.57143	18.6441	11.7647	7.14286	1.72414
2.5641	28.5714	16.2791	16.2791	3.33333
	28.8462	12.5	17.9105	1.51515
	29.3478	17.2414	8	4.34783
0	26.8293	22.2222	9.30232	0
0	27.5862	10.8696	5.88235	0
0.900901	29.5454	25.8621	8.69565	2.7027
1.02041	24.2424	12.3077	15.625	0
0	15.2174	15.873	11.1111	2.43902
0.869565	20.4546	34.8837	7.69231	1.72414
0	22.4138	11.7647	5.55556	2.77778
2.63158	11.1111	18.3333	11.5385	3.79747
1.25	21.9512	23.7288	14.5833	1.6129
1.78571	14.7541	17.9105	8.77193	7.69231
0	23.6111	20.4546	8	0
3.22581	31.5789	26.6667	7.31707	0
0	35.2941	15.7895	6.97674	3.7037
0	31.1111	27.8481	11.1111	0
0	29.8508	23.2558	17.6471	0
2.7027	36.3636	24.5283	16.2791	0
2.63158	31.6667	27.2727	20.9302	0
0	21.4286	21.5385	12.963	0
0	28.9855	15	10.4167	1.42857
1.40845	17.7778	24.1379	10.2941	0
0.845817	22.6823	21.0846	12.0953	1.88196
0.637446	21.4106	19.3756	9.8758	2.27463
0.996854	28.7668	22.6492	12.1935	0.513227
1.73234	24.2866	21.0365	11.3882	1.55661

## Sheet: Supplementary Figure 1C Stats
	Ctrl	Fibril	F65	F91	Ribbon
Test for normal distribution							Number of families	1
Shapiro-Wilk test							Number of comparisons per family	4
W	0.7388	0.9789	0.9234	0.9502	0.8262		Alpha	0.05
P value	<0.0001	0.7516	0.0228	0.1351	0.0001
Passed normality test (alpha=0.05)?	No	Yes	No	Yes	No		Dunn's multiple comparisons test	Mean rank diff.	Significant?	Summary	Adjusted P Value	A-?
P value summary	****	ns	*	ns	***		Ctrl vs. Fibril	-101.7	Yes	****	<0.0001	B	Fibril
							Ctrl vs. F65	-89.63	Yes	****	<0.0001	C	F65
Number of values	31	33	33	33	33		Ctrl vs. F91	-51.39	Yes	****	<0.0001	D	F91
							Ctrl vs. Ribbon	-0.1461	No	ns	>0.9999	E	Ribbon
Table Analyzed	Unlabeled strains						Test details	Mean rank 1	Mean rank 2	Mean rank diff.	n1	n2	Z
							Ctrl vs. Fibril	32.84	134.5	-101.7	31	33	8.625
Kruskal-Wallis test							Ctrl vs. F65	32.84	122.5	-89.63	31	33	7.605
P value	<0.0001						Ctrl vs. F91	32.84	84.23	-51.39	31	33	4.36
Exact or approximate P value?	Approximate						Ctrl vs. Ribbon	32.84	32.98	-0.1461	31	33	0.0124
P value summary	****
Do the medians vary signif. (P < 0.05)?	Yes
Number of groups	5
Kruskal-Wallis statistic	134.8
Data summary
Number of treatments (columns)	5
Number of values (total)	163

## Sheet: Supplementary Figure 1D
Mean τ, Intensity Weighted ns	Fib Foci	F65 foci	F91 foci	Ribbon foci
	2.43738	2.36406	2.44025	2.45555
	2.4773	2.44086	2.42521
	2.4794	2.42403	2.48342
	2.48914	2.44342	2.40001
	2.41243	2.47137	2.40336
	2.3992	2.38559	2.43711
	2.40113	2.41872	2.38153
	2.42669	2.45465	2.37886
	2.36579	2.38561	2.43117
		2.42998
	2.40745	2.43387	2.46838	2.51594
	2.39069	2.45487	2.43158	2.48175
	2.46208	2.40676	2.45893	2.46198
	2.40113	2.45928	2.41451	2.44215
	2.39604	2.46282	2.37508
	2.40912	2.42431	2.31743
	2.40495	2.45966	2.33744
	2.36719	2.44772	2.34193
	2.40051	2.41345	2.31872
	2.35582	2.37623	2.36877
	2.41146	2.41645	2.40111
	2.42638	2.40424	2.44802
	2.43602	2.40946	2.4391
	2.42041	2.45282	2.43082
	2.42079	2.40524	2.43383
	2.39509	2.42284	2.39098
	2.38205	2.42876	2.33339
	2.38052	2.42187	2.38877
	2.36363	2.36158	2.39338
	2.39114	2.34041	2.39507
Average	2.41072	2.4207	2.40235	2.47147

## Sheet: Supplementary Figure 1D Stats
Table Analyzed	Asyn-YFP Foci Comparison							Number of families	1
								Number of comparisons per family	6
ANOVA summary								Alpha	0.05
F	5.424
P value	0.0018							Tukey's multiple comparisons test	Mean Diff,	95% CI of diff,	Significant?	Summary	Adjusted P Value
P value summary	**
Are differences among means statistically significant? (P < 0.05)	Yes							Fib Foci vs. F65 foci	-0.01004	-0,03523 to 0,01514	No	ns	0.7238	C-E
R square	0.1546							Fib Foci vs. F91 foci	0.008345	-0,01705 to 0,03374	No	ns	0.8251	C-G
								Fib Foci vs. Ribbon foci	-0.06094	-0,1078 to -0,01412	Yes	**	0.0054	C-I
Brown-Forsythe test								F65 foci vs. F91 foci	0.01839	-0,006791 to 0,04357	No	ns	0.2304	E-G
F (DFn, DFd)	1,476 (3, 89)							F65 foci vs. Ribbon foci	-0.0509	-0,09761 to -0,004193	Yes	*	0.0271	E-I
P value	0.2266							F91 foci vs. Ribbon foci	-0.06929	-0,1161 to -0,02247	Yes	**	0.0012	G-I
P value summary	ns
Significantly different standard deviations? (P < 0.05)	No
								Test details	Mean 1	Mean 2	Mean Diff,	SE of diff,	n1	n2	q	DF
Bartlett's test
Bartlett's statistic (corrected)	3.414							Fib Foci vs. F65 foci	2.411	2.421	-0.01004	0.009617	29	30	1.477	89
P value	0.3321							Fib Foci vs. F91 foci	2.411	2.402	0.008345	0.009698	29	29	1.217	89
P value summary	ns							Fib Foci vs. Ribbon foci	2.411	2.472	-0.06094	0.01788	29	5	4.82	89
Significantly different standard deviations? (P < 0.05)	No							F65 foci vs. F91 foci	2.421	2.402	0.01839	0.009617	30	29	2.704	89
								F65 foci vs. Ribbon foci	2.421	2.472	-0.0509	0.01784	30	5	4.035	89
ANOVA table	SS	DF	MS	F (DFn, DFd)	P value			F91 foci vs. Ribbon foci	2.402	2.472	-0.06929	0.01788	29	5	5.48	89
Treatment (between columns)	0.02219	3	0.007398	F (3, 89) = 5,424	P = 0,0018
Residual (within columns)	0.1214	89	0.001364
Total	0.1436	92
Data summary
Number of treatments (columns)	4
Number of values (total)	93
	Fib Foci	F65 foci	F91 foci	Ribbon foci
Test for normal distribution
Shapiro-Wilk test
W	0.9378	0.9553	0.9642	0.9345
P value	0.088	0.2342	0.4152	0.6274
Passed normality test (alpha=0.05)?	Yes	Yes	Yes	Yes
P value summary	ns	ns	ns	ns
Number of values	29	30	29	5
