# Supplementary material for: Dissecting aggregation and seeding dynamics of α-Syn polymorphs using the phasor approach to FLIM
Source: Commun Biol. 2022 Dec 8;5:1345. doi: 10.1038/s42003-022-04289-6 (PMC9729209; doi:10.1038/s42003-022-04289-6)
Supplement: Supplementary file 11 — Supplementary Data 8 [file 42003_2022_4289_MOESM11_ESM.xlsx]

## Sheet: Supplementry Figure 2D
	Unlabeled				Labeled 647							Fib Foci	F65 foci	F91 foci	Ribbon foci	Fib Foci 647	F65 foci 647	F91 foci 647	Ribbon foci 647
Mean τ, Intensity Weighted ns	Fib Foci	F65 foci	F91 foci	ribbon foci	Fib Foci	F65 foci	F91 foci	ribbon foci			Test for normal distribution
	2.43738	2.36406	2.44025	2.45555	2.44942	2.38723	2.50492	2.39947			Shapiro-Wilk test
	2.4773	2.44086	2.42521		2.42185	2.45377	2.52591	2.43088			W	0.9378	0.9553	0.9642	0.9345	0.9306	0.9046	0.9819	0.9741
	2.4794	2.42403	2.48342		2.42759	2.38004	2.48998				P value	0.088	0.2342	0.4152	0.6274	0.2789	0.1121	0.9806	0.9008
	2.48914	2.44342	2.40001		2.45283	2.42387	2.48083				Passed normality test (alpha=0.05)?	Yes	Yes	Yes	Yes	Yes	Yes	Yes	Yes
	2.41243	2.47137	2.40336		2.45852	2.4006	2.48002				P value summary	ns	ns	ns	ns	ns	ns	ns	ns
	2.3992	2.38559	2.43711
	2.40113	2.41872	2.38153								Number of values	29	30	29	5	15	15	15	5
	2.42669	2.45465	2.37886
	2.36579	2.38561	2.43117
		2.42998
	2.40745	2.43387	2.46838	2.51594	2.41352	2.43619	2.44078	2.45799	Oct. 28
	2.39069	2.45487	2.43158	2.48175	2.42441	2.44143	2.43265	2.40458
	2.46208	2.40676	2.45893	2.46198	2.39728	2.44218	2.45732
	2.40113	2.45928	2.41451	2.44215	2.37834	2.41257	2.41909
	2.39604	2.46282	2.37508		2.30459	2.44593	2.44376
	2.40912	2.42431	2.31743
	2.40495	2.45966	2.33744
	2.36719	2.44772	2.34193
	2.40051	2.41345	2.31872
	2.35582	2.37623	2.36877
	2.41146	2.41645	2.40111		2.39006	2.33016	2.39143	2.37602
	2.42638	2.40424	2.44802		2.39165	2.32441	2.41296
	2.43602	2.40946	2.4391		2.3772	2.36752	2.36972
	2.42041	2.45282	2.43082		2.31196	2.2927	2.34958
	2.42079	2.40524	2.43383		2.34042	2.30626	2.39262
	2.39509	2.42284	2.39098
	2.38205	2.42876	2.33339
	2.38052	2.42187	2.38877
	2.36363	2.36158	2.39338
	2.39114	2.34041	2.39507
	Significant?	P value	Mean1	Mean2	Difference	SE of difference	t ratio	df
Fib	ns	0.587447	2.41133	2.396	0.0153333	0.0260277	0.589115	4			Statistical significance determined using the Holm-Sidak method, with alpha=5.000%.
F65	ns	0.422234	2.42067	2.38967	0.031	0.0347068	0.893197	4			Each row was analyzed individually, without assuming a consistent SD.
F91	ns	0.345848	2.40267	2.43933	-0.0366666	0.0343447	1.06761	4
Ribbon	ns	0.0793416	2.4655	2.40733	0.0581667	0.0222434	2.61501	3
