# Supplementary material for: Dissecting aggregation and seeding dynamics of α-Syn polymorphs using the phasor approach to FLIM
Source: Commun Biol. 2022 Dec 8;5:1345. doi: 10.1038/s42003-022-04289-6 (PMC9729209; doi:10.1038/s42003-022-04289-6)
Supplement: Supplementary file 12 — Supplementary Data 9 [file 42003_2022_4289_MOESM12_ESM.xlsx]

## Sheet: Supplementary Figure 3A
Cell Line	Asyn-YFP			HEK
	Fib	F65	F91	Fib	F65	F91					Fib	F65	F91	Fib HEK	F65 HEK	F91 HEK
20211028	1.64989	1.54612	0.815621	1.50611	1.59379	1.20868				Test for normal distribution
	1.63412	1.55692	0.789816	1.58922	1.5561	1.74883				Shapiro-Wilk test
	1.65423	1.59837	1.28583	1.63335	1.60435	1.51853				W	0.8577	0.9539	0.9666	0.9176	0.9741	0.9722
	1.52271	1.34218	1.23115	1.67433	1.67907	1.67994				P value	0.0223	0.5879	0.8056	0.1773	0.9129	0.8888
	1.44293	1.68081	1.06025	1.67519	1.48472	1.39396				Passed normality test (alpha=0.05)?	No	Yes	Yes	Yes	Yes	Yes
20211111	1.42784	1.41944	0.985102	1.38902	1.24078	1.35964				P value summary	*	ns	ns	ns	ns	ns
	1.03736	1.55117	1.19259	1.36449	1.39683	1.25375
	1.50392	1.65835	1.13768	1.13165	1.57988	1.00612				Number of values	15	15	15	15	15	15
	1.40261	1.42452	1.56662	1.61839	1.12922	1.25997
	1.34832	1.36889	1.46567	1.30153	1.56721	1.27078
20211014	1.3337	1.17099	1.13371	1.16442	1.85529	1.53877
	1.62875	1.34905	1.37869	1.55853	1.37923	1.43054
	1.6367	1.71076	1.0227	1.1749	1.67249	0.987456
	1.44473	1.24149	1.46221	1.25461	1.38489	1.09164
	1.65668	1.26382	1.39684	1.42117	1.42319	1.40084
Table Analyzed	HEK onlyHEk vs asyn 647
			Number of families	1
Kruskal-Wallis test			Number of comparisons per family	3
P value	0.0039		Alpha	0.05
Exact or approximate P value?	Approximate
P value summary	**		Dunn's multiple comparisons test	Mean rank diff.	Significant?	Summary	Adjusted P Value
Do the medians vary signif. (P < 0.05)?	Yes		Fib vs. Fib HEK	8.333	No	ns	>0.9999	A-D
Number of groups	6		F65 vs. F65 HEK	-5.367	No	ns	>0.9999	B-E
Kruskal-Wallis statistic	17.33		F91 vs. F91 HEK	-13.83	No	ns	0.441	C-F
Data summary			Test details	Mean rank 1	Mean rank 2	Mean rank diff.	n1	n2	Z
Number of treatments (columns)	6		Fib vs. Fib HEK	56.13	47.8	8.333	15	15	0.8736
Number of values (total)	90		F65 vs. F65 HEK	50.97	56.33	-5.367	15	15	0.5626
			F91 vs. F91 HEK	23.97	37.8	-13.83	15	15	1.45
