# Supplementary material for: Dissecting aggregation and seeding dynamics of α-Syn polymorphs using the phasor approach to FLIM
Source: Commun Biol. 2022 Dec 8;5:1345. doi: 10.1038/s42003-022-04289-6 (PMC9729209; doi:10.1038/s42003-022-04289-6)
Supplement: Supplementary file 13 — Supplementary Data 10 [file 42003_2022_4289_MOESM13_ESM.xlsx]

## Sheet: Supp. Figure 4A
4h															48h
0.00157521	0.00141858	0.00303784	0.000947567	0.00154732	0.00374019	0.00118321	0.00230562	0.00101429	0.000578284	0.00365107	0.000490948	5.33132e-05	0.000848378	0.00109815	1.11604e-06	0.000654534	0.000350712	8.2156e-05	0.00021676	0.000495854	5.588e-05	8.09105e-05	4.8654e-05	9.56722e-05	1.72917e-05	4.28819e-06	8.90086e-06	0.000228634	0.000151396
0.000256416	0.000287971	0.00034607	0.000143739	0.000292561	0.00208692	0.000191409	0.000200507	0.000168149	8.42817e-05	0.00176844	0.000188462	1.35369e-05	0.00186134	0.000295578	5.54007e-07	0.000204784	0.000120717	1.31835e-05	8.60763e-05	0.000102136	1.1792e-05	2.02551e-05	1.87181e-05	0.000104041	9.74474e-06	3.29861e-06	1.58807e-05	0.0004831	0.000376617
0.00051108	0.000582414	0.000779147	0.000286923	0.000557995	0.00327572	0.000375647	0.000509974	0.000374626	0.000160531	0.00223144	0.000178483	5.8029e-05	0.00100814	0.000395562	4.36247e-06	0.000295653	0.000138939	2.09465e-05	0.000124607	0.000197433	2.82458e-05	5.90055e-05	3.96964e-05	7.04067e-05	2.96261e-05	1.97917e-06	2.54005e-05	0.000600278	0.000290251
0.00254695	0.00266526	0.00467452	0.00160155	0.00267581	0.00812249	0.00229103	0.00370324	0.00218221	0.00110273	0.0124178	0.00175902	0.000130557	0.00804595	0.00430278	3.11662e-06	0.00165793	0.000796544	0.000143914	0.000588664	0.00122728	7.12616e-05	0.000124563	7.54727e-06	0.000659961	3.07162e-05	3.46354e-06	3.21242e-05	0.00272839	0.00178882
0.00335739	0.00407556	0.00521628	0.00232403	0.00336787	0.00428021	0.0031085	0.0045763	0.00280402	0.00140937	0.0033758	0.000294226	7.35044e-05	0.00162553	0.000838265	1.49582e-05	0.000393901	0.000181008	0.000254881	0.000139658	0.000386087	5.61781e-05	6.86367e-05	2.46693e-05	0.000100883	1.82849e-05	1.26996e-05	2.98616e-05	0.00118031	0.000605793
0.0014119	0.00198001	0.00212529	0.00102497	0.00151958	0.00845024	0.0013887	0.00168806	0.00119115	0.000573666	0.00696395	0.000706479	0.000116288	0.00307566	0.00163107	1.10801e-06	0.00372393	0.000403263	9.37246e-05	0.000319863	0.00120333	0.000114543	0.000285873	6.66196e-05	0.000287475	5.34642e-05	1.26996e-05	2.4408e-05	0.00281999	0.00144057
0.0023067	0.0046289	0.00244614	0.00198826	0.00220116	0.0151965	0.00224887	0.00188572	0.00210505	0.00113876	0.00701472	0.000413352	0.00032177	0.00256624	0.00222627	5.95558e-06	0.0120696	0.000468024	0.000165809	0.000376883	0.00421706	0.00134237	0.00171072	0.00109431	0.000322103	0.00108352	2.3684e-05	8.40458e-05	0.00426711	0.00270947
0.00610167	0.0092747	0.0105918	0.00451825	0.00693524	0.0245546	0.00653615	0.00894733	0.00646606	0.0031419	0.0185347	0.0024511	0.000266892	0.00976005	0.00677751	6.92509e-06	0.0193109	0.00152025	0.00043801	0.000993993	0.00742695	0.00859667	0.00407814	0.00345642	0.00100353	0.00792592	2.3651e-05	0.000143897	0.0134986	0.00823983
0.00322084	0.00902827	0.00277793	0.00322885	0.00291572	0.0648043	0.00336253	0.00298515	0.00385408	0.00179178	0.00941269	0.000520426	0.000190125	0.00424522	0.00311704	4.41821e-05	0.0182699	0.00080505	0.000173839	0.000391078	0.006205	0.0230081	0.0132568	0.0306054	0.000369841	0.00472907	6.74236e-05	0.000207164	0.0124757	0.00848174
0.00584314	0.0190053	0.00534221	0.00546921	0.00708213	0.217702	0.00603161	0.00448764	0.00804679	0.00385959	0.0301473	0.000911244	0.000134867	0.00647705	0.00508942	1.6382e-05	0.0129111	0.00118629	0.000423003	0.000534845	0.00560039	0.0284043	0.0180287	0.0586421	0.000572927	0.00311619	1.07535e-05	9.72264e-05	0.0105967	0.00938188
0.0189296	0.112559	0.00393657	0.0302703	0.0341952	0.257364	0.0197269	0.0138724	0.0355731	0.0312958	0.127876	0.00087742	0.000441965	0.00728396	0.018114	3.20093e-05	0.0108551	0.0013397	0.000663064	0.000540796	0.00424105	0.0207869	0.0151812	0.0432365	0.0005994	0.00177631	2.52344e-05	0.000160706	0.00948956	0.00828849
0.0778416	0.214713	0.0131674	0.133935	0.0837949	0.162165	0.0486922	0.0429518	0.156571	0.199936	0.273091	0.00389939	0.00155231	0.0130414	0.256578	1.00952e-05	0.00800447	0.00307249	0.000932255	0.00160565	0.00589415	0.0143932	0.0115526	0.0264495	0.00154637	0.0016805	0.0127454	0.00032867	0.00878138	0.00943235
0.191685	0.209352	0.0203717	0.231389	0.178578	0.0640049	0.135422	0.175806	0.270164	0.343861	0.118958	0.00242831	0.00173123	0.0131701	0.25123	1.99054e-05	0.00510408	0.00211713	0.000603383	0.000860254	0.0038021	0.00755516	0.00764596	0.0200915	0.00107635	0.00124555	0.0727317	0.00044564	0.00561442	0.00823545
0.131484	0.0994135	0.0478772	0.165906	0.193269	0.0303934	0.243894	0.16117	0.197779	0.202414	0.0362687	0.00430852	0.000186906	0.0356093	0.118765	7.20209e-06	0.00307145	0.00209823	0.00106858	0.0011809	0.00380249	0.00563565	0.00430967	0.014876	0.00122738	0.0010214	0.049871	0.000958379	0.00588712	0.00966709
0.0450981	0.0455626	0.0658065	0.0871972	0.0924771	0.0159336	0.180439	0.0734573	0.103675	0.0887332	0.01839	0.0092739	2.47966e-05	0.0459869	0.0581072	7.90845e-05	0.00191433	0.00231475	0.00123896	0.00131586	0.00393432	0.00790329	0.00269848	0.0142226	0.0010353	0.000940181	0.0246914	0.00122227	0.00413488	0.00675952
0.0401551	0.0295559	0.096087	0.0505832	0.062903	0.0120461	0.105669	0.0353029	0.0600263	0.0417285	0.0227955	0.0347753	0	0.12301	0.0286946	0.000611285	0.0040522	0.00404596	0.00724365	0.00244189	0.00537165	0.00928098	0.00230136	0.0164456	0.00196276	0.00090491	0.0138198	0.00183938	0.00665477	0.00740696
0.0342074	0.0176421	0.0542057	0.0232984	0.023698	0.00731047	0.0437841	0.0158496	0.0251508	0.0145416	0.0100177	0.0652666	0	0.195483	0.0109929	0.0012759	0.00149616	0.00328489	0.0106955	0.00186303	0.00372362	0.00946932	0.00200654	0.0161307	0.00115229	0.0021046	0.0101419	0.00226778	0.00479847	0.00464625
0.0267428	0.0135367	0.0331519	0.0143256	0.0104572	0.00753112	0.0268676	0.016178	0.0142817	0.00586271	0.0121404	0.114414	0.0297432	0.170257	0.0103657	0.0054835	0.00259732	0.00444502	0.0140939	0.00300024	0.00590452	0.0135645	0.00268616	0.0245311	0.00142666	0.00377301	0.0091486	0.0029972	0.00552356	0.0044502
0.0334423	0.0100146	0.0283584	0.0105602	0.00875206	0.00422308	0.0174251	0.017702	0.0096801	0.00467653	0.00715739	0.0584562	0.0133884	0.131764	0.00427935	0.0110493	0.00142898	0.00256064	0.0211243	0.00243564	0.00448717	0.00822877	0.00167806	0.0168861	0.00121057	0.0097744	0.00447377	0.00416846	0.00766625	0.00412538
0.0302803	0.0107199	0.0241303	0.0102111	0.0092328	0.00582389	0.0127568	0.0270344	0.00947974	0.00421563	0.0143126	0.0535421	0.0446212	0.0460947	0.00711372	0.013197	0.00412788	0.0050304	0.0214477	0.0039133	0.00589601	0.00723247	0.00207028	0.0138351	0.00212867	0.0097074	0.00363388	0.005107	0.0066818	0.00334993
0.0257908	0.0072471	0.0149959	0.00689571	0.00544254	0.00347591	0.00688412	0.0167762	0.00584132	0.00245221	0.00743656	0.0355955	0.0777578	0.0266711	0.00323205	0.0135897	0.00245468	0.00355908	0.0220944	0.00306884	0.00446718	0.00795232	0.00213991	0.0159859	0.00152341	0.012849	0.00335053	0.00498903	0.00572263	0.00208916
0.0280974	0.00754939	0.0216749	0.00827558	0.00631804	0.00339928	0.00823038	0.0232756	0.00563133	0.00219146	0.00757824	0.0276441	0.0916697	0.0127142	0.00308721	0.0089786	0.00291084	0.0041936	0.0376025	0.00325729	0.00479437	0.00589038	0.00182163	0.0157451	0.00134238	0.0129603	0.00265785	0.00509158	0.00531147	0.00200171
0.0175505	0.00514444	0.00780857	0.0053679	0.00414885	0.00355486	0.00452674	0.0173621	0.00349974	0.00140206	0.00818859	0.026765	0.106549	0.0141078	0.00405644	0.00734834	0.00347365	0.00515243	0.0205636	0.00456705	0.00598741	0.00835755	0.00254006	0.0205396	0.00145065	0.0159258	0.00296548	0.00509593	0.0085857	0.00307706
0.0173031	0.00680694	0.0168626	0.00656575	0.00699308	0.00340532	0.0065109	0.0167362	0.00470737	0.00228595	0.00964975	0.0199716	0.0600239	0.00904743	0.00461505	0.00710078	0.00411918	0.00501019	0.0191639	0.00382924	0.00512637	0.00664033	0.00229372	0.0156318	0.00236074	0.0272924	0.00529137	0.00448745	0.00742951	0.00189756
0.0126081	0.00463561	0.0111318	0.00439317	0.00439158	0.0021288	0.00395554	0.0132999	0.00277094	0.00126166	0.00571433	0.0148519	0.0421705	0.00913012	0.00260327	0.00796333	0.00333517	0.00411853	0.0168343	0.0033691	0.00411831	0.00534117	0.00192247	0.0130335	0.00129692	0.0173774	0.00485146	0.00641772	0.00954107	0.00244274
0.0118344	0.00431362	0.0103826	0.00486206	0.00465115	0.00194047	0.00386331	0.0136251	0.00252016	0.00131473	0.00492319	0.011127	0.0260574	0.00376471	0.00236285	0.00756371	0.00270565	0.00328235	0.0141898	0.00227509	0.00358242	0.00409002	0.00144098	0.00932536	0.00151209	0.0173275	0.0054911	0.00381059	0.00688833	0.00158289
0.0131424	0.00470486	0.0136352	0.00565582	0.0056702	0.00289514	0.00411342	0.0153984	0.00294747	0.00137182	0.0102197	0.0130555	0.0282505	0.00637785	0.00447657	0.0144447	0.00548622	0.00544229	0.0207556	0.00489112	0.00547869	0.00642083	0.00244397	0.0116835	0.00182927	0.0150521	0.00705935	0.00361846	0.00798029	0.00280084
0.0103852	0.00463247	0.0128392	0.00491038	0.00534485	0.00193653	0.00424267	0.0124749	0.00310005	0.00136973	0.0057688	0.0130704	0.0325399	0.00296915	0.00237025	0.0120337	0.00341491	0.00456816	0.0112002	0.0031584	0.00451338	0.00714402	0.00248772	0.0103533	0.00224483	0.0158	0.0110724	0.00383489	0.00665624	0.00143343
0.00819455	0.00323453	0.0110272	0.00369879	0.00392996	0.00246201	0.00296405	0.00795203	0.00199836	0.000991775	0.00712106	0.0161281	0.0322271	0.0035885	0.00319168	0.0129554	0.00522546	0.0060175	0.010051	0.00448299	0.00512603	0.00685272	0.00346191	0.0187113	0.00321221	0.0134827	0.0291425	0.00297563	0.00668866	0.00177174
0.00455122	0.00284479	0.00842655	0.00278837	0.00346705	0.00183093	0.00214093	0.00869417	0.00165267	0.000722727	0.00416906	0.0102332	0.021778	0.0025235	0.00190051	0.0133837	0.00416287	0.00426417	0.00559902	0.00417128	0.00344426	0.00534554	0.00270112	0.00753886	0.00320851	0.0141544	0.0188665	0.00338671	0.00599814	0.00139827
0.00889229	0.00447506	0.0116115	0.00444041	0.00611524	0.00255004	0.00395788	0.00925257	0.00307717	0.00134522	0.00984892	0.0109005	0.0168562	0.00547039	0.00473933	0.0184986	0.00587717	0.00550444	0.00975607	0.00444456	0.00500946	0.00407326	0.00270721	0.00806065	0.00228234	0.0124948	0.021023	0.00344663	0.00775463	0.00292927
0.00693342	0.00309815	0.00991309	0.00394173	0.00388408	0.00138632	0.00209938	0.00893086	0.00162232	0.000834589	0.00370007	0.0100023	0.0161239	0.00227592	0.00154926	0.0323268	0.00406617	0.00406633	0.0101986	0.00365465	0.00309633	0.00499921	0.00283827	0.00722123	0.00411253	0.0119396	0.0210389	0.00321568	0.00560987	0.00151643
0.00779754	0.00364674	0.0120085	0.00460823	0.0058586	0.00162252	0.00291994	0.0124723	0.00196545	0.0010007	0.00495812	0.0101942	0.0146271	0.00258919	0.0023543	0.0199712	0.00529192	0.00491809	0.0123027	0.00429283	0.00344243	0.00504481	0.00291235	0.00788929	0.00311349	0.0111986	0.018699	0.00366696	0.00606238	0.0017514
0.0055862	0.00256367	0.00663231	0.00316474	0.00407745	0.00133821	0.00206734	0.00906801	0.00156831	0.000737252	0.00417091	0.00934285	0.0139456	0.00218732	0.00172428	0.0169164	0.00523117	0.00430911	0.00533545	0.00454798	0.003384	0.00460996	0.00315641	0.00657238	0.00387121	0.0105112	0.0196227	0.00300574	0.00561705	0.00154657
0.00661667	0.00374663	0.0102719	0.00438662	0.00600572	0.00230238	0.00332891	0.00998207	0.00256013	0.00135624	0.00869607	0.011559	0.0123449	0.00450356	0.00448231	0.0169856	0.00709005	0.00573496	0.00591688	0.00549182	0.00498689	0.00524923	0.00382047	0.00731566	0.00433135	0.0114373	0.0177623	0.00384594	0.00759709	0.00322877
0.0046816	0.00234155	0.0078282	0.0029876	0.00388614	0.00138289	0.00186068	0.00945166	0.00123656	0.000674377	0.00322971	0.00932553	0.0126297	0.00237355	0.00155258	0.0161563	0.00543131	0.00499405	0.00531104	0.00500534	0.00323108	0.00507974	0.00375143	0.00675484	0.00485301	0.0102819	0.0135943	0.00547723	0.0101216	0.00244744
0.00535947	0.00263707	0.00911215	0.00319809	0.00430222	0.00146707	0.00205588	0.00817466	0.00156493	0.000680238	0.00494638	0.00985788	0.0102001	0.00241474	0.0023181	0.0151868	0.0058721	0.00474397	0.00648473	0.00523272	0.00378137	0.005256	0.00406448	0.00738364	0.00550519	0.00829895	0.0125248	0.0039805	0.00703294	0.00220642
0.00557924	0.00226816	0.0088062	0.00273416	0.00462073	0.00133198	0.00162094	0.00882231	0.00130581	0.000719747	0.0039841	0.00956782	0.00998396	0.00168287	0.00167806	0.0148668	0.0058159	0.00563036	0.00622366	0.00623242	0.00352892	0.0051912	0.00410327	0.00660649	0.00612213	0.00681314	0.0115733	0.0045435	0.00578851	0.00172329
0.0058785	0.00348545	0.0116815	0.00404443	0.00640758	0.00198888	0.00327105	0.0120932	0.0022085	0.00134157	0.0080317	0.010433	0.0104913	0.00405093	0.00436274	0.0137593	0.00790739	0.00702718	0.00584671	0.00676633	0.00469287	0.00546177	0.00481	0.00750253	0.00824881	0.00719546	0.0117732	0.00409829	0.00951091	0.00365141
0.00424076	0.00212388	0.00845982	0.0030981	0.00454992	0.00139703	0.00153615	0.00938165	0.001053	0.000628675	0.00385978	0.0138141	0.0158702	0.00171929	0.00216844	0.0149008	0.00860831	0.00895185	0.0062804	0.0105761	0.00505074	0.0102649	0.00906507	0.0106151	0.0120309	0.00681019	0.0179078	0.00491021	0.00726128	0.00196828
0.00442025	0.00225904	0.00749426	0.00330707	0.00529814	0.00134456	0.00192115	0.0095913	0.00135288	0.00068658	0.00432463	0.00962305	0.009873	0.00229312	0.00235888	0.01318	0.00728914	0.00676653	0.00711353	0.00776012	0.00428447	0.00626277	0.00597185	0.00675839	0.00794325	0.00699406	0.0088129	0.00465808	0.0084754	0.00278292
0.00418824	0.00195377	0.00773362	0.00334208	0.00491407	0.00107684	0.00164014	0.00718076	0.00117881	0.000612693	0.0027493	0.00924194	0.00937741	0.00313453	0.00170285	0.0132567	0.00677856	0.00630309	0.00551168	0.0082444	0.0039866	0.00676208	0.0067888	0.00764456	0.010411	0.00700539	0.00975386	0.00532954	0.00997587	0.00331769
0.00537275	0.00360171	0.0109197	0.0042071	0.00650121	0.00193137	0.00286533	0.0113225	0.00213685	0.0011846	0.00828889	0.0106978	0.0094618	0.00188932	0.0046502	0.0203183	0.00958879	0.0075532	0.00717548	0.0103256	0.00606247	0.00718814	0.00757273	0.00787298	0.0106662	0.00669462	0.00869454	0.00631568	0.00854664	0.00299873
0.00514948	0.00237092	0.0112063	0.00438169	0.00643513	0.00107881	0.00182016	0.013819	0.00127082	0.000712054	0.00317734	0.00934164	0.00865721	0.00195682	0.00174292	0.0141851	0.00771424	0.00725473	0.0127993	0.0103598	0.00448445	0.00802497	0.00753072	0.00798975	0.0100169	0.00721802	0.00868102	0.00710852	0.00920946	0.00274645
0.00385942	0.00226014	0.00845915	0.00314606	0.00543554	0.00137368	0.00177208	0.0122762	0.00127306	0.000796832	0.00467687	0.0097879	0.00881908	0.00281811	0.00269015	0.0129772	0.00887032	0.00822762	0.00724485	0.0116902	0.00555397	0.00799424	0.00797082	0.00801833	0.0112636	0.00737116	0.0087493	0.00803276	0.0135549	0.00422129
0.00352056	0.00204999	0.00706793	0.00292738	0.00496832	0.00147075	0.00130759	0.00673112	0.000781503	0.000486474	0.00671045	0.00934644	0.00834218	0.00228005	0.00376656	0.0109059	0.00980145	0.00883917	0.0089075	0.0152478	0.00671247	0.0087055	0.00888647	0.00879315	0.0127701	0.0116368	0.0089863	0.00811071	0.0117525	0.00391256
0.00529103	0.00335508	0.0125526	0.0044614	0.00707447	0.00118213	0.00301031	0.00794203	0.00199066	0.00126085	0.00376213	0.0110995	0.00929771	0.00185951	0.00253995	0.0126528	0.00993026	0.00950224	0.00782794	0.0177606	0.00697443	0.0106792	0.0104337	0.00850047	0.0118064	0.00853778	0.00925023	0.0144923	0.00776093	0.00355958
0.0034417	0.00214442	0.00807039	0.00303375	0.00512338	0.0011049	0.00138308	0.00605177	0.00101962	0.000768924	0.00419116	0.00964593	0.00770656	0.00150047	0.00243341	0.011505	0.00925761	0.00867132	0.00814198	0.018138	0.00556563	0.0102259	0.0102579	0.00995552	0.014003	0.00822229	0.00973769	0.0109708	0.00857466	0.00399923
0.00399253	0.00258189	0.00900928	0.00371751	0.00572159	0.00169954	0.00207295	0.00417615	0.00127594	0.000767699	0.00561233	0.0139323	0.0109654	0.00329228	0.00417119	0.011656	0.0138577	0.0133529	0.00872034	0.0294297	0.0143496	0.0192534	0.0161995	0.00826504	0.0135447	0.00906713	0.0090751	0.0134432	0.00905716	0.00507867
0.00456566	0.00303522	0.00919499	0.00421942	0.00617426	0.00142208	0.00254508	0.00689142	0.00157864	0.0010239	0.00452453	0.0129418	0.0106633	0.00119806	0.00344776	0.0127364	0.0136178	0.0133877	0.00982611	0.0330905	0.0158762	0.017504	0.0158599	0.0139575	0.029527	0.00916214	0.00966677	0.0147166	0.00785338	0.0045406
0.00393591	0.00257924	0.00854385	0.00404999	0.00591788	0.00115297	0.0018666	0.0046127	0.00109534	0.000732481	0.00413197	0.00933069	0.00797252	0.00191783	0.00272873	0.0119992	0.0118359	0.00906791	0.0100394	0.0280324	0.0148903	0.0158846	0.0132627	0.00955145	0.020164	0.00941676	0.0166279	0.0147336	0.00901778	0.00584521
0.00411619	0.00252921	0.0092396	0.00357461	0.00539562	0.00120789	0.00166307	0.00424288	0.00105377	0.000610737	0.0033766	0.0111585	0.00863708	0.0013474	0.00267931	0.0128766	0.0132149	0.0126415	0.0118572	0.0293357	0.0190515	0.0189837	0.0143023	0.011872	0.0212328	0.0101933	0.00990615	0.0156306	0.00966899	0.00637432
0.00539676	0.00358611	0.011709	0.00522258	0.00726409	0.00165113	0.00268081	0.00438299	0.00143856	0.000972788	0.00710817	0.0113676	0.00759267	0.00307979	0.00482245	0.0121862	0.0141187	0.0149886	0.020254	0.032351	0.0202731	0.022349	0.014888	0.010106	0.0268765	0.0112091	0.0102256	0.0166788	0.0116926	0.00861341
0.00443739	0.00325589	0.0109454	0.00485735	0.00694692	0.000821958	0.00228851	0.0039791	0.00134218	0.000830003	0.00239736	0.0106664	0.00807455	0.00132895	0.00243655	0.0223152	0.014208	0.0131459	0.0158042	0.0317931	0.0236414	0.0226418	0.0173905	0.0117546	0.0301993	0.012046	0.010332	0.0168695	0.0114213	0.00982587
0.00384879	0.00295739	0.00965614	0.00439423	0.00498774	0.00111762	0.00206826	0.00345347	0.00109476	0.000680149	0.00403298	0.011013	0.00793391	0.00170149	0.0032681	0.0144208	0.0203827	0.0150755	0.0143871	0.0354326	0.0310339	0.0254297	0.0194032	0.0112661	0.0305003	0.0127518	0.0112053	0.020062	0.0108351	0.0114513
0.00438457	0.00280406	0.00796748	0.00425952	0.00590963	0.0011082	0.001952	0.00271537	0.00102968	0.000690697	0.00310088	0.0102641	0.00787959	0.00133269	0.00261924	0.014825	0.0257785	0.0193329	0.013142	0.0305332	0.0322996	0.0269874	0.0207613	0.0117426	0.0339369	0.0141169	0.0116899	0.0186095	0.0132679	0.0176195
0.00492882	0.00372091	0.0117315	0.00466549	0.00650595	0.00156141	0.00279749	0.00352121	0.00165328	0.0011689	0.00679381	0.0115609	0.00792517	0.00290393	0.00546892	0.0156063	0.0305278	0.023407	0.0148561	0.036141	0.0373055	0.029657	0.025919	0.0139039	0.0336517	0.0201558	0.0115822	0.0234711	0.0227841	0.0237942
0.00349505	0.00306336	0.00822131	0.00380382	0.00430594	0.00086068	0.00161659	0.00250381	0.00079079	0.00052733	0.00313847	0.0107125	0.00788439	0.0012612	0.00350038	0.0162981	0.0404061	0.0204819	0.0171644	0.0322748	0.0467379	0.0312308	0.0271349	0.0126904	0.0400605	0.0185058	0.0126515	0.0318244	0.0124311	0.0173165
0.0040704	0.00353504	0.0102905	0.00425066	0.00528598	0.00107507	0.00189142	0.00182208	0.00105759	0.00074647	0.00373643	0.0112339	0.00746394	0.00146483	0.0043958	0.0165708	0.0443094	0.0282572	0.0153515	0.0368268	0.0501591	0.0315866	0.0348602	0.0163284	0.0367541	0.0165769	0.0144598	0.0258736	0.0169062	0.0211733
0.00345686	0.00326383	0.0101826	0.00399349	0.00514923	0.00112875	0.00150494	0.00196645	0.000855878	0.000603305	0.00314486	0.0121954	0.00836937	0.00115316	0.00499446	0.0177094	0.0558308	0.0439544	0.0166357	0.0429917	0.0577831	0.0395217	0.045402	0.0159872	0.0403288	0.0196175	0.0149493	0.032322	0.0170458	0.0245517
0.00527335	0.00430898	0.0129869	0.0048416	0.00630061	0.00157879	0.00297649	0.00383985	0.00158733	0.00109821	0.00655009	0.0153408	0.0106228	0.00261302	0.00902568	0.0176158	0.0744848	0.0686379	0.0189661	0.0534078	0.0840067	0.053191	0.070665	0.0319895	0.0561539	0.0238488	0.0281126	0.0423573	0.0205483	0.0344678
0.00355305	0.00295121	0.0106646	0.00397119	0.00474952	0.000910877	0.00193595	0.0018966	0.000817778	0.000609857	0.00278353	0.0109306	0.00687275	0.00112962	0.0041735	0.0195082	0.051721	0.0474491	0.0197375	0.0369286	0.0460053	0.0374597	0.049201	0.020325	0.0500427	0.0280197	0.0212964	0.0524972	0.0260322	0.0441937
0.00383537	0.00351522	0.0114307	0.0045099	0.0050381	0.000974377	0.00182243	0.00194285	0.000910125	0.000610367	0.00313514	0.0110371	0.00683579	0.00161345	0.00545629	0.0199931	0.0525374	0.0602134	0.0237546	0.0389677	0.0435488	0.0350672	0.0539208	0.0218223	0.0470626	0.0352499	0.021081	0.059429	0.0286439	0.0566515
0.00424474	0.00352972	0.0141788	0.00449436	0.00475962	0.000893628	0.00203737	0.0016194	0.000756563	0.000662752	0.00304443	0.0103653	0.00688048	0.00108962	0.00577038	0.0212883	0.0415546	0.0649504	0.0364684	0.0362428	0.0379423	0.0355149	0.0558144	0.0231288	0.04153	0.0433686	0.0221814	0.0669022	0.0495121	0.0643948
0.00574371	0.00546026	0.0201632	0.00562556	0.00661649	0.00121828	0.00326245	0.00378223	0.001525	0.00110645	0.00639068	0.0112791	0.0066974	0.00246531	0.00752971	0.0395356	0.0377048	0.0657336	0.0606332	0.0345894	0.0380265	0.032373	0.0518032	0.0233768	0.0393621	0.0528832	0.024964	0.0669269	0.0591214	0.0784097
0.00304539	0.0032406	0.0119848	0.00404746	0.00455021	0.000823337	0.00184097	0.00190858	0.00074947	0.000612286	0.00297677	0.011001	0.00653975	0.00125314	0.0058119	0.0299523	0.0305669	0.0562428	0.0403274	0.0336391	0.0332585	0.030469	0.0478402	0.0230809	0.0381514	0.0550041	0.0262744	0.0589064	0.0680974	0.0845497
0.00391632	0.00384631	0.0130464	0.00434763	0.00446719	0.00104495	0.00176544	0.0019467	0.000734878	0.000589831	0.00390169	0.0112221	0.00615818	0.00158084	0.00669494	0.030747	0.0240943	0.0575049	0.0446944	0.0307739	0.0308532	0.0271871	0.0441381	0.0241806	0.0385511	0.0709771	0.0284595	0.0513094	0.102742	0.108311
0.00311184	0.00409804	0.0122109	0.00402534	0.00454527	0.000788775	0.00184055	0.00148274	0.000727925	0.000530183	0.00251508	0.0105757	0.00649131	0.00150317	0.00599401	0.0331564	0.0230015	0.0420219	0.047516	0.0269202	0.0265867	0.0226431	0.0366759	0.0234828	0.032536	0.04096	0.0277092	0.0550052	0.0581436	0.0568699
0.00473755	0.00430755	0.0151894	0.0045399	0.00534513	0.00114271	0.00288369	0.00310064	0.00137702	0.000942461	0.0060624	0.0106296	0.00588539	0.00168993	0.00908902	0.0407076	0.0220833	0.0335646	0.0427448	0.0249108	0.0243942	0.0205973	0.030934	0.0218703	0.0309179	0.037457	0.0286465	0.0486561	0.0405816	0.0480889
0.00299852	0.00358781	0.0113365	0.0034638	0.00410707	0.000797752	0.00169935	0.00201496	0.00077649	0.00052802	0.00327477	0.0105055	0.00619445	0.00107768	0.00764068	0.0475675	0.0194588	0.0239625	0.0438608	0.0229253	0.0214997	0.0180615	0.0248143	0.018757	0.0290608	0.0298828	0.0278508	0.0339392	0.0301963	0.0364933
0.00297041	0.00347687	0.0134652	0.00380339	0.00403516	0.000891798	0.00200903	0.00186328	0.00075321	0.000562273	0.00393495	0.0138239	0.00807198	0.000987321	0.0116036	0.0496559	0.0284179	0.034395	0.030333	0.0286796	0.0305425	0.022835	0.0325761	0.0224581	0.0260424	0.0255572	0.0292585	0.0270448	0.0171553	0.0354198
0.00267719	0.00325304	0.0136074	0.00328735	0.00365278	0.000759639	0.00171442	0.0015818	0.000594248	0.000495417	0.00373206	0.00953326	0.00470689	0.00190741	0.00595414	0.0452971	0.0164315	0.0173439	0.0255723	0.0180106	0.0153487	0.0127241	0.0164944	0.0173905	0.0335273	0.0211478	0.0414137	0.0237099	0.0121252	0.0251345

## Sheet: Supp. Figure 4A Weighted means
4h	48h
0.716	1.536
0.596	1.66
1.15	1.703
0.65	1.462
0.76	1.681
0.408	1.593
0.498	1.455
0.665	1.575
0.392	1.363
0.356	1.641
0.355
0.84	1.572
1.106	1.371
0.923	1.699
0.656	1.572
0.805	1.708
0.67975	1.57273
0.0619057	0.0299031
Table Analyzed	F65 Kinetic			4h	48h
			Test for normal distribution
Column B	48h		Shapiro-Wilk test
vs.	vs,		W	0.9431	0.9093
Column A	4h		P value	0.3894	0.1321
			Passed normality test (alpha=0.05)?	Yes	Yes
Unpaired t test			P value summary	ns	ns
P value	< 0,0001
P value summary	****		Number of values	16	15
Significantly different? (P < 0.05)	Yes
One- or two-tailed P value?	Two-tailed
t, df	t=12,71 df=29
How big is the difference?
Mean ± SEM of column A	0,6798 ± 0,06191, n=16
Mean ± SEM of column B	1,573 ± 0,02990, n=15
Difference between means	0,8930 ± 0,07024
95% confidence interval	0,7493 to 1,037
R squared	0.8479
F test to compare variances
F,DFn, Dfd	4,571, 15, 14
P value	0.007
P value summary	**
Significantly different? (P < 0.05)	Yes

## Sheet: Supp. Figure 4B
4h															48h
0.00158179	0.000733539	0.000152201	0.0019209	0.000899536	0.000334268	0.000739918	0.000459244	0.000426107	0.000634928	0.000501653	0.000528265	0.000691284	0.00225598	0.000362959	3.17544e-05	1.46202e-05	2.07497e-05	0	1.16462e-06	1.06844e-06	2.24713e-06	2.38546e-07	3.05845e-07	1.37923e-05	0.00017718	4.14537e-05	1.53743e-05	0.000501167	5.63495e-06
8.69616e-05	5.04993e-05	1.95182e-05	0.000147885	8.0678e-05	8.58991e-05	5.69817e-05	0.00017795	0.000110206	0.00013842	0.00023096	0.000158357	0.000212049	0.00102505	0.000126233	6.32704e-06	4.61924e-05	7.67604e-05	4.61364e-07	0	0	1.34489e-06	3.5431e-07	4.5427e-07	3.56979e-06	4.10344e-05	7.06596e-06	3.57347e-06	4.789e-05	3.35921e-05
0.000398601	0.000161885	5.15909e-05	0.000603279	0.000307941	7.7508e-05	0.000116372	0.000166711	8.63753e-05	0.000106567	0.000374978	0.000173168	0.000254994	0.000942211	0.000139983	8.35166e-06	6.48734e-05	0.000102088	0	1.16462e-06	6.89319e-07	8.56559e-06	3.57818e-07	4.58768e-07	9.07581e-06	6.30494e-05	1.97847e-05	5.14254e-06	7.11784e-05	8.05136e-05
0.000395962	0.000212132	0.000146649	0.000169846	0.000141271	0.00085928	0.000868341	0.00123768	0.00110349	0.00157265	0.00120077	0.00140927	0.00170827	0.00609832	0.000995555	4.64245e-05	2.54336e-05	4.19313e-05	3.32909e-06	2.91155e-07	0	2.15324e-05	2.50166e-07	3.01347e-07	1.66934e-05	3.83426e-05	1.90088e-05	3.86061e-05	0.000641213	1.98964e-05
0.00237465	0.0011214	0.000329629	0.00312083	0.00142671	0.000120526	0.000359123	0.000221738	0.000148192	0.000213921	0.00042541	0.00022907	0.0003351	0.00115947	0.000206613	6.22503e-05	4.59782e-05	7.30746e-05	1.74592e-06	5.43489e-06	2.06796e-06	2.77979e-05	5.89786e-08	0	1.6421e-05	0.000287322	6.97431e-05	6.16749e-05	0.000736334	5.98005e-05
0.000457002	0.000198354	8.91358e-05	0.000478132	0.000141526	0.000270912	0.000281127	0.000557619	0.000299128	0.000374753	0.000971728	0.000523152	0.000731723	0.00278019	0.000476214	2.29585e-05	0.000112401	0.000172297	1.15341e-06	1.467e-06	1.55097e-06	1.68942e-05	4.74285e-06	6.08092e-06	3.10447e-05	0.00012018	1.68187e-05	1.68788e-05	0.000237647	8.99203e-05
0.000767562	0.00031916	0.000117128	0.00131107	0.000516369	0.000141551	0.000151989	0.000379488	0.000137292	0.000212701	0.001107	0.000404384	0.000632248	0.00170316	0.000341484	4.94913e-05	5.43498e-05	7.95999e-05	0	3.96789e-06	5.16989e-06	3.48618e-05	8.89284e-06	6.84103e-06	3.60915e-05	0.000250156	0.000103346	3.34492e-05	0.000328125	7.70545e-05
0.0018112	0.000898348	0.000433373	0.000689157	0.000241935	0.00102942	0.00133487	0.00166935	0.0013371	0.00199918	0.00198596	0.00177525	0.00236619	0.00779324	0.0014271	9.48739e-05	0.000116458	0.000161461	2.76818e-06	3.15555e-06	1.7233e-07	1.47259e-05	0	0	4.75672e-05	0.000106158	5.73361e-05	7.79456e-05	0.00171552	0.000110583
0.00210749	0.00110183	0.000757967	0.00409165	0.000846787	0.000185521	0.000195207	0.000383012	0.000178661	0.000342507	0.00132569	0.000492602	0.00072869	0.00212075	0.000437419	5.5251e-05	0.0001214	0.000149148	0	3.44396e-06	4.13592e-06	8.8032e-06	5.63213e-06	3.29383e-06	3.10508e-05	0.00054205	0.000101862	4.56309e-05	0.000422301	0.000262863
0.000947899	0.000462915	0.000242205	0.000849327	0.00166192	0.000330878	0.000402913	0.000769034	0.000418275	0.000551191	0.00158213	0.00080541	0.00111804	0.00368243	0.000758375	0.000111376	0.00019799	0.000297955	2.21455e-05	0	0	0.000137979	0	0	3.31144e-05	0.000215715	5.93754e-05	8.42313e-05	0.000924215	0.000178473
0.00119154	0.000697785	0.000471513	0.00195461	0.000343287	0.000248303	0.000286971	0.000652606	0.000233383	0.000417152	0.00166742	0.000684466	0.00110361	0.00265552	0.000714112	0.000125608	0.000122934	0.000140559	0	3.5715e-05	2.79174e-05	0.00023642	1.52796e-05	1.43028e-05	7.37408e-05	0.000300134	0.000256023	0.000123307	0.000591968	0.00011089
0.00323198	0.00166538	0.000604171	0.00201336	0.000986204	0.00116803	0.00153961	0.00204812	0.00144645	0.00210161	0.00348022	0.00245963	0.00330752	0.00846379	0.00186557	0.00015788	0.000157873	0.000228541	1.22261e-05	3.83451e-05	1.13738e-06	3.34959e-05	2.26816e-05	2.12366e-05	0.000117394	0.000551516	0.00036168	0.000153233	0.00251006	0.000181332
0.000974649	0.000658873	0.000518669	0.00291682	0.000779396	0.000328621	0.000431397	0.000843846	0.000354934	0.000528691	0.00286248	0.00125551	0.00181608	0.00407221	0.000957012	0.000110365	0.000218196	0.000242193	0	4.35759e-06	4.00494e-05	6.05525e-05	3.88136e-05	3.9522e-05	0.00013712	0.00116276	0.000371082	8.93078e-05	0.000864336	0.000351011
0.00216418	0.00129634	0.000833633	0.00280585	0.00224399	0.000533951	0.000661022	0.00117555	0.000569176	0.000782358	0.0030328	0.00161371	0.00245724	0.00444817	0.00116972	0.000150772	0.000316682	0.000429296	1.38409e-06	1.94103e-06	3.1881e-06	8.89478e-05	2.00089e-06	1.26686e-06	8.43914e-05	0.000568775	9.93423e-05	0.00010174	0.00146853	0.000770151
0.00194487	0.00121484	0.00128319	0.00302897	0.00114269	0.00043446	0.000482384	0.00113822	0.000453832	0.000778452	0.00362506	0.00198266	0.00230386	0.00470568	0.00116406	0.000230584	0.000339018	0.000359779	0	0	0	0.000167972	2.075e-06	2.02697e-06	0.000104109	0.000974987	0.000218218	0.000176159	0.00156857	0.00076274
0.00412669	0.00216272	0.00110924	0.00344117	0.00156055	0.0012706	0.00151811	0.00247554	0.00153591	0.00236452	0.00447313	0.00342285	0.00491133	0.0106898	0.00232982	0.000290699	0.000292987	0.00037097	5.45563e-05	2.61129e-05	8.61649e-08	0.000293642	1.85267e-06	0	0.000156348	0.00251343	0.00120058	0.000572104	0.00439093	0.000990887
0.00208319	0.00139836	0.00107606	0.00322358	0.00141715	0.00062072	0.00085549	0.00165175	0.000578051	0.0010774	0.00493755	0.00246185	0.00441207	0.00886275	0.00170599	0.000345922	0.000319876	0.000392976	5.83834e-06	7.32912e-05	7.8927e-05	0.000405642	8.3148e-05	8.33593e-05	0.00024259	0.00466832	0.0116147	0.000472009	0.0025671	0.00180462
0.00277644	0.00176704	0.00125857	0.00349639	0.00210177	0.000907428	0.00135522	0.00247189	0.00108054	0.0016329	0.0129953	0.0346236	0.0166389	0.0425519	0.00249261	0.000244882	0.000453344	0.000671287	2.11515e-05	6.59719e-05	4.61844e-05	0.000172276	3.60901e-05	1.67585e-05	0.000223815	0.0162342	0.0177193	0.000814567	0.00429073	0.00393705
0.00275632	0.00186807	0.00144178	0.00308897	0.0015374	0.000669344	0.0011083	0.00196916	0.000584172	0.000993024	0.00919578	0.072236	0.0177234	0.0468686	0.00195174	0.000287762	0.000626355	0.000776384	0	2.54605e-06	3.30873e-05	0.000208656	5.14302e-05	6.66079e-05	0.000259864	0.0304022	0.0215987	0.00131599	0.00497949	0.00757227
0.00570004	0.00368856	0.00274462	0.0073183	0.00182673	0.00151718	0.00155939	0.00369547	0.00193075	0.00292483	0.0194553	0.143609	0.0461785	0.0982339	0.00350991	0.00039611	0.000716567	0.000869317	5.72092e-05	4.71681e-05	1.37864e-06	0.000319248	3.01471e-07	1.19639e-06	0.000259299	0.0413145	0.0195809	0.00718497	0.00904101	0.0185025
0.00412542	0.00273709	0.00250186	0.00395862	0.00176613	0.00105961	0.00150136	0.0031959	0.00113799	0.00164773	0.0285498	0.160546	0.0824973	0.0909987	0.00298413	0.000606107	0.000484132	0.000665732	1.9608e-06	1.80279e-05	5.36807e-05	0.000647212	6.76546e-05	6.49265e-05	0.00027786	0.0347425	0.0175827	0.0350138	0.00937286	0.0178311
0.00485212	0.00360963	0.00256209	0.00491939	0.0024849	0.00108035	0.00166874	0.00311259	0.0013025	0.00208774	0.0419802	0.147053	0.118504	0.0830812	0.00336196	0.000676848	0.000838985	0.00113703	0.000110999	0.000137765	0	0.000830022	0	0	0.000289086	0.031293	0.0215077	0.129514	0.0171735	0.0169225
0.00504737	0.00402915	0.00307763	0.00394695	0.00415936	0.00206344	0.00324932	0.00604082	0.00267348	0.00400878	0.0856781	0.127894	0.202815	0.0895986	0.00552576	0.000466969	0.0008972	0.00115282	1.97965e-05	7.61364e-05	0.000248999	0.000604352	0.000349745	0.000157875	0.00119423	0.0271636	0.0349909	0.116922	0.0153581	0.0187323
0.00775764	0.00553877	0.00378199	0.0089567	0.002824	0.00217813	0.00223672	0.00599423	0.00261466	0.00374314	0.0787867	0.0554821	0.103582	0.0515316	0.00568719	0.000829796	0.00073285	0.00104406	2.02104e-05	0.000156585	0.000124439	0.000607997	0.00029644	0.000127054	0.00146581	0.0299313	0.0279815	0.113191	0.0233693	0.0171312
0.00701911	0.00682655	0.00399413	0.00863326	0.0027328	0.00168854	0.00231157	0.00605913	0.0023111	0.00328703	0.0787624	0.0382694	0.0613346	0.0330068	0.00618082	0.000872485	0.00148845	0.00215114	9.06251e-08	9.57493e-05	8.70265e-06	0.00154769	0.000475459	4.69941e-05	0.00234002	0.0198827	0.0280153	0.0849042	0.0263903	0.0237557
0.0132786	0.0112182	0.008139	0.00841273	0.00291785	0.00115184	0.0016278	0.00377842	0.00134806	0.0022934	0.0650507	0.020637	0.0308112	0.0190116	0.00620518	0.000726739	0.00170746	0.00251497	0.000123069	0.000452607	0	0.00337665	0.00151383	2.4381e-05	0.00335581	0.0165331	0.0284222	0.0583469	0.0363333	0.0195737
0.0137335	0.0106813	0.00582493	0.0091968	0.00507484	0.0026742	0.00357708	0.00875246	0.0043251	0.00511184	0.0689748	0.015939	0.0290389	0.0220313	0.00998005	0.00210217	0.00133642	0.00303482	0	0.000509393	0	0.0117758	0.00624509	0.000133147	0.00800765	0.0149622	0.0313923	0.0591069	0.0585528	0.0170431
0.0223348	0.0183451	0.00804746	0.0127291	0.00508531	0.00762991	0.0154507	0.0245011	0.00730463	0.0122977	0.0685918	0.0182243	0.0234543	0.0166059	0.013984	0.00258748	0.00133672	0.00391296	0.00034258	0.00254023	0.00670263	0.0101369	0.0249374	0.000245594	0.0118302	0.0156634	0.0543819	0.0197252	0.051217	0.0141629
0.0342745	0.0289671	0.0089112	0.0111263	0.00977749	0.0257006	0.0152796	0.0666125	0.0157346	0.040047	0.0602399	0.0158854	0.0200417	0.0180339	0.0252178	0.00462143	0.00284736	0.00692188	5.05345e-05	0.0016907	0.0260999	0.0102068	0.0701281	0.0100502	0.0427519	0.0204994	0.0271772	0.0165685	0.0523203	0.0191001
0.0662232	0.0371087	0.010463	0.0161446	0.00785775	0.0387463	0.0440709	0.104989	0.0153763	0.0412261	0.0301292	0.00566538	0.00942153	0.00865918	0.0256733	0.00466624	0.00322924	0.0143796	7.70714e-05	0.00271177	0.0441651	0.0112074	0.0463647	0.0122841	0.0349242	0.0139766	0.0228476	0.0102743	0.0371305	0.0186866
0.0867514	0.0717891	0.0300608	0.0181131	0.00707487	0.0966784	0.0964415	0.130645	0.0287512	0.10962	0.0264522	0.00852349	0.00756828	0.0116857	0.0312772	0.00925639	0.00499902	0.0182593	0.000516463	0.00294303	0.0582875	0.0102938	0.0441866	0.0212869	0.0435568	0.0132262	0.019054	0.013833	0.0439434	0.0209448
0.0696212	0.0674788	0.0251375	0.0336448	0.0123039	0.143684	0.163478	0.119266	0.0647905	0.151584	0.0211892	0.0084725	0.00692407	0.00758286	0.0412766	0.0181323	0.00448565	0.0173773	0.000755216	0.0049795	0.0676659	0.00880032	0.0391178	0.0338128	0.0445922	0.0131722	0.0166261	0.0161443	0.0411415	0.0136065
0.0612579	0.0618584	0.0358928	0.0506144	0.0119949	0.182899	0.173229	0.0976815	0.108144	0.144124	0.0181801	0.00655369	0.00599217	0.00757753	0.0525231	0.0226807	0.00369279	0.0152191	0.00264813	0.00776878	0.0659194	0.00864172	0.0345352	0.0373389	0.041271	0.0125634	0.0149828	0.0158704	0.0374629	0.0124292
0.046902	0.048708	0.0331357	0.0671665	0.0195726	0.151389	0.148068	0.0644093	0.143286	0.14251	0.0158382	0.00520568	0.0050866	0.0075299	0.0759105	0.016147	0.00585705	0.0129721	0.0044393	0.0147168	0.0584953	0.00840541	0.0292091	0.0387223	0.0335225	0.0143199	0.0134577	0.0068751	0.0199973	0.011375
0.0447981	0.0517674	0.06388	0.0683983	0.0264611	0.0964856	0.0970316	0.0415863	0.158785	0.0935587	0.0139749	0.00695061	0.00619774	0.0106096	0.0914011	0.01588	0.00597259	0.0123638	0.00670294	0.0209975	0.048309	0.00810369	0.0269614	0.043492	0.0284826	0.00900768	0.0116604	0.00757066	0.0177622	0.0113797
0.0437271	0.0481066	0.0736125	0.0663064	0.0346188	0.0570777	0.0577161	0.0365593	0.11996	0.0606223	0.0122411	0.00520969	0.00438622	0.00690131	0.109883	0.0160236	0.00658851	0.0124387	0.00910707	0.0268302	0.0382078	0.00698827	0.0239094	0.043915	0.0261094	0.0117704	0.012146	0.00549259	0.0105641	0.0113438
0.0363968	0.0479155	0.0776435	0.0570711	0.0372572	0.0373722	0.0285603	0.0256301	0.0786257	0.0324708	0.011003	0.00376576	0.00445899	0.0073017	0.107758	0.0163271	0.00812045	0.0112758	0.0103412	0.0295079	0.032101	0.00911883	0.0217256	0.0426787	0.0265278	0.0105237	0.0104127	0.00517448	0.00989622	0.0110929
0.0193346	0.0336886	0.0406148	0.0255041	0.0478481	0.0231685	0.0203569	0.0183947	0.0562791	0.0257873	0.0100205	0.00269148	0.00362649	0.00592764	0.093355	0.017861	0.00889553	0.0116161	0.00999976	0.0314213	0.0244278	0.0147902	0.0205782	0.0416434	0.02641	0.00965975	0.0115863	0.00472674	0.00816136	0.0104266
0.0186217	0.0289522	0.0371722	0.0199588	0.0564835	0.0161643	0.0236827	0.0177359	0.0380822	0.0167071	0.0100266	0.00317955	0.00483108	0.0098066	0.0782418	0.0177298	0.00883847	0.0115716	0.0186719	0.0556353	0.0186796	0.00862976	0.0169996	0.0383521	0.0277097	0.00999412	0.0163488	0.00460761	0.0091138	0.00995965
0.0154197	0.0276257	0.0342123	0.0208454	0.122821	0.020659	0.00649117	0.0223904	0.0403089	0.0174452	0.0136456	0.00623814	0.00581322	0.00754768	0.071281	0.0195612	0.0104384	0.0114892	0.0110502	0.0288093	0.0280935	0.0113675	0.0280675	0.0586973	0.0505831	0.0131537	0.0124859	0.00453082	0.00662442	0.00940022
0.0149643	0.0248566	0.0314209	0.0144731	0.049573	0.00745102	0.00560142	0.0117329	0.0133567	0.00533306	0.0082269	0.00343775	0.00369172	0.0063806	0.0293657	0.0196208	0.0107109	0.0129316	0.0114877	0.0314047	0.0103641	0.00966506	0.0150358	0.0275429	0.0281268	0.0113633	0.0126761	0.00321773	0.0055746	0.00958179
0.0130083	0.0227601	0.0287145	0.0167072	0.0435096	0.00570671	0.00521241	0.010729	0.0109917	0.00581825	0.00800702	0.00389711	0.00347761	0.00547882	0.0216634	0.0215098	0.0172659	0.0201147	0.0119298	0.0283877	0.00914356	0.0125895	0.0156699	0.0230992	0.027054	0.01088	0.011116	0.00347906	0.00476198	0.0135183
0.0140934	0.0222482	0.0277905	0.016141	0.0375052	0.00625231	0.00453644	0.0108013	0.0101571	0.00593022	0.00822942	0.00320359	0.00463876	0.00924516	0.015649	0.0235309	0.0126935	0.0142355	0.0166051	0.0286824	0.00881238	0.00996675	0.0155748	0.0213993	0.0240782	0.00943506	0.013405	0.00343173	0.0073379	0.00942611
0.0117679	0.0174363	0.0256539	0.0138817	0.0330655	0.00451006	0.0045423	0.00858333	0.00697251	0.00368887	0.00699119	0.00341986	0.00321838	0.00577471	0.0100306	0.0363531	0.0126194	0.0147654	0.0229273	0.0308704	0.00662139	0.0124683	0.0190722	0.0209214	0.0210139	0.0107439	0.0120291	0.00490956	0.00629547	0.00905891
0.0119194	0.0157258	0.0238039	0.0140333	0.0291778	0.00453693	0.00395906	0.00860634	0.0065382	0.00391916	0.00719643	0.00189253	0.00405166	0.00714467	0.00738759	0.0224312	0.0143892	0.0159764	0.0311127	0.0321426	0.00611407	0.0135109	0.0213562	0.0186375	0.0176355	0.00932127	0.013078	0.00303697	0.00538158	0.0104019
0.0109992	0.0159545	0.0234745	0.0172831	0.0253418	0.00441692	0.00402813	0.00754188	0.00462363	0.00359867	0.00620305	0.00313199	0.00427783	0.00827257	0.00421725	0.023381	0.0132511	0.0163287	0.03933	0.0338237	0.00608309	0.0119941	0.0236916	0.0176057	0.0149802	0.0105857	0.0135305	0.0029774	0.00419462	0.00966823
0.0128141	0.014835	0.0213873	0.0166841	0.0220353	0.00331338	0.00370612	0.00715001	0.00390454	0.00301127	0.00682189	0.00250831	0.00412295	0.00731539	0.00335396	0.0234737	0.0143614	0.0162425	0.0452968	0.0355225	0.00507046	0.0150148	0.0256584	0.0171881	0.0134587	0.0100743	0.012915	0.00314536	0.00647851	0.00962393
0.0165516	0.0224266	0.0355021	0.0107094	0.0215609	0.0031272	0.00295848	0.00647568	0.00320629	0.00247446	0.00604947	0.0021252	0.00380088	0.00704942	0.00239415	0.0235479	0.0140679	0.0160952	0.0480101	0.0357552	0.00578585	0.0136302	0.0267423	0.0156633	0.0114141	0.011797	0.0141156	0.00297908	0.00421821	0.00944995
0.011505	0.014055	0.0188188	0.0126755	0.0185926	0.00440233	0.00468948	0.00902941	0.00469127	0.00384148	0.00792514	0.00199995	0.00571971	0.00888016	0.00353443	0.0232708	0.0157202	0.0179719	0.0486869	0.0335468	0.00541688	0.0240892	0.0267225	0.0154195	0.0104015	0.0107992	0.013916	0.00324525	0.00485257	0.0108888
0.0122978	0.0151497	0.0176302	0.0121344	0.0185889	0.00365992	0.00254779	0.00779564	0.00330408	0.00262373	0.00722553	0.00260644	0.00525287	0.00869519	0.00242692	0.0223734	0.0148276	0.0187168	0.068071	0.0523091	0.0103983	0.0166565	0.026049	0.0161161	0.0150361	0.0181202	0.0217683	0.0029539	0.00556013	0.0102846
0.0128252	0.0152603	0.01731	0.0103936	0.0150421	0.00253736	0.00293852	0.00556712	0.00239382	0.00171282	0.00549883	0.00219273	0.0042109	0.00659876	0.00172392	0.0245329	0.0255982	0.0275243	0.035665	0.0289792	0.00890356	0.0170483	0.0376707	0.026703	0.00824332	0.0127879	0.0148384	0.00376704	0.00485671	0.0154871
0.0110094	0.0147506	0.0172238	0.0117494	0.0205395	0.00237857	0.00252254	0.00512223	0.00206332	0.00181171	0.00561573	0.00211596	0.00438324	0.00704953	0.00156596	0.0221312	0.0280929	0.0299743	0.0329217	0.0268101	0.00688175	0.0183033	0.0210817	0.0151792	0.00965429	0.012908	0.0148651	0.00283219	0.00419838	0.0148852
0.0122377	0.0136779	0.0157455	0.0102338	0.0274089	0.00262324	0.0028278	0.00538381	0.0024124	0.00242053	0.00563067	0.0034407	0.00495266	0.00856535	0.0016261	0.0353657	0.0278223	0.0297542	0.0289924	0.0238274	0.00784797	0.0186978	0.0182814	0.0150243	0.00819933	0.0150805	0.0151764	0.00637023	0.0066637	0.0121989
0.0123698	0.0136772	0.0131557	0.0128151	0.0116556	0.00182965	0.0021487	0.00451079	0.00129132	0.00142558	0.00547571	0.00233709	0.00434333	0.00595566	0.00123323	0.0318099	0.0376726	0.0351925	0.0281587	0.0228078	0.00802281	0.0204308	0.0169536	0.0155426	0.00894284	0.0152427	0.0154554	0.00551704	0.00592521	0.0138692
0.0133565	0.0116962	0.0143382	0.0109618	0.0139118	0.00182997	0.00203201	0.00480618	0.00152713	0.00163862	0.00527257	0.00141962	0.00493888	0.0067576	0.00110596	0.026341	0.0442449	0.0400405	0.0273096	0.021282	0.0099604	0.0205829	0.0155225	0.0162989	0.0092922	0.0178783	0.0149869	0.00517746	0.00579965	0.013997
0.0125915	0.0118157	0.0127797	0.0117929	0.0121977	0.00172608	0.00262522	0.00453803	0.00135133	0.00161521	0.00505163	0.00159541	0.00478575	0.00689067	0.00103724	0.0303868	0.0514863	0.0476466	0.0272999	0.0201448	0.0101239	0.0219168	0.0157695	0.0156607	0.00865316	0.0216146	0.0154304	0.0055648	0.0081762	0.0140869
0.0158348	0.0146772	0.0199703	0.0108994	0.0121603	0.00190825	0.00171379	0.00487618	0.00171686	0.00212376	0.00518756	0.00292003	0.00561281	0.00909966	0.00131332	0.0312335	0.0596167	0.0508107	0.0259538	0.0189685	0.0111644	0.0233328	0.0141959	0.0164506	0.0099782	0.0241479	0.0155459	0.00601413	0.0104165	0.0154755
0.0137215	0.0102495	0.0162963	0.0210384	0.0124468	0.00163894	0.00205588	0.00413147	0.00110964	0.00132383	0.00477845	0.00240831	0.00510121	0.00740139	0.000846605	0.0335499	0.0628785	0.0512217	0.0258957	0.0178612	0.0126963	0.0246077	0.0147107	0.0163928	0.00997663	0.0246087	0.0159051	0.00588659	0.0113708	0.0157105
0.0105847	0.00841115	0.0110714	0.0124337	0.0109438	0.00156999	0.00163871	0.00393102	0.00125732	0.0013733	0.00415157	0.00187599	0.00601766	0.00676624	0.000765863	0.0371185	0.0663609	0.0525851	0.0257023	0.0178573	0.0137975	0.0271621	0.0139442	0.0164509	0.0100397	0.0269771	0.0162444	0.00723455	0.0183435	0.0172629
0.0112758	0.00845363	0.0114996	0.012641	0.0100809	0.00132958	0.00272573	0.004009	0.0011465	0.00115818	0.00443027	0.0026327	0.00599818	0.00680337	0.000788757	0.037918	0.0649377	0.0490777	0.0252977	0.0171788	0.0153083	0.0432352	0.013847	0.0167169	0.0113209	0.025838	0.0160026	0.00761622	0.0248646	0.0209336
0.0110034	0.00729252	0.00944359	0.0134688	0.0124552	0.00201487	0.00151509	0.0050317	0.00196647	0.00202823	0.00559824	0.0027821	0.00824422	0.009451	0.00107632	0.0374863	0.059582	0.0408494	0.0378425	0.0264289	0.0187767	0.0413068	0.0141429	0.0162565	0.02212	0.0305745	0.0233038	0.00754834	0.0256089	0.0213162
0.00946325	0.00599955	0.00976387	0.0140159	0.00946965	0.00112864	0.0012065	0.00313363	0.000855024	0.00102172	0.00404493	0.00114079	0.00526923	0.00626065	0.000613725	0.0354695	0.0516273	0.0413445	0.0264246	0.017364	0.031923	0.037161	0.0216582	0.0274872	0.0151862	0.0342717	0.0172302	0.00827678	0.0260404	0.0298772
0.00836407	0.00556522	0.00850563	0.014317	0.00941789	0.00109782	0.00126932	0.00335938	0.00103168	0.000844599	0.0035127	0.00187156	0.00551759	0.00631529	0.000667147	0.0353315	0.0504741	0.0418471	0.0240155	0.0161776	0.0212476	0.0401748	0.0139014	0.016805	0.0183708	0.0236171	0.0146978	0.00861948	0.0292451	0.0495652
0.00790759	0.00515224	0.0075203	0.0136599	0.0091993	0.00108186	0.00159069	0.00255308	0.000878081	0.000939333	0.00382218	0.00152529	0.00524523	0.00593339	0.000580375	0.0341809	0.0269992	0.025061	0.0244849	0.0169781	0.0227052	0.0389196	0.0142356	0.0171192	0.0233414	0.0217391	0.0171451	0.0142572	0.0363405	0.0389182
0.0080927	0.00525825	0.00698557	0.0135522	0.0139937	0.00123853	0.00117115	0.00330159	0.00121979	0.00157963	0.00379744	0.00170899	0.00552876	0.00809063	0.000774328	0.0336519	0.0234902	0.0192012	0.0237466	0.016738	0.022689	0.0401593	0.0140012	0.0176061	0.0221518	0.0224233	0.0167271	0.0195788	0.0384533	0.0403236
0.00691077	0.00449714	0.00580601	0.0138632	0.0113845	0.000872694	0.00122031	0.00252871	0.000805901	0.000880598	0.00323413	0.00106988	0.00506772	0.00595656	0.000511423	0.0183154	0.0195692	0.0157691	0.0238796	0.0162521	0.0241135	0.0432085	0.0135972	0.0175556	0.0243419	0.020877	0.0162403	0.0141225	0.0242505	0.0389012
0.00647926	0.00388705	0.00530256	0.0141294	0.00797685	0.000871369	0.00107265	0.0024674	0.000913218	0.0011146	0.00301917	0.000981885	0.00471172	0.00627901	0.00052306	0.0160283	0.0165606	0.0144078	0.0233272	0.016532	0.0249629	0.0395352	0.0143768	0.0180484	0.0278091	0.0206436	0.0159728	0.0160156	0.0190621	0.0387088
0.00587825	0.00382562	0.00516878	0.016519	0.00820109	0.000928015	0.00134352	0.00190516	0.00072935	0.000892726	0.00296561	0.000883343	0.00381673	0.00501105	0.000442805	0.0135327	0.0152254	0.012308	0.022451	0.0159173	0.0254683	0.0412918	0.0130501	0.0177117	0.0249449	0.0154293	0.0163577	0.016173	0.0161689	0.0382729
0.008351	0.00452924	0.00671347	0.0172161	0.00814604	0.000882923	0.00111039	0.00241794	0.00107686	0.00129529	0.00273637	0.00116292	0.0048792	0.00720497	0.000615279	0.0110161	0.0121503	0.010434	0.0218437	0.015567	0.0247369	0.0344229	0.0127537	0.0164653	0.0249927	0.0146771	0.0149759	0.0169183	0.0181454	0.0300198
0.00475703	0.00274149	0.0031702	0.0151288	0.00776778	0.000758157	0.00124644	0.00222335	0.000705928	0.000736243	0.00280312	0.000874629	0.00426589	0.00561391	0.000455109	0.00945042	0.0107422	0.00911452	0.0208688	0.0156376	0.0243748	0.0368055	0.0122516	0.0164614	0.0207525	0.0144582	0.0152331	0.0165306	0.0144889	0.0300925
0.00395044	0.00224573	0.00282152	0.0111687	0.00783296	0.00105815	0.000898117	0.00267229	0.00099544	0.00114589	0.00359885	0.000879865	0.00540758	0.00668584	0.000498361	0.00812348	0.00930924	0.00783148	0.0204216	0.0152639	0.0255207	0.0559124	0.0115374	0.0159528	0.0240324	0.0129316	0.020328	0.017053	0.0143672	0.0237172
0.00375852	0.00225899	0.00286496	0.0109616	0.00749622	0.000633724	0.00101124	0.00160622	0.000653945	0.000751275	0.00215161	0.000723189	0.00343226	0.00493038	0.0003724	0.00694864	0.00850136	0.0074714	0.0288775	0.0206672	0.0371274	0.0278573	0.0110009	0.0151802	0.0173579	0.0155828	0.0122117	0.0157725	0.0127746	0.0236783

## Sheet: Supp. Figure 4B Weighted means
4h	48h
1.07	1.448
1.051	1.622
1.293	1.534
1.197	1.594
1.147	1.526
0.931	1.435
0.941	1.724
0.966	1.303
0.965	1.348
0.925	1.342
0.947	1.523
1.002	1.314
0.848	1.007
0.711	1.591
0.846	1.393
	1.405
0.989333	1.44431
0.0378885	0.0421725
Table Analyzed	F91 Kinetic			4h	48h
			Test for normal distribution
Column B	48h		Shapiro-Wilk test
vs.	vs,		W	0.9673	0.9413
Column A	4h		P value	0.8164	0.3655
			Passed normality test (alpha=0.05)?	Yes	Yes
Unpaired t test			P value summary	ns	ns
P value	< 0,0001
P value summary	****		Number of values	15	16
Significantly different? (P < 0.05)	Yes
One- or two-tailed P value?	Two-tailed
t, df	t=7,988 df=29
How big is the difference?
Mean ± SEM of column A	0,9893 ± 0,03789, n=15
Mean ± SEM of column B	1,444 ± 0,04217, n=16
Difference between means	0,4550 ± 0,05696
95% confidence interval	0,3385 to 0,5715
R squared	0.6875
F test to compare variances
F,DFn, Dfd	1,322, 15, 14
P value	0.6075
P value summary	ns
Significantly different? (P < 0.05)	No
