# Supplementary material for: Dissecting aggregation and seeding dynamics of α-Syn polymorphs using the phasor approach to FLIM
Source: Commun Biol. 2022 Dec 8;5:1345. doi: 10.1038/s42003-022-04289-6 (PMC9729209; doi:10.1038/s42003-022-04289-6)
Supplement: Supplementary file 14 — Supplementary Data 11 [file 42003_2022_4289_MOESM14_ESM.xlsx]

## Sheet: Supp. Figure 5D
	Fibril							Individual Data points for foci counts
	Spherical foci			Elongated foci				Control siRNA		DNAJB1 siRNA
Control siRNA	0.966462	0.964137	0.906503	0.0335379	0.0358629	0.0934972		Spherical	Elongated	Spherical	Elongated
DNAJB1 siRNA	0.303722	0.308935	0.217347	0.129718	0.226306	0.194082		0.606735	0.121347	0.297852	0.119141
								0.921478	0.0511932	0.441049	0.378042
								1.03464	0.0862202	0.24821	0.198568
								0.819092	0	0.244505	0.293406
								1.02788	0.0642425	0.453651	0.151217
								1.19867	0.0799114	0.388722	0.166595
								1.4416	0	0.578182	0.0642425
								0.955607	0	0.105689	0.105689
								0.589746	0.0655273	0.312035	0.156017
								0.936105	0	0.0574801	0.344881
								1.13999	0.0542851	0.282282	0.188188
								0.769861	0.0641551	0.51324	0.153972
								0.564565	0.047047	0.141141	0.235235
								0.95976	0.0564565	0.0940941	0.376376
								0.817133	0.0371424	0.3619	0
								0.840841	0	0.34216	0
								0.806521	0	0.260568	0.130284
								1.36274	0	0.509034	0
								1.41141	0	0.271425	0.10857
								0.991803	0.0762925	0.261372	0.104549
								0.994693	0.110521	0.143678	0.287356
								0.760647	0.0422582	0.252066	0.0504133
								0.957852	0.127714	0.215517	0.143678
								1.28393	0.122279	0.261232	0.156739
								0.670497	0.0957852	0.310655	0.310655
								1.07758	0.143678	0.276304	0.276304
								1.24262	0.0776637	0.18843	0.18843
								0.643334	0.0857778	0.19157	0.143678
								0.434375	0.0668269	0.185391	0.185391
								0.999498	0.0624686	0.148632	0.198176

## Sheet: Supp. Figure 5D Stats 
Table Analyzed	Fibril-Spherical Foci vs elongated Foci						Compare each cell mean with the other cell mean in that column.
Two-way ANOVA	Ordinary						Number of families	1
Alpha	0.05						Number of comparisons per family	2
							Alpha	0.05
Source of Variation	% of total variation	P value	P value summary	Significant?
Interaction	33.21	< 0,0001	****	Yes			Sidak's multiple comparisons test	Mean Diff,	95% CI of diff,	Significant?	Summary
siRNA	15.2	< 0,0001	****	Yes
Foci type	50.56	< 0,0001	****	Yes			Control siRNA - JB1 siRNA
							Foci	0.669	0,5729 to 0,7652	Yes	****
ANOVA table	SS	DF	MS	F (DFn, DFd)	P value		Fibrillar	-0.1291	-0,2252 to -0,03291	Yes	*
Interaction	0.4777	1	0.4777	F (1, 8) = 259,2	P < 0,0001
siRNA	0.2187	1	0.2187	F (1, 8) = 118,7	P < 0,0001
Foci type	0.7272	1	0.7272	F (1, 8) = 394,6	P < 0,0001		Test details	Mean 1	Mean 2	Mean Diff,	SE of diff,	N1	N2	t	DF
Residual	0.01474	8	0.001843
							Control siRNA - JB1 siRNA
Number of missing values	0						Foci	0.9457	0.2767	0.669	0.03505	3	3	19.09	8
							Fibrillar	0.0543	0.1834	-0.1291	0.03505	3	3	3.682	8

## Sheet: Supp. Figure 5F
Fibril weighted mean				Control	JA2
Control siRNA +Fibril	DNAJB1 siRNA +Fibril		Test for normal distribution
1.61722	1.64102		Shapiro-Wilk test
1.5809	1.07722		W	0.9221	0.9427
1.51472	1.51002		P value	0.2074	0.4175
1.4586	1.46877		Passed normality test (alpha=0.05)?	Yes	Yes
1.52306	1.59626		P value summary	ns	ns
1.52536	1.66975
1.30715	1.45714		Number of values	15	15
1.52728	1.45883
1.57815	1.51311
1.54944	1.60783
1.24285	1.27252
1.3926	1.37772
1.36695	1.22668
1.30264	1.42785
1.45898	1.17189
Table Analyzed	Fib DNAJA2 KD
Column B	JA2
vs.	vs,
Column A	Control
Unpaired t test
P value	0.5712
P value summary	ns
Significantly different? (P < 0.05)	No
One- or two-tailed P value?	Two-tailed
t, df	t=0,5731 df=28
How big is the difference?
Mean ± SEM of column A	1,463 ± 0,02968, n=15
Mean ± SEM of column B	1,432 ± 0,04564, n=15
Difference between means	-0,03120 ± 0,05444
95% confidence interval	-0,1427 to 0,08032
R squared	0.01159
F test to compare variances
F,DFn, Dfd	2,365, 14, 14
P value	0.1191
P value summary	ns
Significantly different? (P < 0.05)	No

## Sheet: Supp. Figure 5F Histogram
ns	Control															JA2
0.01269	0.000663173	0.000100579	0.000410167	0.00146317	0.000204859	0.000423309	0.000133419	0.000121386	0.000232162	0.000356573	8.88207e-05	6.65763e-05	0.00035329	1.79788e-05	0.00014447	0.00049686	0.000204356	3.26558e-05	0.000128818	0.000292671	1.97449e-05	0.000206268	8.09305e-05	7.78511e-05	0.000687997	2.82781e-05	0.000251451	0.000683605	0.000184398	6.78544e-05
0.03792	9.17412e-05	4.55516e-05	0.00014646	0.000459156	8.23075e-05	0.000125419	6.06284e-05	4.56033e-05	8.28195e-05	0.000135429	2.78619e-05	9.28477e-05	4.74263e-05	1.76871e-06	0.000906155	0.000163049	0.000195937	1.13652e-05	0.000128551	0.000107538	7.60362e-06	8.69582e-05	3.12719e-05	3.32314e-05	0.000193228	6.31208e-06	7.92672e-05	0.000254729	4.77212e-05	0.000267584
0.06316	0.000178439	7.63349e-05	0.000184968	0.000714291	0.000135096	0.000137214	9.23989e-05	7.86633e-05	0.000124298	0.000176917	7.64385e-05	4.28731e-05	9.86025e-05	9.50804e-06	0.000195923	0.000209384	0.001891	2.43785e-05	0.0014031	0.000104629	1.73143e-05	0.000109925	6.68334e-05	5.37136e-05	0.000275919	2.60058e-05	0.000118238	0.00031373	0.000105196	7.35978e-05
0.08839	0.000703377	0.000221795	0.000835059	0.00324272	0.000380908	0.00124915	0.000346675	0.000262381	0.000646763	0.000867212	9.41416e-05	4.98531e-05	0.000461307	4.75402e-06	0.000464719	0.00100271	0.000308389	6.45977e-05	0.000194576	0.000863664	8.73656e-06	0.000549287	0.000165495	0.000169456	0.00174648	2.82781e-05	0.000620434	0.00188349	0.000307323	0.000197169
0.11362	0.000900321	9.0859e-05	0.000220643	0.00083909	0.000135661	0.000186547	0.000112021	8.22243e-05	0.000150541	0.000210599	9.36468e-05	0.000208777	0.000226193	3.54723e-05	0.000375775	0.000291225	0.000572896	3.25597e-05	0.000446005	0.000173952	1.49148e-05	0.000112529	7.05232e-05	6.4194e-05	0.000420275	7.14527e-05	0.000159523	0.000397887	0.000140751	0.000178209
0.13885	0.000360812	0.000188593	0.000478489	0.00173927	0.000310916	0.00048158	0.000255435	0.00018488	0.000356674	0.000522261	0.000161388	8.7526e-05	0.000284212	2.48922e-05	0.00142258	0.000678587	0.000353818	9.02134e-05	0.000278422	0.000407598	4.34019e-05	0.000259856	0.000147298	0.000138779	0.000933382	1.85798e-05	0.000325255	0.000871235	0.000238922	0.000424711
0.16408	0.000558225	0.00021682	0.000451386	0.00254259	0.000308312	0.000252098	0.000293126	0.000231964	0.000288967	0.000460167	0.000213553	0.000205015	0.000200003	4.73324e-05	0.0005243	0.00068624	0.002397	9.43581e-05	0.00191143	0.000276417	8.1766e-05	0.000311102	0.000208207	0.000185999	0.00086701	0.000112207	0.000384491	0.00075318	0.000308108	0.00020567
0.18931	0.00163439	0.000373704	0.00134943	0.0063725	0.000638315	0.0018477	0.0006333	0.000472964	0.000965517	0.00130718	0.000253528	0.000197653	0.000834282	3.54714e-05	0.000845742	0.00162875	0.000503459	0.000147632	0.000314422	0.00125329	2.40651e-05	0.00094909	0.000295211	0.000273167	0.0029179	6.83834e-05	0.000883082	0.00292637	0.000531548	0.000281569
0.21455	0.000548609	0.000226057	0.000665219	0.00606039	0.000322301	0.000331271	0.000283054	0.000235945	0.000306745	0.000516539	0.000219601	0.000381121	0.000197719	2.54166e-05	0.000779332	0.00121627	0.00094371	8.17404e-05	0.000781014	0.000262079	7.04583e-05	0.000398618	0.000200429	0.000132191	0.00127059	9.72533e-05	0.000284652	0.000934604	0.000292575	0.000301555
0.23978	0.00122008	0.000415528	0.00298857	0.0119343	0.000431145	0.000768419	0.000712262	0.000334969	0.000642003	0.00104771	0.000286929	0.000207243	0.000412935	5.48541e-06	0.0025511	0.00231546	0.000661474	3.65287e-05	0.000511141	0.000563258	3.69406e-05	0.000898314	0.000266116	0.000199194	0.00206456	4.7459e-05	0.000576131	0.00173066	0.000462592	0.00105716
0.26501	0.00144305	0.000619474	0.00852597	0.0191596	0.000578123	0.000525589	0.00143531	0.000392436	0.000603223	0.00159834	0.00044124	0.000363723	0.000318569	0.000154202	0.00195923	0.0066878	0.00296792	0.00373457	0.0026885	0.000309109	0.00015323	0.00192226	0.000168991	0.000315384	0.00198527	0.000287786	0.000628062	0.00152714	0.000788947	0.000728022
0.29024	0.0034057	0.00133858	0.0128354	0.0346828	0.00138448	0.00242767	0.00734628	0.0025593	0.00263634	0.00692335	0.00136872	0.000380544	0.00135971	0.000470564	0.00238955	0.0232401	0.00105898	0.0319897	0.00105096	0.00192903	0.000504052	0.00617323	0.00320069	0.000529965	0.00508369	0.000348203	0.00173308	0.00555368	0.00203949	0.00225236
0.31547	0.00385078	0.0011697	0.00943289	0.028819	0.0011499	0.00134242	0.0162364	0.00470247	0.00260196	0.0128339	0.00244211	0.00162905	0.000634593	0.000317296	0.00295962	0.0252859	0.00181374	0.0371727	0.00171358	0.00109405	0.00193899	0.00646379	0.00632717	0.000553529	0.00353107	0.000386021	0.0013937	0.00382717	0.00198668	0.00337966
0.3407	0.00671484	0.00153513	0.00722373	0.0248792	0.00172278	0.00193381	0.0283835	0.00744329	0.00504531	0.0201603	0.00908376	0.0025441	0.00104411	0.00116143	0.00509905	0.0211341	0.0019867	0.0290473	0.0015781	0.00112082	0.00751899	0.00705693	0.0121034	0.000489223	0.00446735	0.000175885	0.00209723	0.006543	0.00382792	0.0056088
0.36593	0.00941192	0.00206609	0.00445279	0.0169348	0.00173348	0.0029647	0.035879	0.00936313	0.0067731	0.0266369	0.0179464	0.0060636	0.00153779	0.00508332	0.00430635	0.0202252	0.00512862	0.0192199	0.00348644	0.00185674	0.0261517	0.00794538	0.0170653	0.000601648	0.00482584	0.00033878	0.00321461	0.00823142	0.00814168	0.00671043
0.39117	0.0149221	0.00291378	0.00466283	0.0165002	0.00264826	0.0064814	0.0313959	0.00970185	0.00784623	0.029295	0.0291737	0.0139801	0.00295576	0.00656591	0.00636807	0.0147399	0.00348455	0.0119531	0.00230641	0.00327417	0.0494305	0.00835433	0.0264519	0.000899161	0.00808971	0.000391287	0.00488988	0.0116582	0.0164814	0.0118903
0.4164	0.0124916	0.00332447	0.00328703	0.0114283	0.00287939	0.00408822	0.0263364	0.00956759	0.0077851	0.0257754	0.0284073	0.0190052	0.00364278	0.014498	0.00488858	0.00939589	0.00584533	0.00764123	0.00356366	0.003871	0.0553972	0.00660976	0.0220426	0.000986712	0.00765887	0.00117169	0.00602819	0.0130978	0.0319495	0.0058119
0.44163	0.0103732	0.00495468	0.00453547	0.0108184	0.0047105	0.00829726	0.0223922	0.0099832	0.00929303	0.0275493	0.0334	0.0186106	0.00649578	0.0106292	0.00640305	0.0105459	0.00360897	0.00881523	0.00300737	0.0117379	0.0573619	0.0100829	0.024787	0.00186701	0.010002	0.00198944	0.0102978	0.0180548	0.0594717	0.00630841
0.46686	0.00895516	0.00447832	0.00248262	0.00687486	0.00327999	0.00671185	0.0130268	0.00652624	0.00625995	0.0185823	0.0182993	0.0238247	0.00582578	0.00863545	0.00506604	0.00480523	0.00584684	0.00476258	0.00523446	0.011092	0.0256024	0.00616477	0.012319	0.00175224	0.00781143	0.00144556	0.00766257	0.0111041	0.0447176	0.00561865
0.49209	0.00918396	0.00584433	0.00507172	0.00932281	0.00454556	0.00951386	0.0108722	0.00594519	0.00639362	0.0165803	0.0137115	0.0172333	0.00665496	0.00944288	0.00460948	0.00571369	0.00368906	0.00383827	0.00419761	0.015097	0.0167535	0.00832139	0.0120183	0.00305727	0.0107022	0.00253249	0.0100022	0.0146441	0.0456197	0.00438675
0.51732	0.00669206	0.00631109	0.00377721	0.00529385	0.00524333	0.00874365	0.00942751	0.00610148	0.00566505	0.0164634	0.00906409	0.0158776	0.00745971	0.00715908	0.00536769	0.00430202	0.00337946	0.00425038	0.0048853	0.0190087	0.01446	0.00746341	0.0133988	0.00316628	0.00830135	0.00327519	0.00828402	0.00978712	0.0388613	0.0083278
0.54256	0.00755394	0.005931	0.00495992	0.00455813	0.00590197	0.00928158	0.00907573	0.00567673	0.00681871	0.0154307	0.00836585	0.01414	0.00859836	0.00605155	0.00480157	0.00384308	0.00532723	0.00464487	0.00670504	0.023499	0.0120456	0.00626725	0.0122629	0.0046751	0.00897202	0.00351651	0.00891799	0.0109596	0.0369687	0.00600044
0.56779	0.00546966	0.00747406	0.00638955	0.00569346	0.00906002	0.0124884	0.0118399	0.0100153	0.00950533	0.0218774	0.0090939	0.0132613	0.012747	0.00864642	0.00407772	0.00552732	0.00401226	0.00754078	0.00642577	0.0393336	0.016785	0.00978953	0.0209905	0.00681094	0.010802	0.0086064	0.0127419	0.0141946	0.0482024	0.00540632
0.59302	0.00668378	0.00644533	0.0055854	0.0056314	0.00822556	0.00780198	0.0097275	0.0102052	0.0078562	0.0165804	0.00736642	0.0174826	0.0085566	0.00455407	0.00346553	0.00435223	0.00353545	0.00637653	0.00582267	0.0318978	0.0105705	0.0077692	0.0159039	0.00784129	0.00951564	0.00719478	0.0102405	0.0118247	0.0319648	0.00458262
0.61825	0.00487258	0.00621977	0.00549259	0.00396817	0.00827837	0.00931669	0.00883183	0.0110828	0.00754049	0.0156642	0.00579339	0.0124107	0.00922087	0.00334976	0.00532591	0.00368997	0.00275616	0.00669871	0.00517907	0.0322905	0.0105959	0.00665713	0.0164621	0.00825847	0.00761757	0.00825408	0.00876089	0.0099225	0.0293461	0.00682726
0.64348	0.00460736	0.00585724	0.00406535	0.00350303	0.00653396	0.00726563	0.0068521	0.0127013	0.0068614	0.0133201	0.00562839	0.0096498	0.00821516	0.00374078	0.00421914	0.00282033	0.00480926	0.00659102	0.00656757	0.0224111	0.00749225	0.00584927	0.0108699	0.00714884	0.00621313	0.00774087	0.00765258	0.00791137	0.0212363	0.00766197
0.66871	0.00579845	0.00735506	0.00585242	0.00617411	0.00947727	0.0105786	0.00899807	0.014945	0.00805125	0.0163491	0.007011	0.00823326	0.0103974	0.00395707	0.00543645	0.00528854	0.0039656	0.00809058	0.00510993	0.0288194	0.0120237	0.00756836	0.0175178	0.0104269	0.00955861	0.0110917	0.0106207	0.0119885	0.0228862	0.009015
0.69394	0.00569469	0.00697459	0.0052936	0.00433417	0.0103364	0.0094916	0.00856769	0.0176089	0.00868595	0.0158999	0.00587388	0.0108071	0.0137012	0.0102419	0.00404231	0.00405042	0.00408781	0.00946139	0.00630761	0.0335313	0.0108536	0.00813244	0.022615	0.0131971	0.00729021	0.0186608	0.0110997	0.010666	0.0246679	0.00697316
0.71918	0.00467988	0.00749085	0.00840025	0.00545525	0.0130711	0.0115275	0.0100805	0.0195714	0.0115303	0.0205889	0.00976611	0.0100468	0.00851816	0.00474487	0.00457773	0.00570624	0.0034946	0.0108217	0.00397057	0.0325081	0.0199764	0.00796151	0.0274479	0.0172079	0.00978212	0.0145687	0.0144988	0.0130277	0.0253168	0.00644515
0.74441	0.00445309	0.00568381	0.0040882	0.00365147	0.00955993	0.00879401	0.00869723	0.0122629	0.00904694	0.0122188	0.00765123	0.0104739	0.0090573	0.00447623	0.00327687	0.00367838	0.00528749	0.00670748	0.00607184	0.0166754	0.00977605	0.00728755	0.0171088	0.0130581	0.00627465	0.013452	0.010153	0.00896299	0.0172349	0.00650703
0.76964	0.00621698	0.00585132	0.00617872	0.00633148	0.00885844	0.009942	0.00739009	0.0129776	0.00844421	0.0131391	0.00729775	0.00766427	0.00849887	0.00574859	0.0039267	0.00423322	0.0038432	0.00626002	0.00389977	0.0149894	0.00995154	0.00681594	0.0151245	0.0130638	0.00827637	0.0135405	0.0104425	0.0100952	0.0157357	0.00646712
0.79487	0.00465311	0.00519844	0.00663516	0.00365758	0.00870097	0.00683852	0.00800943	0.0112529	0.00735505	0.0115656	0.00771934	0.00735276	0.0083658	0.00511484	0.00372659	0.003436	0.00379966	0.00525326	0.00354673	0.0109583	0.0116928	0.00583895	0.0147217	0.0147661	0.00894363	0.0123148	0.00978401	0.00882245	0.0149806	0.00675305
0.8201	0.0067904	0.00534511	0.00755688	0.00405105	0.00896538	0.00868034	0.0102448	0.0122354	0.0079272	0.011855	0.00692237	0.00655392	0.00769231	0.006231	0.00493651	0.00350209	0.00500566	0.00467626	0.00368535	0.0091693	0.0108404	0.00714923	0.0162451	0.0152504	0.00953572	0.0132741	0.00984104	0.0090755	0.0146508	0.00671426
0.84533	0.00518787	0.00515038	0.0092178	0.00370127	0.00900017	0.00794996	0.014696	0.0116349	0.00820847	0.0122351	0.00740372	0.00657427	0.00727164	0.00631891	0.00432516	0.00338549	0.00872878	0.00483316	0.00540141	0.00848793	0.00942713	0.00695323	0.0139463	0.0150963	0.0134147	0.0135088	0.0101429	0.00820595	0.0140955	0.00647209
0.87056	0.00639989	0.00475895	0.0104853	0.00673172	0.00959269	0.0080028	0.0155906	0.0113731	0.0086486	0.011186	0.0079639	0.00594592	0.00686248	0.00608101	0.00422617	0.00432245	0.0189815	0.00467022	0.00351642	0.00836049	0.0109065	0.00927733	0.0145199	0.0170734	0.0194756	0.0133028	0.0105839	0.0101638	0.0133967	0.00587506
0.8958	0.00516365	0.00479947	0.0141663	0.00351412	0.00998997	0.00692738	0.0156352	0.0113553	0.00802316	0.0113027	0.00754811	0.00720137	0.00674694	0.00723534	0.00362195	0.0034062	0.0209811	0.00398534	0.00349116	0.00651227	0.0104425	0.00865799	0.0130855	0.0161429	0.0205141	0.0132617	0.00900345	0.00774307	0.0129404	0.00580659
0.92103	0.00531925	0.0052746	0.0142456	0.00316251	0.00971488	0.00772913	0.0212041	0.0100414	0.00767139	0.0122371	0.00743074	0.00780568	0.00582659	0.0062848	0.00543871	0.00293564	0.0278903	0.00385294	0.00475531	0.00605044	0.0118557	0.00760166	0.0143405	0.0178052	0.0412911	0.0123027	0.00946873	0.00753038	0.011923	0.00684071
0.94626	0.00513501	0.00553938	0.0126138	0.00602393	0.0107162	0.00984181	0.0179297	0.01063	0.00800354	0.0100485	0.00792581	0.00747669	0.00679182	0.00853034	0.00665115	0.00425039	0.041533	0.00385463	0.00449864	0.00631154	0.0114427	0.00799181	0.0138643	0.0154653	0.0486516	0.0122812	0.00975762	0.00669615	0.0123099	0.00854958
0.97149	0.00632797	0.00934487	0.0186966	0.0105994	0.015969	0.0107135	0.0264919	0.0107474	0.00921401	0.0136616	0.00826216	0.00941549	0.00882728	0.0152177	0.00503124	0.00474091	0.0301946	0.00607176	0.00377134	0.00888317	0.0114092	0.0102798	0.0114415	0.0169161	0.0591834	0.0161311	0.0103393	0.00953994	0.0128327	0.00631277
0.99672	0.00565081	0.00906469	0.00823551	0.0111772	0.0123073	0.0162705	0.0322088	0.0163205	0.0116325	0.021997	0.0102728	0.0116595	0.00625025	0.00819632	0.0045258	0.00300219	0.0303474	0.00378617	0.00373423	0.00489082	0.0191439	0.0181096	0.0238566	0.0277448	0.0947247	0.0151113	0.0151093	0.0102846	0.021416	0.00574003
1.02195	0.00531609	0.00843487	0.00935714	0.020894	0.0122921	0.0128328	0.0195203	0.00985556	0.00805759	0.0126981	0.00762291	0.0150587	0.00659397	0.00930831	0.00706587	0.00304845	0.0328962	0.00371326	0.00586933	0.00479905	0.0106868	0.0137929	0.011716	0.0157456	0.0445251	0.0131295	0.00939897	0.00790126	0.0133136	0.00723506
1.04719	0.00652151	0.0100298	0.00983457	0.0453481	0.0152061	0.0115865	0.0193679	0.00999717	0.0088695	0.0137925	0.00822696	0.00904343	0.00659261	0.0082719	0.00540744	0.00420875	0.0238459	0.00436863	0.00386894	0.0067002	0.00957225	0.0163701	0.0115454	0.0174003	0.0413232	0.0106809	0.00898445	0.00586637	0.0127041	0.00648465
1.07242	0.00757693	0.0102731	0.00821285	0.0526115	0.0153719	0.0146372	0.0168729	0.0111372	0.0109697	0.0141164	0.00899121	0.0106989	0.00658236	0.0101596	0.0063797	0.00309471	0.0277651	0.00404453	0.00494395	0.00520809	0.00889976	0.0181384	0.0126063	0.0183109	0.0336691	0.0138114	0.00978277	0.00999184	0.0133282	0.00682478
1.09765	0.00619858	0.0117226	0.00951041	0.0510879	0.0169356	0.0105917	0.0145385	0.0112891	0.0109544	0.0149978	0.00908475	0.0114408	0.00655422	0.0110445	0.00728259	0.00331648	0.0209903	0.00433171	0.0047857	0.00626153	0.00916834	0.0183008	0.0110948	0.0175036	0.0278335	0.0124649	0.00841567	0.00701093	0.0117176	0.00671665
1.12288	0.00545756	0.0126664	0.00922949	0.0556684	0.017638	0.0126993	0.010364	0.0108843	0.0124649	0.0131267	0.00896523	0.0109057	0.00691291	0.0115224	0.00836324	0.00331912	0.0196983	0.00502547	0.00716352	0.00587729	0.00894109	0.0207859	0.0120775	0.0180167	0.0193648	0.0122983	0.00915182	0.00802683	0.0119387	0.00886855
1.17334	0.00777979	0.0138127	0.0117937	0.0556719	0.0173484	0.0151916	0.0100447	0.0130215	0.0226123	0.012758	0.00915728	0.01128	0.00798748	0.0124821	0.00892612	0.0036251	0.016721	0.00509075	0.00866308	0.00655775	0.00879355	0.0180783	0.01092	0.0191793	0.0132788	0.0135447	0.00993822	0.00945267	0.00972185	0.00669478
1.19857	0.00625229	0.0143964	0.00989033	0.0435158	0.0218197	0.0148388	0.0143253	0.0159085	0.0278729	0.0127359	0.00975996	0.0116229	0.00748636	0.0135381	0.013555	0.00374882	0.0141851	0.00567447	0.00845759	0.00710254	0.00841027	0.0192615	0.0123039	0.0207013	0.011508	0.0129765	0.0104331	0.00933375	0.0107726	0.0135458
1.22381	0.00658367	0.0155199	0.012719	0.0300142	0.0193011	0.0141989	0.0119068	0.0149318	0.0373026	0.0118545	0.0100486	0.0137077	0.00826079	0.014333	0.0148092	0.00368226	0.0188754	0.00532803	0.0200634	0.00749108	0.00821285	0.0181708	0.0114136	0.0195627	0.00981289	0.0148229	0.00924334	0.00989479	0.0103048	0.0122461
1.24904	0.00681109	0.0220184	0.0160462	0.0371104	0.0293975	0.0213551	0.0179895	0.029788	0.0698137	0.0182211	0.00999522	0.0125786	0.0195483	0.0146823	0.0134298	0.0069349	0.0147876	0.00985079	0.0211822	0.0119284	0.0076181	0.0296518	0.0202768	0.0283159	0.0146616	0.0137139	0.0180717	0.0173758	0.014346	0.00967979
1.27427	0.00743812	0.023288	0.0182187	0.0265614	0.0285236	0.0221998	0.017121	0.029157	0.0616762	0.0158177	0.014335	0.0191048	0.0145614	0.0299419	0.0162822	0.00685891	0.0134375	0.0105116	0.0149373	0.0113539	0.013164	0.0274271	0.0193774	0.0264142	0.0137711	0.0237585	0.0178459	0.0163387	0.0133952	0.0114449
1.2995	0.00752656	0.0210551	0.0150946	0.0146642	0.0236077	0.0189831	0.0140102	0.0239011	0.0436005	0.010442	0.0109134	0.0183374	0.0161539	0.0181553	0.0183669	0.00488955	0.013031	0.00899592	0.0149217	0.00958227	0.00797983	0.0179657	0.0153407	0.0197188	0.00989548	0.0162491	0.0156848	0.0168565	0.0105866	0.0111913
1.32473	0.00727025	0.0262328	0.0187566	0.0124851	0.0254314	0.0188367	0.0129338	0.0265501	0.0404726	0.0113701	0.0128233	0.0141451	0.0195817	0.0182611	0.0190311	0.00525503	0.012934	0.0108645	0.0154013	0.0109746	0.00839079	0.0207872	0.0175787	0.0215356	0.0115542	0.0159836	0.0177415	0.0183606	0.0106807	0.0119185
1.34996	0.0125323	0.0276587	0.0151093	0.015542	0.0231243	0.0251343	0.0120949	0.0293343	0.0332461	0.0110628	0.0126942	0.0155301	0.0230256	0.0201356	0.0268434	0.00665422	0.0129493	0.0117525	0.0142376	0.0115904	0.00833831	0.0201476	0.018364	0.0229378	0.0119584	0.0170792	0.0216084	0.0208275	0.0112798	0.013045
1.3752	0.0130032	0.0293253	0.0156997	0.0101578	0.0278305	0.0286646	0.0114458	0.0313997	0.0276978	0.0111759	0.014496	0.0159352	0.0256823	0.0202513	0.0287816	0.00615509	0.0158355	0.0134576	0.0158294	0.011221	0.00938036	0.019515	0.018482	0.0238973	0.0119415	0.017166	0.0262038	0.0209747	0.00996853	0.0137672
1.40043	0.0136706	0.0321391	0.0183862	0.0108694	0.029975	0.0283471	0.0115768	0.0314685	0.0263695	0.0115905	0.0147772	0.0170236	0.0310364	0.0212669	0.047103	0.00764816	0.0158647	0.0155662	0.0193969	0.0126518	0.0098115	0.0185341	0.019012	0.0253853	0.0136744	0.0184493	0.0306881	0.0228911	0.00973093	0.0164274
1.42566	0.0165037	0.0344782	0.0187353	0.0096384	0.0272183	0.0280884	0.0125754	0.032584	0.0240509	0.0112591	0.0152375	0.0172576	0.039921	0.0207101	0.0488211	0.00816641	0.0230357	0.0198375	0.0236385	0.0140233	0.0121592	0.0183142	0.0219272	0.0301195	0.0173906	0.0198611	0.029411	0.0226518	0.010014	0.0168497
1.45089	0.0231316	0.0355592	0.0212337	0.0117786	0.0284976	0.0404401	0.0143055	0.0308864	0.0296199	0.0123832	0.0189909	0.0176057	0.0360044	0.0223134	0.0538434	0.0106469	0.0294943	0.0233403	0.0316499	0.0171546	0.0144148	0.0212757	0.0237094	0.0358792	0.0170962	0.0197803	0.0335094	0.030642	0.00984372	0.0181247
1.47612	0.0294676	0.0399157	0.0288401	0.0103764	0.0284811	0.0348659	0.0137835	0.0290254	0.0277433	0.0135392	0.017784	0.0200009	0.0481038	0.0216633	0.0614469	0.0143895	0.038518	0.0284493	0.040425	0.0155202	0.0205662	0.0314943	0.0224833	0.0374562	0.0176457	0.0209626	0.0342641	0.0270529	0.00960823	0.0249685
1.50135	0.0404861	0.042676	0.0304148	0.0114975	0.0263547	0.0364408	0.0164844	0.0290619	0.0305865	0.0129436	0.021346	0.0222704	0.0453172	0.0234815	0.0680364	0.0187537	0.0428277	0.0332375	0.0526659	0.0170678	0.0289486	0.0424913	0.0231816	0.0380075	0.017036	0.0217624	0.0394332	0.0315831	0.00931792	0.0470542
1.52658	0.0540538	0.0474368	0.0518251	0.0136341	0.0328092	0.0493693	0.0186868	0.0330512	0.0345932	0.0176763	0.0213211	0.0202981	0.0750501	0.0240353	0.0401588	0.0456914	0.0584614	0.044486	0.083002	0.0260909	0.0392167	0.0626198	0.0330329	0.0413002	0.019019	0.0231926	0.0451183	0.04118	0.011747	0.038105
1.55182	0.0626499	0.0564745	0.0844981	0.0196775	0.0440478	0.0618098	0.0280753	0.0427605	0.0428011	0.0287657	0.0387776	0.0298204	0.0450621	0.0477065	0.0359182	0.110271	0.0386188	0.0702719	0.0591321	0.0375005	0.0872532	0.0814706	0.0455539	0.0519157	0.0214559	0.0373618	0.0599713	0.0531069	0.0160223	0.045954
1.57705	0.0636469	0.0414867	0.0581593	0.0113232	0.030285	0.0387613	0.0233393	0.0250653	0.0304379	0.0194345	0.0358098	0.0431618	0.0423616	0.032032	0.0361697	0.0732595	0.0359523	0.049873	0.0520261	0.0276553	0.0407452	0.0519775	0.0291416	0.031638	0.0138629	0.0361408	0.0368265	0.0321165	0.0112934	0.0531547
1.60228	0.0792859	0.0433983	0.0451631	0.0118364	0.0296224	0.0377488	0.0250182	0.0244811	0.0187515	0.0225259	0.0370033	0.0378385	0.0392954	0.0308741	0.037508	0.0890824	0.0303759	0.0530624	0.049796	0.0289693	0.0364311	0.0387565	0.0234063	0.0256401	0.0130309	0.0328701	0.0311869	0.0283901	0.0109567	0.0608471
1.62751	0.0730298	0.0395875	0.0475036	0.0133087	0.0304803	0.030591	0.0273063	0.023365	0.0187389	0.0254557	0.0410151	0.0405148	0.0349388	0.0351497	0.0338268	0.0809322	0.0274817	0.0518514	0.049147	0.0333926	0.0266864	0.0269385	0.0175141	0.023797	0.0119438	0.0411575	0.0322144	0.0302323	0.0106216	0.0598796
1.65274	0.0884604	0.0351685	0.0399098	0.0133635	0.0299167	0.0275279	0.0258667	0.0215887	0.0146241	0.025059	0.0452531	0.0393449	0.0342238	0.0399397	0.0333361	0.0648199	0.025037	0.046564	0.0405539	0.0337266	0.0192612	0.0200644	0.01411	0.0205298	0.0133807	0.0434688	0.0298825	0.0297997	0.0100966	0.0542048
1.67797	0.0371592	0.031843	0.0302918	0.0115266	0.0313697	0.0229819	0.0234143	0.0206614	0.0111242	0.0256629	0.0420884	0.0411058	0.0308888	0.0450209	0.0325509	0.0522767	0.0226592	0.0421476	0.0378662	0.032759	0.013424	0.0162477	0.0114339	0.0160597	0.0102952	0.0400612	0.0278077	0.0270818	0.00988991	0.0528108
1.7032	0.0267086	0.0264754	0.0264137	0.0106981	0.0253592	0.0204982	0.0215433	0.0168319	0.0098692	0.0205339	0.037107	0.0392623	0.0264336	0.0423947	0.0266976	0.03977	0.0180561	0.0341676	0.035546	0.0334604	0.0101355	0.011849	0.0100279	0.0137161	0.00970354	0.0382706	0.0226376	0.0251893	0.00801036	0.0392605
1.72844	0.0259989	0.0234195	0.02099	0.00919588	0.0216606	0.0161807	0.0196437	0.0163341	0.00834897	0.0199594	0.0385456	0.0306377	0.023808	0.0444224	0.025919	0.0286709	0.0153217	0.028495	0.0312984	0.0309281	0.00831082	0.00890072	0.00939874	0.0118116	0.00961069	0.0376273	0.0216286	0.0254138	0.0083652	0.0355001
1.75367	0.0187262	0.0209345	0.019543	0.0114026	0.0204883	0.0128738	0.0161799	0.0134616	0.00895641	0.0163928	0.0321034	0.0284293	0.0196245	0.0396338	0.0315201	0.0184313	0.0126063	0.0223945	0.0286012	0.0275162	0.00620829	0.00966049	0.00795375	0.00936111	0.0100488	0.0322788	0.0185586	0.0240296	0.0082197	0.0498645
1.7789	0.0155896	0.0166655	0.0150324	0.00821017	0.0179578	0.0109146	0.0150775	0.0117114	0.00749652	0.0166483	0.0302183	0.0242844	0.0241872	0.0349364	0.0207144	0.0138225	0.0160632	0.0190104	0.0342142	0.0245838	0.00542419	0.00804925	0.00714301	0.00847525	0.00821327	0.0275133	0.0187705	0.0204232	0.00731562	0.0232382
1.80413	0.0128088	0.0183112	0.0208639	0.010405	0.0218734	0.0146258	0.0170037	0.0152001	0.00890883	0.0200889	0.0305704	0.0171295	0.0135158	0.0294535	0.0156723	0.0206548	0.00825533	0.0245602	0.0219277	0.0328283	0.00619333	0.0103513	0.00908283	0.0106283	0.0107455	0.0395651	0.0234936	0.0295784	0.0103027	0.0200316
1.82936	0.0113929	0.011326	0.0105464	0.00792443	0.0126902	0.00790908	0.00985882	0.008331	0.00564402	0.0107555	0.0247861	0.0194177	0.0115119	0.0438312	0.0129733	0.00698635	0.00799515	0.0124577	0.0165177	0.0172476	0.0044246	0.00621369	0.00505028	0.00554432	0.0068765	0.0210356	0.0130205	0.0180322	0.0059753	0.0150333

## Sheet: Supp. Figure 5G
	Fibril
	Control siRNA	DNAJA2 siRNA
1	0.671082	0.988648
	0.692054	0.922738
	1.28158	0.790919
	0.564942	0.702083
	1.78594	1.11847
	1.3182	0.678484
	0.781982	0.709799
	0.588982	0.675174
	0.838853	1.15342
	1.47638	1.12529
2	0.815114	0.641131
	0.865019	0.966244
	0.550466	0.550466
	0.717055	0.778517
	0.782991	0.698669
	0.956073	0.966244
	1.47858	1.3624
	1.51378	1.60283
	1.1996	0.926806
	1.12132	1.15133
3	1.83138	1.03015
	1.64824	0.735822
	0.698407	0.722913
	0.710449	1.11368
	0.659297	0.727165
	0.998934	1.54523
	0.675509	1.09883
	0.624334	2.22735
	1.4209	1.14461
	0.732552	1.17731

## Sheet: Supp. Figure 5G Stats 
Table Analyzed	DNAJA2				Control	JA2
				Test for normal distribution
Column B	JB1 DNAJA2			Shapiro-Wilk test
vs.	vs.			W	0.9655	0.9797
Column A	Control			P value	0.4236	0.8172
				Passed normality test (alpha=0.05)?	Yes	Yes
Unpaired t test				P value summary	ns	ns
P value	0.0006
P value summary	***			Number of values	30	30
Significantly different (P < 0.05)?	Yes
One- or two-tailed P value?	Two-tailed
t, df	t=3.632, df=58
How big is the difference?
Mean of column A	1
Mean of column B	1.359
Difference between means (B - A) ± SEM	0.3591 ± 0.09887
95% confidence interval	0.1612 to 0.5570
R squared (eta squared)	0.1853
F test to compare variances
F, DFn, Dfd	2.474, 29, 29
P value	0.0174
P value summary	*
Significantly different (P < 0.05)?	Yes
Data analyzed
Sample size, column A	30
Sample size, column B	30
