# Supplementary material for: Dissecting aggregation and seeding dynamics of α-Syn polymorphs using the phasor approach to FLIM
Source: Commun Biol. 2022 Dec 8;5:1345. doi: 10.1038/s42003-022-04289-6 (PMC9729209; doi:10.1038/s42003-022-04289-6)
Supplement: Supplementary file 15 — Supplementary Data 12 [file 42003_2022_4289_MOESM15_ESM.xlsx]

## Sheet: Supp. Figure 7H
F65 weighted means				Control	JA2
Control	JA2		Test for normal distribution
1.68597	0.922105		D'Agostino & Pearson test
1.44742	1.33546		K2	0.707	2.375
1.41642	1.2088		P value	0.7022	0.3049
1.47793	1.38204		Passed normality test (alpha=0.05)?	Yes	Yes
1.43108	1.53858		P value summary	ns	ns
1.67029	1.30716
1.41628	1.2263		Number of values	15	15
1.43803	1.13627
1.37534	1.29487
1.47077	1.38931
1.1181	1.45406
1.10014	1.46112
1.40883	1.18077
1.42183	1.17253
1.15701	1.4013
Table Analyzed	F65 JA2 KD
Column B	JA2
vs.	vs,
Column A	Control
Unpaired t test
P value	0.0802
P value summary	ns
Significantly different? (P < 0.05)	No
One- or two-tailed P value?	Two-tailed
t, df	t=1,815 df=28
How big is the difference?
Mean ± SEM of column A	1,402 ± 0,04368, n=15
Mean ± SEM of column B	1,294 ± 0,04060, n=15
Difference between means	-0,1083 ± 0,05963
95% confidence interval	-0,2304 to 0,01389
R squared	0.1053
F test to compare variances
F,DFn, Dfd	1,157, 14, 14
P value	0.7885
P value summary	ns
Significantly different? (P < 0.05)	No

## Sheet: Supp. Figure 7H histogram
ns	Control															DNAJA2
0.01269	0.000231781	1.78941e-06	0.00170701	1.10965e-05	0.000163661	2.24016e-05	3.5415e-06	2.85448e-05	0.000486362	8.80489e-06	4.6166e-05	1.08827e-05	0.000206027	1.0784e-05	3.46267e-05	2.50362e-05	0.00100329	0.000113146	4.22745e-05	5.6443e-06	0.000490932	1.16119e-05	0.000223994	0.00044631	0.000478825	0.000569835	2.46058e-06	8.2443e-06	5.7043e-05	2.02177e-05
0.03792	0.00172628	0	0.000158816	3.15044e-06	3.21174e-05	8.66046e-06	2.49988e-06	1.98814e-06	0.000116135	1.16761e-05	9.84991e-05	1.89558e-05	0.000328043	1.82555e-06	8.02354e-05	0.00112249	0.000129944	1.54501e-05	9.22304e-06	1.05557e-06	0.000180987	3.67862e-06	3.60117e-05	0.000161578	0.000142172	0.00122952	5.21858e-06	1.70897e-05	0.000115988	5.51869e-05
0.06316	0.00184671	3.44693e-06	0.000283111	3.61773e-06	6.22407e-05	1.33887e-05	2.91653e-06	1.44757e-05	0.000131421	5.55091e-06	0.000117398	3.20003e-05	0.000225716	3.57114e-05	7.46322e-05	8.34522e-05	0.000186018	2.61654e-05	1.20077e-05	4.10437e-06	0.000161314	5.61089e-06	6.10818e-05	0.000234349	0.000160702	0.000836542	6.19387e-06	2.95777e-05	6.86663e-05	3.52101e-05
0.08839	0.000473093	2.36866e-06	0.00170149	5.78029e-05	0.000270939	4.42595e-05	2.52071e-05	1.37199e-05	0.00103321	2.96563e-05	0.000518664	4.71961e-05	0.00286634	1.64284e-05	0.000446962	0.00030986	0.00120527	0.000183639	0.000107529	3.09321e-05	0.0012793	1.29182e-05	0.000419414	0.000175147	0.00115825	0.00862401	3.79497e-06	1.55031e-05	0.000881335	0.00024319
0.11362	0.00054965	9.95361e-06	0.00184195	9.86816e-05	0.000383916	1.95268e-05	4.02362e-05	4.30438e-05	0.000192011	5.21548e-05	0.000135572	2.02916e-05	0.000320221	2.62496e-05	8.019e-05	0.000171051	0.00154952	0.000280743	0.000200754	7.41348e-05	0.00021689	1.94125e-05	0.000489283	0.000939322	0.000228598	0.00165063	9.96129e-06	2.49654e-05	8.99155e-05	4.41049e-05
0.13885	0.00364188	0	0.000533422	3.78995e-05	0.000168983	3.94445e-05	7.52233e-05	3.80959e-05	0.000414172	9.17737e-05	0.000281797	2.86673e-05	0.000673119	1.71542e-05	0.000199153	0.00208335	0.00055601	7.76016e-05	5.93958e-05	9.36518e-06	0.000539783	2.41129e-05	0.00016098	0.00039977	0.000573506	0.00313477	4.4077e-06	1.08141e-05	0.000227913	0.000115765
0.16408	0.000799598	9.39442e-06	0.00054857	6.01878e-05	0.000327763	7.51046e-05	4.10211e-05	0.000136835	0.000301178	2.98171e-05	0.000472035	6.70237e-05	0.000772929	0.000136018	0.000235237	0.000767692	0.000791103	0.000167964	0.000110663	4.34125e-05	0.000317923	6.91099e-05	0.000218291	0.00109203	0.000426824	0.00302647	7.04764e-06	4.38474e-05	0.000273676	0.000146752
0.18931	0.0014942	0	0.00347789	3.75964e-05	0.0004927	0.0001175	3.92587e-05	0.000172859	0.00142707	3.38642e-05	0.00146978	0.000158557	0.00409406	0.000199289	0.0010268	0.000970139	0.00265004	0.000299329	0.00010987	3.80267e-06	0.00184741	5.77895e-05	0.00115435	0.00117006	0.00174837	0.01364	3.94333e-05	8.53704e-05	0.00132815	0.000378164
0.21455	0.00126891	1.77823e-05	0.000961669	8.13666e-05	0.000324154	9.32832e-05	3.94578e-05	0.00133255	0.000452522	3.77911e-05	0.00176257	0.000302774	0.00153177	0.000169822	0.000753691	0.000805855	0.00166121	0.000132054	9.49744e-05	8.01394e-05	0.000337525	3.98954e-05	0.000314177	0.00306309	0.000425561	0.00612247	0.000105432	0.000278571	0.00052979	0.000203915
0.23978	0.00164609	6.03448e-05	0.00192563	0.000159516	0.000690717	0.00027917	0.000177253	0.0119961	0.000739188	8.07753e-05	0.00406872	0.000277471	0.00392026	0.000238419	0.0016083	0.00323681	0.00534365	0.000275537	0.000412997	0.000244992	0.000729961	6.88004e-05	0.000832662	0.00405087	0.00077959	0.00889659	5.85629e-05	0.000121873	0.00119866	0.000194857
0.26501	0.00235541	0.00010909	0.00661493	0.000481766	0.00103567	0.0020066	0.000469643	0.0324611	0.000813354	0.000849859	0.0120954	0.000513147	0.00477501	0.00223148	0.00463759	0.00177896	0.0186028	0.00345168	0.00490568	0.00110102	0.000441793	0.000382733	0.000957837	0.015268	0.000535545	0.0102276	9.12905e-05	0.000629015	0.00203081	0.000183277
0.29024	0.00202672	0.000258356	0.00799276	0.000440827	0.0014319	0.00616161	0.000122257	0.026496	0.00163389	0.000506972	0.0423884	0.00297679	0.0103576	0.0174659	0.0245001	0.00482458	0.0291362	0.0257824	0.0469556	0.00431249	0.0011745	0.00100705	0.00231457	0.0215852	0.0012972	0.0182446	0.0008612	0.0158555	0.0070246	0.000517617
0.31547	0.00560361	0.000647733	0.00751715	0.000593476	0.00193282	0.00695221	0.000491787	0.0135235	0.00209957	0.00132175	0.0908422	0.0246135	0.011831	0.0509178	0.0701879	0.010372	0.032197	0.0394057	0.060957	0.0350138	0.00141072	0.000479983	0.00215216	0.00891104	0.00226814	0.0111641	0.0120045	0.059941	0.010498	0.000401976
0.3407	0.00254047	0.00415068	0.00779584	0.00208914	0.002221	0.008491	0.00284827	0.0089078	0.00179538	0.00296496	0.117644	0.0850241	0.0164491	0.0685261	0.133344	0.0109828	0.0337366	0.040954	0.0425483	0.0985634	0.00271165	0.000815108	0.0147829	0.00870089	0.00239054	0.0151173	0.050486	0.097181	0.0201848	0.00068319
0.36593	0.0030216	0.00809703	0.0103368	0.00389293	0.00416362	0.00703422	0.0113418	0.00645882	0.00308136	0.00464217	0.0694225	0.0567786	0.0105329	0.0315856	0.0881705	0.0127116	0.0351492	0.048508	0.0328139	0.118296	0.00871011	0.000194144	0.0767274	0.00983863	0.0064233	0.0104491	0.0399053	0.0554583	0.0151039	0.000319164
0.39117	0.0025618	0.0124799	0.00447708	0.00776993	0.00402333	0.00709438	0.0268693	0.00564913	0.00225866	0.00605169	0.046696	0.0321062	0.0140305	0.0211688	0.0538165	0.0124862	0.0245235	0.0332806	0.0152035	0.11778	0.0162396	8.85406e-05	0.0562812	0.0122521	0.00665826	0.019888	0.0372302	0.027514	0.014504	0.00106531
0.4164	0.00649091	0.00640002	0.00445501	0.00733273	0.00477756	0.0102254	0.0470612	0.00651875	0.003575	0.0072294	0.030376	0.0196586	0.0100834	0.0223606	0.0308108	0.0180903	0.0177224	0.0265288	0.0141241	0.0521843	0.0467797	0.0147604	0.0201197	0.0249142	0.017164	0.0112853	0.0293638	0.0182137	0.0107939	0.0012198
0.44163	0.00297176	0.00769159	0.00427204	0.00651374	0.00748278	0.00815377	0.029212	0.00358518	0.00248945	0.00340609	0.0203163	0.0123508	0.00848454	0.0301007	0.0164759	0.0109614	0.0116329	0.0191572	0.0156962	0.0367146	0.0409693	0.0322212	0.0111669	0.0269502	0.014361	0.0124073	0.0264918	0.0138568	0.00861282	0.00205772
0.46686	0.00373214	0.0158071	0.00808349	0.00652343	0.00922993	0.006709	0.0224229	0.00391238	0.00434209	0.00252509	0.0191406	0.0105159	0.0106533	0.0609619	0.0136027	0.0105355	0.0138641	0.0177092	0.0162401	0.026478	0.0563916	0.0518	0.00952122	0.0337119	0.0197743	0.0154897	0.0228182	0.0122018	0.0100527	0.00519244
0.49209	0.00284257	0.0373415	0.0047267	0.00787178	0.0110177	0.00744655	0.0158533	0.0035599	0.00440985	0.00287284	0.0148086	0.00559886	0.00856174	0.049866	0.00732261	0.00975925	0.0102394	0.014975	0.0175266	0.0209333	0.0491602	0.0697486	0.00742687	0.0373892	0.0184169	0.015901	0.0169946	0.00895273	0.00749965	0.00581542
0.51732	0.00641492	0.0698033	0.00899346	0.0129979	0.0195276	0.00487585	0.0137093	0.00339285	0.00651464	0.00247846	0.0109819	0.00464778	0.00739802	0.0439686	0.00643648	0.0118001	0.0105168	0.0218934	0.0226306	0.0180028	0.0454391	0.0750779	0.0149202	0.0367926	0.0193098	0.00947787	0.0117423	0.00627776	0.00648818	0.00592253
0.54256	0.00312029	0.0828366	0.00720943	0.0187613	0.0179669	0.00658749	0.0172801	0.00547341	0.0133321	0.00364029	0.00911094	0.00313937	0.00642392	0.02427	0.00509467	0.0100494	0.00585291	0.0135495	0.0118871	0.0230474	0.0537589	0.0673318	0.0139596	0.0378918	0.0279633	0.00904452	0.0080289	0.00449504	0.00556343	0.0062315
0.56779	0.00332108	0.0481084	0.0118448	0.0238371	0.0225014	0.0038139	0.0110839	0.00396387	0.0109932	0.00198401	0.0118356	0.00395418	0.0106867	0.023595	0.00782263	0.011673	0.00825092	0.0124621	0.00855722	0.0144501	0.0281568	0.0843676	0.0213769	0.0391541	0.0195534	0.0167063	0.00890513	0.00519486	0.00745473	0.0104407
0.59302	0.00393583	0.0350461	0.00753203	0.0324395	0.0243876	0.00361565	0.0120088	0.0036795	0.0150998	0.00183145	0.00967374	0.00290096	0.00894201	0.0272924	0.00909695	0.0084225	0.00531779	0.0147088	0.00808958	0.0133011	0.0190203	0.0309322	0.0211438	0.0248388	0.0167934	0.0104315	0.00763154	0.00444348	0.00632711	0.0138536
0.61825	0.00465016	0.0228129	0.00880716	0.0345289	0.0225616	0.00175347	0.0109743	0.00272794	0.0132914	0.00196692	0.0112493	0.00554577	0.0109467	0.0143424	0.0115224	0.00934588	0.00588865	0.014585	0.00683605	0.0127731	0.012641	0.0155804	0.0262543	0.0200112	0.0114891	0.0129997	0.0147854	0.00693215	0.00845389	0.0193602
0.64348	0.00295763	0.0185002	0.0128798	0.0458107	0.0282804	0.00342984	0.0105225	0.00503652	0.020783	0.00212851	0.00768627	0.00296245	0.00639392	0.00935363	0.00806369	0.00698977	0.00593021	0.0251918	0.00938809	0.0104423	0.0151156	0.014213	0.0388315	0.0183734	0.0161872	0.0104227	0.00803925	0.00346693	0.00615127	0.0155771
0.66871	0.00264826	0.017513	0.0110319	0.0348334	0.0243572	0.00692794	0.0123852	0.00681356	0.0287298	0.00324252	0.00814155	0.00237538	0.00933791	0.00871108	0.00838637	0.00672468	0.0059545	0.0183894	0.00591474	0.0128007	0.0140776	0.0215686	0.0312366	0.0200803	0.0156542	0.0167564	0.0078291	0.00344998	0.00694078	0.0153897
0.69394	0.00493697	0.00702441	0.00945301	0.0272266	0.0221805	0.00897109	0.0117015	0.0074725	0.0357064	0.0019415	0.00689098	0.00252925	0.0074115	0.00761835	0.00722588	0.00844826	0.00423461	0.0195997	0.00459036	0.00791929	0.0155506	0.00749377	0.0279044	0.0232055	0.014196	0.00867475	0.0104188	0.00331143	0.0052528	0.0160747
0.71918	0.00276452	0.00542597	0.00908777	0.018255	0.0171101	0.00750012	0.00955799	0.00668617	0.0243246	0.00116258	0.00718086	0.00251725	0.00724472	0.00723655	0.00724488	0.00754366	0.00357654	0.0135087	0.00340543	0.00707678	0.00850708	0.00513068	0.0233229	0.0135106	0.00864563	0.0100066	0.0119717	0.00285635	0.00539203	0.0160983
0.74441	0.00388765	0.00299942	0.0125507	0.0208323	0.0193047	0.00871225	0.0077335	0.00631822	0.0249615	0.00194309	0.00666928	0.00282058	0.00644441	0.00623026	0.00622174	0.00478076	0.00552083	0.0190927	0.00527715	0.00466158	0.00809074	0.00567037	0.0243795	0.013113	0.00924134	0.00851522	0.0133273	0.00278133	0.00492491	0.014481
0.76964	0.00249525	0.00435947	0.00971864	0.0147628	0.0186284	0.0101468	0.00999265	0.00626117	0.023048	0.00179242	0.00646042	0.00292334	0.00863253	0.00538577	0.0060965	0.00438671	0.00390868	0.023282	0.00587246	0.00631645	0.00749427	0.00461729	0.0227354	0.0128716	0.00666668	0.0163616	0.0148359	0.00291033	0.00585853	0.0150641
0.79487	0.00546753	0.00634672	0.0130142	0.021598	0.0203214	0.0110771	0.00860709	0.00723348	0.0225971	0.0183599	0.00571457	0.00295933	0.00569368	0.00587068	0.00440315	0.00626865	0.00503607	0.0248587	0.00691353	0.00711008	0.00638095	0.00477699	0.0249204	0.0123314	0.00686905	0.00797102	0.0153163	0.00293812	0.00462039	0.0133657
0.8201	0.00202583	0.00234421	0.00855261	0.0111022	0.0130446	0.00962102	0.0141373	0.00727012	0.0218732	0.00920874	0.00615595	0.00324872	0.0059834	0.00521326	0.00408717	0.00538241	0.00327342	0.0149628	0.00548692	0.00654346	0.00606914	0.00467118	0.0141304	0.0108065	0.00602726	0.00939518	0.0160956	0.00345207	0.00423144	0.0138905
0.84533	0.00283971	0.00283278	0.0121705	0.0102144	0.0126537	0.0103517	0.0085707	0.0081663	0.0218043	0.0119027	0.00567803	0.00362295	0.00499853	0.00557457	0.00391126	0.00718465	0.00504847	0.0144199	0.00406105	0.00544829	0.00777114	0.00482902	0.0162394	0.00963284	0.00721981	0.00798228	0.0163348	0.00301182	0.00399431	0.0124703
0.87056	0.0024652	0.00251364	0.00710708	0.00977359	0.0122234	0.0101758	0.00771904	0.00890952	0.0181519	0.0154472	0.00614773	0.00434737	0.00740266	0.00632091	0.00410668	0.00525168	0.00260533	0.012799	0.00466747	0.00482796	0.00605049	0.00576878	0.0124544	0.0116174	0.00502549	0.0152486	0.0150427	0.00310475	0.0049774	0.012757
0.8958	0.00546265	0.00220933	0.00936421	0.00883621	0.0108406	0.00960084	0.00871288	0.00912605	0.0154699	0.0158718	0.00691257	0.00726849	0.00654241	0.00725823	0.00421335	0.00479656	0.00344791	0.0115779	0.00443492	0.00525233	0.00574831	0.00424241	0.0118881	0.00987286	0.00552847	0.00937749	0.0254931	0.00632731	0.00473293	0.0201114
0.92103	0.00247764	0.00218939	0.00839642	0.00873484	0.0114488	0.0107269	0.00730726	0.00998325	0.0145972	0.018924	0.00530694	0.00507963	0.00477413	0.00507786	0.0033124	0.00541714	0.00302353	0.0111468	0.00525019	0.00508225	0.00615929	0.00609876	0.0105888	0.00927893	0.00517892	0.00943156	0.0143095	0.00480827	0.00360334	0.011486
0.94626	0.00306909	0.00251657	0.0106871	0.00902559	0.0116324	0.00926381	0.007676	0.0113583	0.0133766	0.0231726	0.00499327	0.0057763	0.00407435	0.00480762	0.00274641	0.00495745	0.00502372	0.010056	0.00525549	0.00523757	0.00855889	0.00933922	0.0111861	0.00917539	0.0064587	0.0066339	0.0147876	0.00617561	0.00309094	0.0101517
0.97149	0.00241779	0.00224349	0.00714285	0.00861635	0.0100313	0.0168006	0.00783085	0.0160709	0.017994	0.0249246	0.00643773	0.00651141	0.0060637	0.00530153	0.00331203	0.00452036	0.00328404	0.00967311	0.00536576	0.00522804	0.0102785	0.00459038	0.00972899	0.0136216	0.00771816	0.0143855	0.0157154	0.00757699	0.0044683	0.0105387
0.99672	0.00530255	0.00269497	0.00714605	0.00855838	0.0107222	0.00887914	0.00774204	0.0114722	0.0082798	0.029196	0.00520522	0.00654131	0.00308773	0.00495741	0.00233285	0.00579263	0.00365688	0.00907762	0.00439259	0.00560206	0.00694497	0.00602612	0.00917937	0.00970305	0.00513744	0.00677462	0.0172659	0.0118892	0.00299874	0.0105575
1.02195	0.00324	0.00262493	0.00710858	0.00836231	0.0108921	0.00803763	0.0079407	0.0130248	0.00706703	0.028971	0.00536193	0.00688708	0.00374572	0.00517372	0.00236315	0.00438004	0.00359354	0.00931988	0.00528847	0.00537126	0.00660256	0.00460944	0.00870145	0.0104555	0.00421094	0.00938508	0.0173714	0.0160889	0.0035016	0.0114871
1.04719	0.00344097	0.00319047	0.00964383	0.00868187	0.0113483	0.00872793	0.00780087	0.0141704	0.00793581	0.0338698	0.00571217	0.00787294	0.00468011	0.00532761	0.00258601	0.00561795	0.00589163	0.00868424	0.00541688	0.00667183	0.010034	0.0059882	0.00945221	0.00854354	0.0064668	0.0115431	0.0177447	0.0225531	0.0032797	0.0116771
1.07242	0.00246583	0.00444474	0.0106929	0.0120095	0.0154145	0.00859819	0.00855384	0.0127043	0.00558881	0.0900481	0.0061396	0.00780078	0.00333488	0.00504019	0.0025313	0.00461613	0.00674162	0.0132789	0.00910003	0.00785417	0.00666826	0.00559968	0.0111964	0.0107122	0.00488781	0.00851652	0.0169725	0.0263446	0.00360138	0.0135689
1.09765	0.00603404	0.00443107	0.0067448	0.00897915	0.0116555	0.00797566	0.011103	0.0126237	0.00569294	0.0296593	0.00549097	0.00916352	0.00292999	0.00590134	0.00230988	0.00702814	0.00547459	0.00767145	0.00586799	0.00603774	0.0067547	0.00592069	0.00850044	0.00929534	0.00574307	0.00785407	0.0154928	0.0300591	0.00326952	0.0125992
1.12288	0.00290179	0.00409181	0.00704965	0.00940514	0.0108104	0.00878788	0.00764185	0.0147632	0.00518103	0.0258745	0.00787461	0.00828537	0.00485423	0.0054586	0.00334274	0.00631452	0.00497175	0.00739599	0.00565698	0.00576399	0.00743491	0.00671144	0.00824484	0.00963694	0.00538654	0.0125189	0.0153983	0.0321236	0.00481908	0.0205008
1.17334	0.00383252	0.00345761	0.00947409	0.00960908	0.0118934	0.0089164	0.00792768	0.0134712	0.00567852	0.0274535	0.00729834	0.0133539	0.00463416	0.0096158	0.00287312	0.00630999	0.00873309	0.00823218	0.00615881	0.00698256	0.00775317	0.00650563	0.0100352	0.010451	0.00760629	0.0125586	0.0144833	0.0366885	0.00434658	0.0181362
1.19857	0.00344711	0.00470128	0.00768696	0.0094226	0.0118871	0.00850824	0.00810828	0.0167461	0.00526756	0.0264975	0.00627412	0.00982693	0.00339903	0.00658738	0.00253538	0.00608262	0.00624858	0.00733942	0.00584543	0.00686105	0.00770136	0.00648084	0.00836715	0.00821204	0.00858991	0.0108777	0.0225894	0.0562534	0.00389197	0.0147847
1.22381	0.00537649	0.0046248	0.0117261	0.00921461	0.0127476	0.00786528	0.0084809	0.0151314	0.00640174	0.0215697	0.00680861	0.0115315	0.00280853	0.00615851	0.00242158	0.00778876	0.00873696	0.00782223	0.00588106	0.00728581	0.00747049	0.00708747	0.00895897	0.0106514	0.0109853	0.0125434	0.01269	0.0321628	0.004337	0.0148121
1.24904	0.0038979	0.00540679	0.0228356	0.0101787	0.0123657	0.015807	0.0087659	0.0261044	0.0123225	0.0197879	0.00796523	0.0106643	0.00543403	0.00676286	0.00282452	0.00597711	0.00778814	0.00780513	0.0065199	0.00792512	0.0130646	0.0130798	0.00889936	0.00982473	0.0484394	0.0184308	0.0122229	0.0277927	0.00506226	0.0153282
1.27427	0.00417039	0.00653214	0.0383251	0.00999627	0.0120895	0.0116553	0.00901226	0.0204056	0.013167	0.0183724	0.00704613	0.0112389	0.00319416	0.00692563	0.00240706	0.00717394	0.0096539	0.00778073	0.00591595	0.00767743	0.0111201	0.00844478	0.00928779	0.0141719	0.065325	0.0145867	0.0125401	0.0236383	0.00446276	0.0125918
1.2995	0.00777867	0.00670281	0.0550681	0.0116611	0.0131954	0.0084348	0.0100442	0.0190955	0.0129441	0.0162492	0.00790638	0.0110199	0.00526636	0.00700284	0.00284324	0.0070555	0.00998101	0.00843319	0.00705596	0.00854165	0.00958523	0.00839284	0.00968603	0.0111839	0.0752669	0.0247458	0.0117844	0.0194828	0.0054638	0.0145158
1.32473	0.00582647	0.00809279	0.0786033	0.010144	0.011673	0.00972805	0.0105335	0.0185413	0.0173455	0.0139986	0.00918723	0.011586	0.00653421	0.00786655	0.00266802	0.0100203	0.010397	0.00757325	0.00621026	0.00871617	0.0103969	0.00953701	0.00884508	0.0102326	0.0811125	0.0351509	0.0129256	0.0173046	0.00700407	0.0138163
1.34996	0.00678077	0.00820854	0.0973774	0.0153215	0.0170903	0.0105353	0.012408	0.0217516	0.023051	0.0131299	0.0107543	0.0123876	0.015195	0.00840202	0.00342254	0.00716672	0.0194457	0.0113039	0.0108509	0.0144427	0.0119984	0.0101836	0.0117835	0.0113652	0.0701461	0.0512334	0.0125326	0.0169545	0.00902555	0.0152752
1.3752	0.00900557	0.0175537	0.0921448	0.0155654	0.0162881	0.0106282	0.0206597	0.0209429	0.0294187	0.0262785	0.0118091	0.0120337	0.0329662	0.00848672	0.00326262	0.00927933	0.021527	0.0103861	0.0108368	0.0104583	0.0100494	0.00987417	0.0116172	0.0122455	0.0526137	0.0434955	0.0140145	0.0143095	0.0125996	0.016407
1.40043	0.0124306	0.0119444	0.0436571	0.011946	0.0136015	0.0117848	0.0139415	0.0256346	0.0354796	0.0106713	0.0134675	0.0129061	0.06009	0.00943116	0.00356988	0.00975274	0.0209642	0.00785621	0.00793787	0.0102079	0.0144686	0.0112371	0.0107856	0.0131025	0.0327405	0.0337392	0.0131693	0.0136019	0.0158277	0.0156773
1.42566	0.0131097	0.0126215	0.0328755	0.0136347	0.0146079	0.0135098	0.0159561	0.0264509	0.0460082	0.0112719	0.015663	0.0121382	0.0796204	0.00940309	0.00572082	0.0191315	0.0216892	0.00929543	0.0104305	0.010998	0.0122923	0.0126912	0.0109964	0.0124826	0.0241278	0.0462439	0.0143943	0.0126572	0.0358254	0.0213961
1.45089	0.0161944	0.0132948	0.0325596	0.0138145	0.01566	0.0149212	0.016897	0.0287834	0.0537508	0.0109841	0.0194986	0.0261914	0.142062	0.0156646	0.0104429	0.0122895	0.021944	0.00900181	0.0102006	0.0106985	0.0170322	0.0129073	0.0120009	0.0163197	0.0174718	0.0523712	0.014356	0.0188516	0.0685054	0.0314113
1.47612	0.0238023	0.015371	0.020238	0.0159582	0.0149112	0.0172935	0.0195737	0.0313218	0.0545378	0.0148063	0.0165881	0.0165278	0.0873774	0.0160668	0.00971898	0.0162328	0.0346698	0.00981837	0.0128009	0.0113848	0.0156357	0.0158783	0.0112882	0.0207962	0.014512	0.0337368	0.0254916	0.0116882	0.0644497	0.0229251
1.50135	0.03757	0.018449	0.0201703	0.0162962	0.0160428	0.0193898	0.0195709	0.0313559	0.0493316	0.0151304	0.0156892	0.020487	0.0677111	0.0136831	0.0154955	0.0165564	0.0330084	0.0101063	0.0154578	0.0115869	0.0190192	0.017288	0.0127772	0.0200303	0.0128306	0.0241925	0.0162379	0.0124184	0.0756558	0.0214656
1.52658	0.0537898	0.0191733	0.0138766	0.017048	0.0185799	0.0298986	0.0213521	0.0469465	0.0497001	0.0173849	0.0175193	0.0238554	0.0498017	0.0150032	0.0180251	0.0221763	0.0453692	0.0105738	0.0229103	0.0116972	0.0255892	0.0416631	0.0125271	0.0149809	0.0148611	0.0162486	0.0173639	0.0121758	0.0784503	0.0279836
1.55182	0.0620076	0.0217566	0.0161026	0.019802	0.0211692	0.0420751	0.0222289	0.0501058	0.0559014	0.0241194	0.0162455	0.028061	0.0379905	0.0192503	0.0241727	0.0239861	0.0446952	0.0126053	0.0369932	0.0122518	0.033725	0.0255036	0.0163192	0.0239994	0.0195754	0.0171896	0.0172489	0.0122204	0.0796958	0.0314449
1.57705	0.105416	0.0235712	0.0109566	0.0193977	0.0231481	0.0300871	0.0249104	0.0379574	0.0207139	0.0267502	0.0156048	0.0352102	0.0258778	0.0230165	0.0303931	0.029621	0.0467164	0.0148084	0.0432296	0.0126983	0.0220009	0.0248055	0.014779	0.0236015	0.0103945	0.00760936	0.0175939	0.0133256	0.0635842	0.0362665
1.60228	0.161671	0.026558	0.00924149	0.022727	0.0242344	0.0343545	0.0264759	0.0362341	0.0159614	0.0362049	0.0167053	0.0420785	0.0167556	0.023753	0.035732	0.037579	0.0492325	0.0140214	0.0526649	0.0129997	0.0256013	0.027718	0.0152091	0.0196814	0.0109002	0.0104738	0.0176227	0.0132162	0.0523619	0.0367898
1.62751	0.0823743	0.046256	0.00914066	0.0264581	0.0310679	0.0362319	0.0319744	0.0328547	0.0125438	0.0348869	0.0144894	0.0420766	0.0126118	0.0233928	0.0398985	0.045522	0.0381313	0.02213	0.0697071	0.0164919	0.0247684	0.023909	0.0186744	0.0184064	0.0109365	0.00769196	0.0176994	0.0129528	0.0394252	0.0385471
1.65274	0.0709112	0.0417843	0.014994	0.041292	0.040074	0.0401314	0.0584696	0.026903	0.0110448	0.0768893	0.0155942	0.0438303	0.0132654	0.0229883	0.0383794	0.0500769	0.0412953	0.0364511	0.086343	0.0155324	0.0248437	0.0213812	0.0255308	0.0193952	0.0114053	0.0123817	0.0169286	0.0131297	0.0337228	0.0383076
1.67797	0.0654536	0.0344518	0.00752377	0.0332427	0.0313526	0.0430886	0.0367608	0.0229369	0.00683098	0.0225726	0.0160723	0.0431016	0.00947276	0.0245117	0.0348618	0.0520708	0.0218742	0.026902	0.0314038	0.0116056	0.0216022	0.019385	0.0196	0.0162802	0.00987227	0.00887058	0.0166443	0.0124895	0.0263535	0.0358693
1.7032	0.0383668	0.0352468	0.00720146	0.0334954	0.0287164	0.0444402	0.0391126	0.0193525	0.00570428	0.0187085	0.0171595	0.0521555	0.010589	0.0376411	0.0485498	0.0566927	0.0224108	0.0244009	0.0247398	0.0111197	0.0198038	0.0178986	0.0178634	0.0132974	0.00932208	0.00977899	0.0159006	0.0139607	0.0272958	0.0521681
1.72844	0.0216628	0.0357518	0.00644284	0.0335605	0.0282182	0.0461719	0.0364694	0.0170345	0.00475293	0.0166109	0.013901	0.0437643	0.00717126	0.017964	0.0269794	0.0792197	0.0185594	0.0214204	0.0197913	0.00968919	0.0162276	0.0153782	0.0159864	0.0115123	0.00806721	0.00833554	0.0144061	0.0140316	0.012711	0.0274818
1.75367	0.018124	0.0346117	0.0100629	0.03164	0.0288729	0.0456258	0.0350575	0.0144909	0.00559587	0.0141994	0.0143417	0.0261432	0.00665831	0.0160712	0.0204818	0.0531515	0.0197304	0.0183351	0.0157683	0.00789458	0.0156167	0.013306	0.0176677	0.0104021	0.00777723	0.00944854	0.021416	0.0108799	0.0113983	0.0237463
1.7789	0.011054	0.0315785	0.00572239	0.0280696	0.0263363	0.0448521	0.0311568	0.0134789	0.00388274	0.012808	0.0114894	0.0222638	0.00523632	0.0137044	0.0158515	0.047363	0.0175417	0.0160524	0.0138575	0.00750402	0.0142257	0.0108143	0.0152963	0.00958313	0.0062999	0.0072721	0.0116542	0.00882662	0.00924276	0.0198966
1.80413	0.00995477	0.0309475	0.00676588	0.0251159	0.0221236	0.074788	0.0254283	0.0170483	0.00515055	0.0105522	0.0119729	0.0175534	0.00490031	0.0104349	0.0114008	0.0435753	0.0158012	0.0137593	0.0123739	0.00615533	0.0188468	0.0176645	0.013849	0.010581	0.0100236	0.0070356	0.00983681	0.00849262	0.00745356	0.0170866
1.82936	0.00742311	0.0291594	0.00588604	0.0231445	0.0219741	0.0433308	0.0232912	0.00936711	0.00332685	0.00981682	0.0112353	0.0152311	0.00465068	0.00888724	0.0088887	0.038377	0.0159503	0.0132759	0.0103768	0.00589593	0.0101621	0.0080184	0.0135318	0.0114289	0.00582668	0.00943736	0.00890709	0.00748138	0.00677426	0.0133205

## Sheet: Supp. Figure 7I
	F65
	Control siRNA	DNAJA2 siRNA
1	0.621266	0.676208
	1.52147	1.1094
	1.21451	1.77505
	0.826315	2.21881
	0.887523	1.11272
	0.998463	0.679805
	0.760734	0.926111
	0.835316	1.33128
	0.93973	0.591682
	1.39468	1.02126
2	1.51833	1.56541
	1.41876	0.930587
	0.801339	0.944435
	1.10455	1.1823
	1.27005	1.11615
	0.86114	1.37372
	0.457908	1.84924
	0.601004	1.38899
	1.16558	1.32988
	0.801339	1.73089
3	0.770499	1.25563
	1.36978	0.837086
	1.27932	1.62661
	0.706291	1.31022
	1.17192	0.712654
	1.28234	1.25563
	0.779356	0.923953
	0.90193	1.60093
	0.941721	1.63778
	0.796841	0.843333
	1

## Sheet: Supp. Figure 7I Stats
Table Analyzed	F65 JA2 Graph				Control	JA2 KD
				Test for normal distribution
Column B	JA2 KD			Shapiro-Wilk test
vs.	vs.			W	0.9505	0.9706
Column A	Control			P value	0.1741	0.5555
				Passed normality test (alpha=0.05)?	Yes	Yes
Unpaired t test				P value summary	ns	ns
P value	0.0136
P value summary	*			Number of values	30	30
Significantly different (P < 0.05)?	Yes
One- or two-tailed P value?	Two-tailed
t, df	t=2.547, df=58
How big is the difference?
Mean of column A	1
Mean of column B	1.229
Difference between means (B - A) ± SEM	0.2286 ± 0.08976
95% confidence interval	0.04891 to 0.4083
R squared (eta squared)	0.1006
F test to compare variances
F, DFn, Dfd	1.896, 29, 29
P value	0.0903
P value summary	ns
Significantly different (P < 0.05)?	No
Data analyzed
Sample size, column A	30
Sample size, column B	30
