# Supplementary material for: Dissecting aggregation and seeding dynamics of α-Syn polymorphs using the phasor approach to FLIM
Source: Commun Biol. 2022 Dec 8;5:1345. doi: 10.1038/s42003-022-04289-6 (PMC9729209; doi:10.1038/s42003-022-04289-6)
Supplement: Supplementary file 16 — Supplementary Data 13 [file 42003_2022_4289_MOESM16_ESM.xlsx]

## Sheet: Supp. Figure 8H
F91
Control	JA2
1.41463	1.53658
1.83759	1.52671
1.68493	1.66495
1.44812	1.34919
1.67039	1.62039
1.59212	1.72705
1.57118	1.51392
1.57885	1.54218
1.51308	1.58491
1.63142
1.63596	1.54547
1.64527	1.70794
1.51022	1.56548
1.61399	1.78129
1.71489	1.69533
Table Analyzed	F91 JA2 KD
Column B	JA2
vs.	vs,
Column A	Control
Unpaired t test
P value	0.8646
P value summary	ns
Significantly different? (P < 0.05)	No
One- or two-tailed P value?	Two-tailed
t, df	t=0,1722 df=27
How big is the difference?
Mean ± SEM of column A	1,604 ± 0,02765, n=15
Mean ± SEM of column B	1,597 ± 0,02980, n=14
Difference between means	-0,006990 ± 0,04059
95% confidence interval	-0,09028 to 0,07630
R squared	0.001097
F test to compare variances
F,DFn, Dfd	1,084, 13, 14
P value	0.8789
P value summary	ns
Significantly different? (P < 0.05)	No
	Control	JA2
Test for normal distribution
D'Agostino & Pearson test
K2	0.6732	0.928
P value	0.7142	0.6288
Passed normality test (alpha=0.05)?	Yes	Yes
P value summary	ns	ns
Number of values	15	14

## Sheet: Supp. Figure 8H Histograms
ns	Control															DNAJA2
0.01269	5.91482e-05	5.57178e-05	2.54737e-05	4.72859e-05	2.30557e-05	0.00146034	0	0.000201018	0.000145266	1.98844e-05	8.75696e-05	0.0001693	0.000155499	3.05147e-05	2.05753e-05	1.3556e-05	5.3692e-05	2.2278e-05	1.80035e-05	5.58808e-05	0.000172829	8.58189e-06	9.42997e-05	2.22637e-06	0.000207848	0.000450851	3.17083e-05	0.000122878	0.000100519	6.33209e-05
0.03792	0.000204262	0.00187045	5.05925e-05	0.00154118	0.00159335	0.00015304	5.76278e-06	0.00111504	0.0001071	7.00739e-05	5.4783e-05	6.9237e-05	0.00011219	0.000232197	8.3464e-05	0.000137507	0.000176149	0.000339527	0.000339331	0.00277448	3.64287e-05	3.73884e-05	0.000746326	1.0716e-06	0.00183414	5.45414e-05	0.00017853	7.0785e-05	0.00104998	0.000994216
0.06316	7.64609e-05	7.35695e-05	2.02772e-05	8.78191e-05	6.10566e-05	0.000274335	1.26061e-06	0.00111046	0.000107156	8.72794e-05	0.000987922	8.64974e-05	0.00150759	6.00953e-05	2.68186e-05	2.24736e-05	9.36053e-05	3.16729e-05	3.03907e-05	9.08975e-05	5.83182e-05	6.68019e-05	0.000781138	2.07913e-07	0.0018236	0.000128937	3.91921e-05	5.09309e-05	0.00014304	0.000116625
0.08839	0.00123246	0.000367818	0.000400148	0.00029879	0.000308138	0.00135183	2.37715e-05	0.000415931	0.000401096	3.92388e-05	0.000118471	0.000416353	0.000172891	0.00162202	6.65209e-05	6.13597e-05	0.000757331	9.44536e-05	0.000102651	0.000588054	0.000199565	1.89405e-05	0.000158005	8.65564e-06	0.000460514	5.92959e-05	0.00012286	0.000450092	0.000346422	0.000237999
0.11362	0.000121987	0.000147742	2.77383e-05	0.00012228	0.000100535	0.00138813	0	0.000344968	0.000864708	4.42686e-05	0.000242693	8.35631e-05	0.000340075	0.00010377	5.49384e-05	3.41306e-05	0.00014891	3.92694e-05	7.02512e-05	0.00022166	0.000231531	4.1115e-05	0.000157579	1.42124e-05	0.000391517	0.000569709	6.42137e-05	8.11834e-05	0.00018374	0.000105319
0.13885	0.000353364	0.00227192	0.000115956	0.0018882	0.00196215	0.00056614	9.36452e-06	0.00231903	0.000112232	0.000171097	9.12469e-05	0.000230908	0.000141986	0.000499778	0.000136816	0.000177836	0.000307625	0.000464018	0.000455097	0.00354419	0.000128131	7.4763e-05	0.00152385	1.23112e-06	0.00379591	6.29649e-05	0.000338329	0.000239075	0.00138072	0.00132236
0.16408	0.000135119	0.000182698	6.04834e-05	0.000227644	0.00013894	0.000530086	5.22252e-06	0.000355111	0.000460186	5.6223e-05	0.00127297	0.000125728	0.00192278	0.000236175	6.74492e-05	5.54669e-05	0.000176486	8.51137e-05	9.89889e-05	0.000212874	0.000160134	4.41239e-05	0.000248003	9.32335e-06	0.000560769	0.000199045	9.90524e-05	0.000136196	0.000209606	0.000117391
0.18931	0.00139012	0.000673962	0.000549046	0.000479009	0.000424153	0.0028168	3.76382e-05	0.000889537	0.000149174	0.000133987	0.000139853	0.000645479	0.000172703	0.00202895	9.10248e-05	9.62343e-05	0.000975023	0.000154832	0.000186204	0.000871291	0.000524189	8.0586e-05	0.000410435	1.16227e-06	0.00129959	9.72322e-05	0.000177024	0.000729346	0.000493721	0.000398153
0.21455	0.000190823	0.000281648	7.51909e-05	0.000262459	0.000163192	0.000538243	1.70362e-05	0.000407649	0.00142394	0.000112392	0.000337167	0.000190106	0.000533836	0.000310426	0.000116629	5.92883e-05	0.000379917	0.000117093	0.000128701	0.000339297	0.000143606	0.00011209	0.000243277	1.29847e-05	0.000535765	0.000144151	0.000152185	0.000187578	0.000232088	0.000165551
0.23978	0.00054962	0.0026612	0.000195553	0.00195764	0.00219742	0.00130753	5.66193e-05	0.00290907	0.000487925	0.000238799	0.000189518	0.000329493	0.000243762	0.000390838	0.000204266	0.000278931	0.000616392	0.000565293	0.000598333	0.00399656	0.000388778	0.000139659	0.00186498	1.52703e-05	0.00457979	0.000277284	0.000249167	0.000372015	0.000386896	0.000199841
0.26501	0.000188963	0.000411509	0.000121097	0.000506302	0.000273371	0.00075481	2.17545e-05	0.000486904	0.000614002	0.000116549	0.000261702	0.000282302	0.000284167	0.00240733	0.000189229	0.000144912	0.000547774	0.000220018	0.000280992	0.000684007	0.000322139	7.32447e-05	0.000319797	5.69128e-05	0.000543257	0.000175108	0.000308501	0.000276642	0.000689731	0.00054519
0.29024	0.00164758	0.00111288	0.000636431	0.000841858	0.000704345	0.00359405	2.63287e-05	0.00115326	0.00188871	0.000165256	0.000463414	0.000340015	0.000653454	0.000549413	0.000183916	0.000198551	0.000819202	0.000327483	0.000371521	0.00145988	0.000839602	0.000118618	0.000587062	9.33664e-06	0.00138488	0.000772655	0.000276378	0.000416982	0.000441643	0.000326813
0.31547	0.000425354	0.000371504	0.000230641	0.000453207	0.000216539	0.000816738	5.22252e-06	0.000589628	0.000811736	0.000172351	0.00033472	0.000555922	0.000438198	0.000982764	0.000316075	0.000100599	0.0007236	0.000137496	0.000202675	0.000478714	0.000324955	0.00019777	0.000536651	3.57228e-05	0.000812096	0.000274272	0.000653152	0.00057997	0.00191201	0.00172164
0.3407	0.000653637	0.00301985	0.00042537	0.00226022	0.00239375	0.00179718	0.000141512	0.00077856	0.00104863	0.000253572	0.00157935	0.000445652	0.00225022	0.000742601	0.000394215	0.000356159	0.000481643	0.000682253	0.00082049	0.00429354	0.000579539	0.000338501	0.00190248	3.11221e-06	0.00106455	0.000495394	0.000547893	0.000475378	0.000645989	0.000473617
0.36593	0.000854808	0.000870396	0.00014645	0.000815704	0.000503782	0.001516	0.000182176	0.00148777	0.000842182	0.000257798	0.000548239	0.00102138	0.000635217	0.00281742	0.000559433	0.00024808	0.00162763	0.000321644	0.000418119	0.00100579	0.000569278	0.000223901	0.00315368	0.000104191	0.00220378	0.000232234	0.000683361	0.00129585	0.00114134	0.00106488
0.39117	0.00140022	0.00128342	0.000820833	0.000966641	0.000749832	0.00512669	5.3774e-05	0.00105575	0.00269195	0.000250069	0.000839744	0.000681933	0.00112571	0.00097362	0.000359888	0.000184643	0.000758401	0.000266815	0.000367275	0.00163836	0.00102597	0.000297078	0.00440651	6.00179e-05	0.00146684	0.000943288	0.000386187	0.00075774	0.000614721	0.000606205
0.4164	0.000678483	0.00194881	0.000348422	0.00171519	0.00120029	0.00628848	3.34962e-05	0.00357696	0.00186921	0.000482688	0.000358045	0.00104558	0.000446296	0.00143879	0.000728594	0.000447494	0.000879639	0.00076395	0.000862999	0.00251804	0.00115166	0.000441344	0.00768888	0.000205924	0.00564351	0.000443879	0.000947852	0.00110492	0.00232705	0.00242776
0.44163	0.000576995	0.00261717	0.000392253	0.00231994	0.00186789	0.00813438	4.63544e-05	0.00150415	0.00186162	0.000521662	0.00189738	0.000575105	0.00249879	0.00115689	0.00081599	0.000551164	0.00080597	0.000840781	0.00115149	0.00370147	0.00249381	0.000679948	0.00778512	5.80168e-05	0.00211221	0.000637648	0.000890244	0.000664499	0.00109139	0.0013272
0.46686	0.00185663	0.00164406	0.000741708	0.0012021	0.000841554	0.0148311	0.000113455	0.00237187	0.00178792	0.000539148	0.000877272	0.00162121	0.00104792	0.00332217	0.000973039	0.000240631	0.00184726	0.000562789	0.000534409	0.0024585	0.00594142	0.00089666	0.0147977	4.041e-06	0.00485317	0.00165753	0.000774999	0.00194246	0.00133207	0.00191232
0.49209	0.000758943	0.00175512	0.0010276	0.00100821	0.000621579	0.0128019	0.000329235	0.00110302	0.00448527	0.000333434	0.000938241	0.000978227	0.00144975	0.0018593	0.00310831	0.000246079	0.00136552	0.000262887	0.000496173	0.00181755	0.0146488	0.00107173	0.0100359	9.33664e-05	0.00299279	0.00262664	0.00153111	0.00132084	0.00183953	0.00510895
0.51732	0.00146222	0.00404066	0.000528275	0.0028486	0.00240882	0.0283947	0.000340436	0.00444026	0.00441387	0.000810476	0.00202535	0.00112472	0.00307933	0.00889078	0.00419948	0.00086233	0.00122855	0.00136313	0.00172873	0.00891462	0.0301508	0.00231708	0.0121156	8.7142e-05	0.00828526	0.00253617	0.00162344	0.00132703	0.00223407	0.00425047
0.54256	0.00100335	0.00350327	0.000283833	0.00219284	0.00115044	0.0280918	7.88781e-05	0.00199779	0.012551	0.000714464	0.00236577	0.00222484	0.00422245	0.0100724	0.00477891	0.000471239	0.00143837	0.00140306	0.00151459	0.0151262	0.0285419	0.00313072	0.00955165	0.00401189	0.00483287	0.00259796	0.00135371	0.00195089	0.00162999	0.00644252
0.56779	0.00221063	0.00475192	0.00189925	0.00310415	0.0022886	0.0317708	0.000109817	0.0023598	0.0203474	0.00033445	0.00174446	0.00227741	0.00312227	0.0225575	0.00548891	0.00105169	0.00264528	0.003587	0.00339181	0.0204025	0.0354614	0.00484384	0.00948564	0.00520862	0.00657183	0.0058796	0.00122495	0.00244392	0.00133793	0.00537026
0.59302	0.000875891	0.00426189	0.0037493	0.00237277	0.00148834	0.0293843	0.000212467	0.00357765	0.0216076	0.00143204	0.00210267	0.00319133	0.00330909	0.0122438	0.0105513	0.000843636	0.00173045	0.00320812	0.00278113	0.012629	0.0392058	0.00757281	0.0107988	0.00973453	0.00882828	0.00869342	0.00247944	0.00168253	0.00302098	0.00873806
0.61825	0.00133404	0.00738978	0.0112774	0.00505495	0.0043113	0.0317172	0.000434514	0.00467788	0.021551	0.00160135	0.00545222	0.00274004	0.00673381	0.0114725	0.012542	0.00105261	0.00210179	0.00683703	0.00382778	0.0152655	0.0440481	0.00543179	0.00777137	0.0141844	0.00926204	0.0107147	0.00180262	0.00152954	0.00185993	0.00936592
0.64348	0.00126215	0.00425339	0.0183617	0.00415461	0.00373897	0.0363444	0.000490197	0.00309066	0.026114	0.00166279	0.00556667	0.0114187	0.00646615	0.00855189	0.013696	0.00100687	0.00199172	0.00880163	0.00401372	0.0073149	0.0583331	0.00483627	0.00508515	0.0157645	0.00701602	0.00667165	0.00369344	0.00389804	0.00280303	0.0102944
0.66871	0.00254062	0.0054906	0.0198828	0.00532461	0.00538361	0.0228445	0.000445823	0.00214296	0.0268309	0.00111714	0.0080989	0.0172739	0.00657932	0.0112954	0.00824214	0.00153394	0.00310652	0.0104769	0.00393455	0.0098433	0.0349068	0.0026689	0.00397308	0.0248833	0.00624002	0.00679434	0.00279854	0.00671706	0.00234545	0.00689455
0.69394	0.0014555	0.00555769	0.0301262	0.00653282	0.00740897	0.022493	0.000319942	0.00755952	0.0440304	0.00273171	0.00511133	0.0199025	0.00363208	0.0111343	0.00621013	0.00192233	0.00298118	0.0150044	0.00445506	0.00867045	0.0314249	0.00470325	0.00618338	0.0117699	0.0112562	0.00533388	0.00291307	0.0133554	0.00341894	0.00785286
0.71918	0.00170131	0.00810367	0.0390487	0.0086467	0.00979971	0.0182455	0.000758958	0.00567435	0.0317698	0.00286201	0.00568596	0.00988047	0.00527938	0.00929368	0.00612323	0.00241478	0.00279017	0.014524	0.00505264	0.0109134	0.0167656	0.00557455	0.00522071	0.00866834	0.00927014	0.00665282	0.00343569	0.0161871	0.00228058	0.00521949
0.74441	0.00150315	0.00556455	0.041352	0.00611979	0.0111562	0.0197773	0.000615789	0.00887832	0.0253914	0.00505564	0.00487151	0.00777131	0.00338523	0.0089491	0.00552383	0.00286842	0.00457199	0.013952	0.00491575	0.00797002	0.0246937	0.00629004	0.00589496	0.00408133	0.0122918	0.00497269	0.00375846	0.0206675	0.00261543	0.00578568
0.76964	0.00286242	0.00567297	0.0370998	0.00898862	0.012077	0.0167292	0.00189412	0.0070691	0.0181207	0.00386489	0.00473662	0.00800381	0.00327719	0.00988818	0.00522647	0.0032251	0.0055473	0.0126894	0.00483081	0.00855158	0.0257605	0.00366381	0.00353128	0.00805809	0.00934491	0.00627044	0.00424496	0.0196882	0.00250048	0.00545405
0.79487	0.00237503	0.003773	0.036249	0.0066794	0.0120424	0.0187787	0.00067547	0.00983884	0.0226104	0.00351599	0.00430051	0.00780558	0.00321717	0.00797582	0.00440178	0.00427675	0.00406494	0.0124359	0.00446919	0.00747184	0.0324082	0.00410514	0.00440267	0.0054164	0.0118129	0.00543142	0.0056424	0.026624	0.00412184	0.00584598
0.8201	0.00218127	0.00699583	0.0298653	0.0085204	0.0131872	0.0115649	0.00133693	0.0076491	0.0211641	0.00390707	0.00578485	0.00555682	0.00519244	0.00699436	0.00485599	0.00418095	0.0048751	0.0102615	0.00485504	0.0114512	0.017664	0.00452593	0.00318198	0.00682463	0.0088538	0.00519933	0.0069538	0.0216087	0.00301549	0.0049725
0.84533	0.00179061	0.00557276	0.0191831	0.00923527	0.0124836	0.0131027	0.00144188	0.00869747	0.035293	0.00407058	0.0055843	0.00565649	0.00330791	0.00874628	0.00449699	0.0077015	0.00529214	0.0148209	0.00715626	0.0144427	0.0151189	0.00392038	0.00338921	0.00269271	0.00899243	0.00634484	0.0075573	0.0194016	0.00323415	0.00448378
0.87056	0.00385669	0.004684	0.0170944	0.00487378	0.00849583	0.00981071	0.00139661	0.00851801	0.0144205	0.00587477	0.00572394	0.00498546	0.0050908	0.0105498	0.00442573	0.00571005	0.00589325	0.00754328	0.00491301	0.0103153	0.0136923	0.00433195	0.00310693	0.00217211	0.00836163	0.00775396	0.0106344	0.0160248	0.00333452	0.00510562
0.8958	0.00246415	0.00358258	0.0157366	0.00518169	0.00662952	0.0100457	0.00169311	0.0115196	0.0116829	0.00662749	0.00638954	0.00464972	0.00406184	0.0101383	0.00503856	0.00550084	0.00604721	0.00626292	0.00444949	0.00958784	0.0123596	0.00450654	0.00405987	0.00392827	0.0130043	0.0138633	0.0146477	0.0145077	0.00446106	0.00710912
0.92103	0.00270023	0.00627731	0.00869413	0.0067192	0.00621294	0.00873744	0.00208969	0.00926148	0.0117821	0.00803128	0.00792479	0.0044729	0.0063221	0.00964301	0.00798736	0.00596332	0.00629373	0.00795081	0.00571662	0.0147544	0.0123783	0.00424418	0.00285469	0.00381354	0.00817158	0.00756154	0.0322487	0.0131449	0.00621775	0.00912571
0.94626	0.00334727	0.00404994	0.00710781	0.00446386	0.0045604	0.0103738	0.00182994	0.00961815	0.0108987	0.0109231	0.0110731	0.00755078	0.00892083	0.0111517	0.00520407	0.00533536	0.00747043	0.00655055	0.00487137	0.0115798	0.0134326	0.00552417	0.00289887	0.00472487	0.00829804	0.00886394	0.0216495	0.0142852	0.00468496	0.00568134
0.97149	0.00366635	0.00518806	0.00796183	0.00517106	0.00501338	0.00717976	0.00294954	0.0110083	0.0107198	0.0127751	0.00832945	0.0227443	0.00654837	0.0129662	0.00556558	0.00640207	0.00774336	0.00715899	0.0057769	0.0116255	0.01104	0.00564508	0.00265495	0.00386106	0.00908347	0.00882348	0.02171	0.022591	0.00522565	0.00592194
0.99672	0.00353538	0.00608019	0.00722988	0.00543272	0.00507684	0.00742463	0.00285265	0.0133238	0.00937408	0.0129892	0.00891136	0.0166913	0.00626986	0.0155613	0.00618842	0.0066562	0.00878492	0.00724162	0.00569873	0.0149816	0.011783	0.00617617	0.0039113	0.00742037	0.0111797	0.00774889	0.0224861	0.0150405	0.00737509	0.00698485
1.02195	0.00568889	0.00546861	0.00659044	0.00508779	0.0058406	0.00841825	0.00496536	0.0184528	0.0100469	0.0325341	0.0111435	0.0176712	0.00790937	0.0128777	0.00598681	0.00667334	0.0140844	0.00910911	0.00679993	0.0139062	0.0112787	0.0149603	0.00421485	0.00632291	0.0109487	0.00896171	0.0235291	0.0206016	0.00726752	0.00577917
1.04719	0.00530308	0.00499825	0.00663505	0.00504392	0.00424113	0.00987597	0.0108776	0.0139666	0.00762992	0.0161449	0.00953402	0.0229548	0.00628552	0.0123572	0.00646759	0.00650673	0.00984445	0.00783072	0.00575997	0.0137742	0.0119869	0.00912999	0.00266834	0.00557291	0.00992935	0.00836977	0.0244901	0.0252647	0.00757698	0.00619886
1.07242	0.00412537	0.00765453	0.00817048	0.00800846	0.00977048	0.0099706	0.00517476	0.0122588	0.00967657	0.0185615	0.0103286	0.0254397	0.00653423	0.0151131	0.00696864	0.0101124	0.0109003	0.0138411	0.00920252	0.0182448	0.0176805	0.00856146	0.00260981	0.00765308	0.00757688	0.00781474	0.0270043	0.0233056	0.00776708	0.00542682
1.09765	0.00518442	0.00715363	0.00709973	0.00726364	0.00685467	0.00813003	0.00813272	0.0173035	0.00734671	0.0199283	0.010927	0.0242785	0.00616029	0.0142022	0.00716732	0.0111132	0.0109593	0.0138679	0.00908425	0.0146575	0.0119973	0.01144	0.00371816	0.0284555	0.0129439	0.00887077	0.027517	0.0265249	0.0102184	0.00584368
1.12288	0.00618025	0.00572549	0.0123975	0.00533164	0.00619236	0.00664675	0.0064823	0.0143437	0.00907335	0.0217386	0.0124405	0.0237202	0.00790262	0.0143996	0.00816677	0.00877021	0.0127442	0.0122295	0.00751004	0.0137041	0.0105637	0.0110741	0.00255954	0.0153736	0.00942275	0.00826781	0.0281069	0.0280003	0.00983	0.00558705
1.17334	0.0054034	0.00692416	0.0110963	0.00593108	0.00672165	0.00963409	0.0102418	0.0168756	0.0126209	0.0213618	0.0135607	0.022531	0.00622134	0.014544	0.00773002	0.00998933	0.0125112	0.0127262	0.00829916	0.0107413	0.0122492	0.0121874	0.00293656	0.0180426	0.0114421	0.0130237	0.0295203	0.0298147	0.00904391	0.00531167
1.19857	0.00650292	0.00896742	0.00944948	0.00723698	0.00909353	0.00687563	0.0100096	0.0186744	0.00981717	0.0224981	0.0143529	0.0230306	0.00556691	0.017283	0.0137541	0.00961834	0.0127981	0.0129941	0.00834295	0.0134645	0.0113652	0.0127103	0.00341268	0.0238814	0.015845	0.0117457	0.0390443	0.026846	0.012108	0.00804458
1.22381	0.00647223	0.00917504	0.0103609	0.00613411	0.00781268	0.00782475	0.0117769	0.0189436	0.00851703	0.0251067	0.0210155	0.0237754	0.0128343	0.0160068	0.013021	0.0107509	0.0171194	0.0124461	0.00907712	0.00851571	0.0118842	0.0128742	0.00304277	0.0275994	0.0143776	0.00870025	0.0345092	0.0263823	0.0116667	0.00748241
1.24904	0.00883876	0.0129178	0.0108288	0.0068042	0.00915977	0.00642082	0.0135159	0.0210316	0.0079141	0.0240377	0.018555	0.0377361	0.0122453	0.0171905	0.0107662	0.0117318	0.0158952	0.0139494	0.00914188	0.0102674	0.0119701	0.0139627	0.00369516	0.032966	0.0318952	0.00987272	0.0273936	0.035696	0.00889487	0.00623523
1.27427	0.00813336	0.0189008	0.0112707	0.00594617	0.00872853	0.00854684	0.0143809	0.0194081	0.0098529	0.0239804	0.0158924	0.0311593	0.0130358	0.018161	0.0121261	0.0123531	0.0209274	0.0146171	0.00983229	0.0106901	0.0126352	0.0138402	0.00655314	0.0365193	0.0262495	0.00964076	0.0288562	0.0330775	0.00926356	0.00585921
1.2995	0.00796624	0.0252488	0.0118765	0.00917913	0.0132515	0.00838375	0.0153089	0.0287566	0.00841642	0.0361997	0.0162157	0.0210854	0.0151855	0.0253664	0.0142357	0.0134175	0.0217013	0.0147907	0.0108207	0.0108439	0.0134051	0.0251299	0.02114	0.041265	0.0568333	0.0109151	0.0257313	0.0265033	0.0104925	0.00766149
1.32473	0.0136334	0.0483743	0.0131966	0.00762	0.0108101	0.00771411	0.0160757	0.0272547	0.00882854	0.0336268	0.0173587	0.0227225	0.0232856	0.018248	0.0158864	0.0153797	0.0516437	0.015701	0.0118147	0.00968968	0.0127944	0.0259254	0.0325506	0.041167	0.0648914	0.0123509	0.0264937	0.0258507	0.0101276	0.00676558
1.34996	0.029244	0.0565227	0.0149048	0.00802159	0.0194935	0.0134847	0.0372566	0.0223066	0.00910305	0.0245179	0.0179602	0.0247963	0.026744	0.0203434	0.0180409	0.0165332	0.0354468	0.0148937	0.0114471	0.0144438	0.0201617	0.0176105	0.0311223	0.0428424	0.0537821	0.013823	0.0267945	0.0244808	0.0106715	0.0092186
1.3752	0.0233195	0.0889391	0.0149871	0.0091943	0.0242323	0.0134204	0.022776	0.0264215	0.0108211	0.0280165	0.0199011	0.0264008	0.0319876	0.0184375	0.0213599	0.0253768	0.0399084	0.0181326	0.0149384	0.0192382	0.017943	0.020407	0.0411337	0.0634517	0.0523526	0.01754	0.0253971	0.0256917	0.012922	0.0115775
1.40043	0.0309812	0.103982	0.0154248	0.0228126	0.0437436	0.0139166	0.0237042	0.0261414	0.00984211	0.0260964	0.0212721	0.027463	0.0431002	0.023271	0.026603	0.0426424	0.0403132	0.0289042	0.0227818	0.0467715	0.0147407	0.0201707	0.0484329	0.0447161	0.0580461	0.0224045	0.0279364	0.0232946	0.0176276	0.014228
1.42566	0.0432648	0.0695387	0.0186342	0.0200998	0.0396929	0.0160786	0.0270805	0.0282196	0.0101571	0.0267724	0.0225049	0.0278671	0.0588577	0.0217574	0.0342019	0.0343136	0.0488769	0.0199057	0.0184075	0.0430656	0.014947	0.0238802	0.0566751	0.0260367	0.0541938	0.0330607	0.0278012	0.0249778	0.0220521	0.0193081
1.45089	0.0592667	0.0601841	0.0271742	0.0298614	0.0434811	0.0234791	0.0292931	0.0372401	0.00952595	0.0276525	0.0263969	0.0304495	0.0691474	0.0240693	0.0420732	0.0352347	0.0438758	0.0221874	0.0222288	0.0393918	0.0155396	0.0271904	0.0461658	0.0250081	0.0446999	0.0517684	0.0303969	0.0240209	0.0259023	0.0303564
1.47612	0.0637481	0.0591433	0.0210305	0.0346167	0.0491305	0.0302019	0.034205	0.037333	0.02183	0.0275111	0.033277	0.029616	0.0575079	0.0253327	0.0565302	0.0407793	0.0450167	0.0296645	0.0297846	0.054909	0.0167042	0.0404444	0.0554268	0.0215886	0.042529	0.103499	0.0321614	0.0227836	0.0540779	0.059829
1.50135	0.0727873	0.043941	0.0217496	0.0507163	0.0502512	0.0412293	0.0386424	0.0444284	0.0139734	0.0295456	0.0482927	0.0335883	0.0790928	0.0287301	0.0885251	0.0467764	0.0441722	0.0384577	0.0426345	0.0593517	0.016585	0.0411352	0.0633773	0.022964	0.0398643	0.0714539	0.0425045	0.0209033	0.0844362	0.103378
1.52658	0.0750694	0.0421344	0.0255857	0.0568902	0.0550652	0.0394173	0.0370007	0.0463691	0.0130639	0.0291353	0.0776331	0.0379407	0.0892503	0.0299015	0.064106	0.0524886	0.0445599	0.0495469	0.0592943	0.0541047	0.0172972	0.0573493	0.0585461	0.022029	0.0287241	0.0704642	0.0283488	0.0234854	0.0809626	0.0695963
1.55182	0.0690982	0.035211	0.0277307	0.0706742	0.0550181	0.0478707	0.0391688	0.0452471	0.0149755	0.0284885	0.0546518	0.0591456	0.0572592	0.0296215	0.0647134	0.0594841	0.0444282	0.0579142	0.0682921	0.054251	0.0175706	0.0619329	0.0552815	0.0216572	0.025577	0.0627807	0.0257833	0.0301568	0.0867999	0.0758489
1.57705	0.0599593	0.0259065	0.0289238	0.0705881	0.0562232	0.0394906	0.0452058	0.0505491	0.0185699	0.0396986	0.0614978	0.029189	0.0476618	0.0404157	0.0600713	0.0631977	0.0574324	0.058452	0.0778909	0.0456239	0.0161813	0.0768714	0.0729646	0.0224792	0.0186818	0.0573241	0.0246691	0.0204493	0.0797229	0.0763343
1.60228	0.0834447	0.019013	0.0310623	0.0841443	0.0468496	0.0276946	0.100453	0.0533518	0.0216758	0.0598973	0.0511198	0.028743	0.0434695	0.0342588	0.0488287	0.0610664	0.0400543	0.0577046	0.0766605	0.0315921	0.0161156	0.102739	0.0759841	0.0238602	0.0225834	0.0507074	0.0237953	0.019847	0.0712736	0.0670781
1.62751	0.0520864	0.0164742	0.0328576	0.081613	0.0491128	0.0262146	0.0556117	0.0326186	0.0309741	0.0385648	0.0531182	0.0299522	0.0353756	0.0327196	0.042779	0.0617256	0.0351229	0.0546625	0.0696982	0.0245373	0.0169413	0.0415028	0.0332199	0.0300681	0.00920576	0.0426107	0.0226535	0.0211285	0.0562658	0.0538375
1.65274	0.0413076	0.0180553	0.0318442	0.0993388	0.0562973	0.0316591	0.0549705	0.0281421	0.0358852	0.0408507	0.0425877	0.0238895	0.0267739	0.0337341	0.0341374	0.0801854	0.0313762	0.0706588	0.0850829	0.0310333	0.0201307	0.036929	0.0311202	0.0380859	0.00980912	0.0321097	0.0213052	0.0196863	0.0457442	0.0457017
1.67797	0.0367749	0.0145014	0.0325921	0.0451635	0.0368124	0.0167129	0.0573356	0.0237633	0.0396033	0.0377078	0.0367294	0.0228577	0.0226912	0.0329263	0.0285459	0.0416807	0.0263576	0.0402064	0.0467035	0.0171	0.0156596	0.0330324	0.022159	0.0244992	0.00885366	0.0245418	0.0203746	0.0173717	0.0357564	0.035953
1.7032	0.0278004	0.0120266	0.0453914	0.0358152	0.0301141	0.0139652	0.0530874	0.0221777	0.0390448	0.03317	0.0282082	0.0189672	0.0183463	0.0332097	0.0236272	0.0355893	0.0269525	0.0316967	0.0392084	0.0124005	0.0140772	0.0294867	0.0167385	0.0245063	0.00906668	0.0235403	0.0184846	0.0169098	0.031454	0.0337516
1.72844	0.0251619	0.010475	0.0302889	0.0223367	0.026459	0.0127234	0.0480882	0.0202246	0.04212	0.0284516	0.028021	0.0171275	0.0147529	0.0306266	0.0210555	0.0266218	0.0219022	0.0215751	0.0295634	0.00970553	0.0132087	0.0246009	0.0110431	0.0260934	0.00658424	0.0290648	0.0172674	0.0159524	0.0221286	0.0208006
1.75367	0.0201221	0.00865017	0.0278409	0.0163746	0.0230311	0.0147204	0.0436002	0.0170118	0.0361139	0.024594	0.0225477	0.0156661	0.0129581	0.0289125	0.026118	0.0247337	0.018566	0.0184787	0.0280036	0.00889789	0.0135426	0.0212589	0.00749322	0.0229448	0.00629672	0.0111787	0.0223785	0.0153985	0.0272338	0.0237457
1.7789	0.0177969	0.00947943	0.0262986	0.0140478	0.0176609	0.0108402	0.0385665	0.0159788	0.0472718	0.0214242	0.0290467	0.0144569	0.014514	0.0272621	0.0151977	0.0198734	0.0161791	0.0146859	0.0215375	0.0083241	0.0120157	0.0197394	0.00612786	0.0221327	0.00506572	0.00853749	0.0136117	0.0145537	0.0144118	0.0101453
1.80413	0.0140728	0.00776166	0.0248762	0.00961702	0.0139708	0.00991488	0.0345447	0.0152071	0.0310782	0.019215	0.0155307	0.0200738	0.00700011	0.0257775	0.0121569	0.0178802	0.014986	0.0105546	0.0185743	0.00572121	0.0110419	0.0174249	0.00536621	0.0217773	0.00730535	0.00601222	0.013504	0.0166768	0.0136089	0.00769884
1.82936	0.0137783	0.00813564	0.0226873	0.00786728	0.0136241	0.00966488	0.0293901	0.0149194	0.0117968	0.0180037	0.0149751	0.00988856	0.00619189	0.0231019	0.00980789	0.0147651	0.0132037	0.00924174	0.0156949	0.00647469	0.0106759	0.0155225	0.00500625	0.0204375	0.00489921		0.0113258	0.0104125	0.00841133	0.00528282

## Sheet: Supp. Figure 8I
	F91
	Control siRNA	DNAJA2 siRNA
1	1.24598	1.34278
	1.58356	0.900456
	0.78383	1.11864
	0.835768	1.01301
	0.998331	1.44413
	0.874728	0.844908
	1.04932	1.09341
	0.748749	0.915137
	0.581307	0.800987
	1.29843	1.42699
2	1.01227	1.27966
	1.42783	1.318
	0.768138	1.1332
	1.15487	1.07761
	0.797907	1.09071
	1.18986	1.24652
	0.942909	1.24935
	0.859344	1.41436
	0.775996	1.11549
	1.07088	0.982929
3	1.08875	2.09933
	1.20403	2.15556
	0.662537	0.984062
	1.07352	1.40104
	0.71137	1.86077
	1.96812	1.4502
	0.763749	1.44144
	1.24303	1.39409
	0.585118	2.04685
	0.699777	1.05435

## Sheet: Supp. Figure 8I Stats
Table Analyzed	Copy of F91 JA2 Graph					Control	JA2 KD
					Test for normal distribution
Column B	JA2 KD				Shapiro-Wilk test
vs.	vs.				W	0.919	0.8866
Column A	Control				P value	0.0253	0.004
					Passed normality test (alpha=0.05)?	No	No
Mann Whitney test					P value summary	*	**
P value	0.0004
Exact or approximate P value?	Exact				Number of values	30	30
P value summary	***
Significantly different (P < 0.05)?	Yes
One- or two-tailed P value?	Two-tailed
Sum of ranks in column A,B	681 , 1149
Mann-Whitney U	216
Difference between medians
Median of column A	0.9706, n=30
Median of column B	1.248, n=30
Difference: Actual	0.2773
Difference: Hodges-Lehmann	0.268
